# Supplementary material for: Reduced stomatal density in wheat overexpressing EPIDERMAL PATTERNING FACTOR1 differentially affects red and blue light responses
Source: Plant Physiol. 2025 Sep 5;199(1):kiaf379. doi: 10.1093/plphys/kiaf379 (PMC12451101; doi:10.1093/plphys/kiaf379)
Supplement: kiaf379_Supplementary_Data [file kiaf379_supplementary_data.zip]

Archive with 2 entries (2 files):
- Fan et al _suppl.pdf
- PLPHYS-2025-0630R1_Supplementary Data Set S1.xlsx
