# Supplementary material for: Reduced stomatal density in wheat overexpressing EPIDERMAL PATTERNING FACTOR1 differentially affects red and blue light responses
Source: Plant Physiol. 2025 Sep 5;199(1):kiaf379. doi: 10.1093/plphys/kiaf379 (PMC12451101; doi:10.1093/plphys/kiaf379)
Supplement: kiaf379_Supplementary_Data [file kiaf379_supplementary_data.zip › PLPHYS-2025-0630R1_Supplementary Data Set S1.xlsx]

## Sheet: Information.
Raw Gas exchange data
Fan et al., Reduced stomatal density in wheat overexpressing EPIDERMAL PATTERNING FACTOR1 differentially affects red and blue light responses.

## Sheet: 2022-09-12-0822-1oe3-1-adaxial
Unnamed: 0	Unnamed: 1	Unnamed: 2	Unnamed: 3	Unnamed: 4	Unnamed: 5	Unnamed: 6	Unnamed: 7	Unnamed: 8	Unnamed: 9	Unnamed: 10	Unnamed: 11	Unnamed: 12	Unnamed: 13	Unnamed: 14	Unnamed: 15	Unnamed: 16	Unnamed: 17	Unnamed: 18	Unnamed: 19	Unnamed: 20	Unnamed: 21	Unnamed: 22	Unnamed: 23	Unnamed: 24	Unnamed: 25	Unnamed: 26	Unnamed: 27	Unnamed: 28	Unnamed: 29	Unnamed: 30	Unnamed: 31	Unnamed: 32	Unnamed: 33	Unnamed: 34	Unnamed: 35	Unnamed: 36	Unnamed: 37	Unnamed: 38	Unnamed: 39	Unnamed: 40	Unnamed: 41	Unnamed: 42	Unnamed: 43	Unnamed: 44	Unnamed: 45	Unnamed: 46	Unnamed: 47	Unnamed: 48	Unnamed: 49
SysConst	AvgTime	Oxygen
	4	21
ChambConst	Chamber	Aperture	blc_a	blc_b	blc_c	blc_d	blc_e	blc_minS	blc_maxS	blc_Po
	6800-01A	6 cm²	0.578	0.522974	0.00374025	-0.0619796	-0.00560859	1	6	96.9
Const	S	K	Geometry	CustomBLC
	3.93	0.5	0: Broadleaf	2
LTConst	deltaTw	fT1	fT2	fTeb
	0	1	0	0
LQConst	Leaf	Ambient	abs_ambient	abs_redLED	abs_greenLED	abs_blueLED	abs_whiteLED	abs_redFlr	abs_blueFlr	k_ambient	k_redLED	k_greenLED	k_blueLED	k_whiteLED	k_redFlr	k_blueFlr
	standard	Sun+Sky	0.49	0.84	0.7	0.87	0.75	0.84	0.87	0.39	0.18	0.23	0.26	0.21	0.19	0.25
QConst	fQ_Amb_in	fQ_Amb_out	fQ_HeadLS	fQ_ConsoleLS	fQ_Flr
	0	0	0	0	1
LeakConst	fan_a	fan_b	fan_c	fan_d	Fs_meas	Fs_true	leak_wt
	-6276	6.6	1.709e-05	3.11	3.53813 93.3557 382.632 620.778 865.993 1072.77 1265.57 1405.77	0.22384 109.673 400.959 602.423 800.64 1001.1 1200.13 1400.7	0
SysObs	SysObs	SysObs	SysObs	SysObs	SysObs	GasEx	GasEx	GasEx	GasEx	GasEx	GasEx	GasEx	GasEx	GasEx	GasEx	GasEx	GasEx	GasEx	GasEx	GasEx	GasEx	GasEx	GasEx	GasEx	GasEx	GasEx	GasEx	GasEx	GasEx	Leak	Leak	Leak	Leak	Leak	FLR	FLR	FLR	FLR	FLR	FLR	FLR	FLR	FLR	FLR	FLR	FLR	FLR	FLR	FLR
obs	time	elapsed	date	hhmmss	averaging	TIME	E	Emm	A	Ca	Ci	Pci	Pca	gsw	gbw	gtw	gtc	Rabs	TleafEB	TleafCnd	SVPleaf	RHcham	VPcham	SVPcham	VPDleaf	LatHFlux	SenHFlux	NetTherm	EBSum	Leak	LeakPct	CorrFact	CorrFactPct	Fan	DarkAdaptedID	Qmax_d	Fo	Fm	Fv/Fm	A_dark	LightAdaptedID	Qmax	Fs	Fm'	PhiPS2	PS2/1	Qabs_fs	A_fs	ETR
	s	s			s	s	mol m⁻² s⁻¹	mmol m⁻² s⁻¹	µmol m⁻² s⁻¹	µmol mol⁻¹	µmol mol⁻¹	Pa	Pa	mol m⁻² s⁻¹	mol m⁻² s⁻¹	mol m⁻² s⁻¹	mol m⁻² s⁻¹	W m⁻²	°C	°C	kPa	%	kPa	kPa	kPa	W m⁻²	W m⁻²	W m⁻²	W m⁻²	µmol s⁻¹	%		%	µmol s⁻¹						µmol m⁻² s⁻¹							µmol m⁻² s⁻¹	µmol m⁻² s⁻¹	µmol m⁻² s⁻¹
1	1.66299e+09	0	20220912 08:40:51	08:40:51	none	1.66299e+09	0.000551405	0.551405	3.53142	397.109	266.721	26.9873	40.1802	0.0458651	3.48668	0.0455325	0.0284875	18.9436	23.4148	22.9984	2.81945	55.974	1.62101	2.89601	1.19844	-24.317	83.3475	4.96634	82.9405	0	0	1	0	54132.9	-	-	0	0		0	-	-	0	0		0.5	83.7505	3.53142
2	1.66299e+09	20	20220912 08:41:11	08:41:11	none	1.66299e+09	0.000548081	0.548081	3.55883	397.069	265.129	26.8265	40.1766	0.0456399	3.48426	0.0453104	0.0283484	18.9941	23.4025	22.9977	2.81933	56.0623	1.62227	2.89369	1.19706	-24.1704	80.9231	4.82487	80.5716	0	0	1	0	54080.8	-	-	0	0		0	-	-	0	0		0.5	83.9737	3.55883
3	1.66299e+09	40	20220912 08:41:31	08:41:31	none	1.66299e+09	0.000557199	0.557199	3.57728	397.023	266.942	27.01	40.172	0.0465698	3.48455	0.0462268	0.0289224	18.9849	23.3841	22.9761	2.81565	56.135	1.62278	2.89084	1.19287	-24.5725	81.9254	4.88329	81.2211	0	0	1	0	54090.3	-	-	0	0		0	-	-	0	0		0.5	83.9334	3.57728
4	1.66299e+09	60	20220912 08:41:51	08:41:51	none	1.66299e+09	0.000576894	0.576894	3.5501	397.038	271.995	27.5213	40.1736	0.04821	3.48355	0.0478424	0.0299343	18.9798	23.3776	22.985	2.81716	56.1793	1.62385	2.89048	1.19331	-25.441	79.8359	4.76028	78.135	0	0	1	0	54068	-	-	0	0		0	-	-	0	0		0.5	83.9107	3.5501
5	1.66299e+09	80	20220912 08:42:11	08:42:11	none	1.66299e+09	0.000591403	0.591403	3.58872	396.99	273.194	27.6429	40.169	0.0492731	3.48084	0.0488889	0.0305898	18.9789	23.3777	22.993	2.81853	56.0824	1.62137	2.89105	1.19716	-26.0809	78.8919	4.70792	76.4979	0	0	1	0	54006.3	-	-	0	0		0	-	-	0	0		0.5	83.9069	3.58872
6	1.66299e+09	100	20220912 08:42:31	08:42:31	none	1.66299e+09	0.000593284	0.593284	3.66903	396.96	271.158	27.4365	40.1656	0.0495169	3.48599	0.0491294	0.0307405	19.0268	23.374	22.9855	2.81725	56.1224	1.62217	2.89042	1.19507	-26.1638	79.7415	4.75132	77.3558	0	0	1	0	54123.2	-	-	0	0		0	-	-	0	0		0.5	84.1184	3.66903
7	1.66299e+09	120	20220912 08:42:51	08:42:51	none	1.66299e+09	0.000596432	0.596432	3.64598	396.946	272.574	27.5796	40.1637	0.049809	3.48569	0.049417	0.0309206	19.0251	23.3753	22.9854	2.81723	56.1381	1.62282	2.89077	1.19441	-26.3026	80.1293	4.77489	77.6266	0	0	1	0	54116	-	-	0	0		0	-	-	0	0		0.5	84.1109	3.64598
8	1.66299e+09	140	20220912 08:43:11	08:43:11	none	1.66299e+09	0.000630701	0.630701	3.64198	396.902	278.926	28.2229	40.1601	0.0526588	3.48672	0.052221	0.0326771	18.9761	23.378	22.9958	2.81901	56.1352	1.62378	2.89262	1.19522	-27.8139	80.1906	4.77763	76.1305	0	0	1	0	54137.5	-	-	0	0		0	-	-	0	0		0.5	83.8945	3.64198
9	1.66299e+09	160	20220912 08:43:31	08:43:31	none	1.66299e+09	0.00064538	0.64538	3.71217	396.883	279.148	28.2467	40.1602	0.0538048	3.48024	0.0533469	0.0333827	18.9741	23.3857	22.9998	2.81969	56.0501	1.62239	2.89454	1.19729	-28.4612	81.3549	4.8564	76.7241	0	0	1	0	53989.1	-	-	0	0		0	-	-	0	0		0.5	83.8855	3.71217
10	1.66299e+09	180	20220912 08:43:51	08:43:51	none	1.66299e+09	0.000637873	0.637873	3.76531	396.827	276.156	27.9431	40.1533	0.0531534	3.48592	0.0527072	0.0329818	18.9737	23.3832	22.9979	2.81936	56.0391	1.62167	2.89381	1.1977	-28.1302	81.0554	4.83049	76.7295	0	0	1	0	54118.1	-	-	0	0		0	-	-	0	0		0.5	83.8839	3.76531
11	1.66299e+09	200	20220912 08:44:11	08:44:11	none	1.66299e+09	0.000632581	0.632581	3.77302	396.799	275.214	27.848	40.1508	0.0528263	3.48192	0.0523851	0.03278	18.9732	23.3736	22.9864	2.8174	56.0979	1.62232	2.89194	1.19508	-27.8968	81.1125	4.8389	77.0278	0	0	1	0	54029.7	-	-	0	0		0	-	-	0	0		0.5	83.8816	3.77302
12	1.66299e+09	220	20220912 08:44:31	08:44:31	none	1.66299e+09	0.0006427	0.6427	3.88964	396.777	273.829	27.7076	40.1483	0.0538148	3.48606	0.0533575	0.0333892	19.0255	23.3706	22.9744	2.81536	56.1351	1.62329	2.89175	1.19207	-28.3431	83.2575	4.96064	78.9005	0	0	1	0	54123.4	-	-	0	0		0	-	-	0	0		0.5	84.1126	3.88964
13	1.66299e+09	240	20220912 08:44:51	08:44:51	none	1.66299e+09	0.000667975	0.667975	3.92145	396.74	277.022	28.031	40.1449	0.0558385	3.4878	0.0553466	0.0346354	19.0251	23.3831	22.9931	2.81854	56.103	1.62413	2.89491	1.19441	-29.4577	83.1864	4.95485	77.7086	0	0	1	0	54159.5	-	-	0	0		0	-	-	0	0		0.5	84.1109	3.92145
14	1.66299e+09	260	20220912 08:45:11	08:45:11	none	1.66299e+09	0.000695235	0.695235	3.85189	396.733	282.896	28.6254	40.1442	0.0579139	3.48349	0.0573843	0.0359123	19.0239	23.3903	23.0087	2.82121	55.9913	1.6222	2.89723	1.19901	-30.6599	82.6517	4.92981	75.9456	0	0	1	0	54059.8	-	-	0	0		0	-	-	0	0		0.5	84.1058	3.85189
15	1.66299e+09	280	20220912 08:45:31	08:45:31	none	1.66299e+09	0.000682452	0.682452	3.92179	396.68	279.01	28.2322	40.1388	0.0568997	3.48349	0.0563884	0.0352883	18.9724	23.3897	22.9989	2.81953	55.9875	1.62177	2.89667	1.19776	-30.0961	83.8912	5.00341	77.7709	0	0	1	0	54060.4	-	-	0	0		0	-	-	0	0		0.5	83.8781	3.92179
16	1.66299e+09	300	20220912 08:45:51	08:45:51	none	1.66299e+09	0.000690725	0.690725	3.99274	396.678	278.538	28.185	40.1395	0.0576834	3.48268	0.0571579	0.0357705	18.9736	23.3977	22.9928	2.81849	55.9796	1.62251	2.89839	1.19599	-30.461	86.8569	5.1816	80.5511	0	0	1	0	54040.2	-	-	0	0		0	-	-	0	0		0.5	83.8832	3.99274
17	1.66299e+09	320	20220912 08:46:11	08:46:11	none	1.66299e+09	0.00070237	0.70237	4.01136	396.618	279.791	28.3124	40.1342	0.0586569	3.481	0.0581132	0.0363692	19.0232	23.4032	23.0011	2.81991	55.9956	1.62374	2.89977	1.19617	-30.9745	86.74	5.17754	79.9662	0	0	1	0	54000.9	-	-	0	0		0	-	-	0	0		0.5	84.1025	4.01136
18	1.66299e+09	340	20220912 08:46:31	08:46:31	none	1.66299e+09	0.000737403	0.737403	3.98785	396.648	285.538	28.8936	40.1368	0.0615602	3.48356	0.0609622	0.0381546	18.9737	23.4096	23.0073	2.82097	55.9506	1.62385	2.90229	1.19712	-32.5195	88.3439	5.26995	80.0681	0	0	1	0	54056.2	-	-	0	0		0	-	-	0	0		0.5	83.8839	3.98785
19	1.66299e+09	360	20220912 08:46:51	08:46:51	none	1.66299e+09	0.000734489	0.734489	3.97413	396.633	285.204	28.8598	40.1353	0.0611657	3.48716	0.0605759	0.0379124	19.0226	23.4156	23.0195	2.82305	55.9069	1.62307	2.90316	1.19998	-32.391	87.0814	5.18974	78.9028	0	0	1	0	54136.4	-	-	0	0		0	-	-	0	0		0.5	84.1	3.97413
20	1.66299e+09	380	20220912 08:47:11	08:47:11	none	1.66299e+09	0.000746228	0.746228	3.99147	396.592	286.634	29.0053	40.1324	0.0623144	3.48463	0.0617019	0.0386182	19.023	23.4077	23.0022	2.8201	55.9268	1.62313	2.90223	1.19697	-32.9087	89.2728	5.32358	80.7107	0	0	1	0	54080.5	-	-	0	0		0	-	-	0	0		0.5	84.1016	3.99147
21	1.66299e+09	400	20220912 08:47:31	08:47:31	none	1.66299e+09	0.000755289	0.755289	4.05849	396.572	285.97	28.9379	40.1299	0.0629765	3.48476	0.062351	0.039025	18.9708	23.4138	23.009	2.82126	55.8728	1.62238	2.90371	1.19888	-33.3083	89.5765	5.34191	80.581	0	0	1	0	54081.7	-	-	0	0		0	-	-	0	0		0.5	83.8711	4.05849
22	1.66299e+09	420	20220912 08:47:51	08:47:51	none	1.66299e+09	0.000767015	0.767015	4.11798	396.527	286.134	28.9547	40.1257	0.0640338	3.48334	0.063387	0.0396744	18.9696	23.4058	23.0051	2.82059	55.912	1.62299	2.90276	1.1976	-33.8254	89.2585	5.32486	79.7276	0	0	1	0	54050.8	-	-	0	0		0	-	-	0	0		0.5	83.8656	4.11798
23	1.66299e+09	440	20220912 08:48:11	08:48:11	none	1.66299e+09	0.000776506	0.776506	4.03121	396.514	289.737	29.319	40.124	0.0649683	3.48605	0.0643031	0.0402486	18.9687	23.3992	22.989	2.81784	55.9169	1.62269	2.90197	1.19515	-34.2439	91.5081	5.45424	81.6871	0	0	1	0	54112.8	-	-	0	0		0	-	-	0	0		0.5	83.8616	4.03121
24	1.66299e+09	460	20220912 08:48:31	08:48:31	none	1.66299e+09	0.000785321	0.785321	4.1322	396.492	288.275	29.1715	40.1222	0.0656539	3.48263	0.0649739	0.0406692	18.9685	23.3969	22.9984	2.81945	55.9356	1.62321	2.90192	1.19624	-34.6327	89.5969	5.34583	79.2785	0	0	1	0	54035.5	-	-	0	0		0	-	-	0	0		0.5	83.8607	4.1322
25	1.66299e+09	480	20220912 08:48:51	08:48:51	none	1.66299e+09	0.000816195	0.816195	4.24125	396.46	289.684	29.3134	40.1182	0.0683813	3.48603	0.0676447	0.0423435	18.9702	23.3884	22.98	2.81631	55.904	1.62212	2.90162	1.19419	-35.9942	92.823	5.53235	81.3313	0	0	1	0	54112.6	-	-	0	0		0	-	-	0	0		0.5	83.8682	4.24125
26	1.66299e+09	500	20220912 08:49:11	08:49:11	none	1.66299e+09	0.000809693	0.809693	4.17927	396.454	290.172	29.3637	40.1188	0.0677205	3.4861	0.0669981	0.0419381	19.0289	23.4041	22.9932	2.81856	55.8679	1.62243	2.90406	1.19613	-35.7075	92.9564	5.54095	81.8188	0	0	1	0	54111.7	-	-	0	0		0	-	-	0	0		0.5	84.1277	4.17927
27	1.66299e+09	520	20220912 08:49:31	08:49:31	none	1.66299e+09	0.000822412	0.822412	4.19987	396.458	291.291	29.4766	40.1188	0.0688392	3.4842	0.0680925	0.0426242	18.9854	23.4026	22.9943	2.81875	55.895	1.62338	2.90434	1.19537	-36.2683	92.9998	5.54663	81.2635	0	0	1	0	54068.6	-	-	0	0		0	-	-	0	0		0.5	83.9353	4.19987
28	1662990592	540.4	20220912 08:49:52	08:49:52	none	1662990592	0.000843978	0.843978	4.21534	396.373	293.314	29.6815	40.1105	0.0706348	3.4911	0.0698504	0.0437262	18.9881	23.4009	23.0021	2.82008	55.9149	1.62424	2.90484	1.19584	-37.2194	92.2617	5.49203	79.5224	0	0	1	0	54223.9	-	-	0	0		0	-	-	0	0		0.5	83.9475	4.21534
29	1662990612	560.4	20220912 08:50:12	08:50:12	none	1662990612	0.000861026	0.861026	4.25183	396.375	294.265	29.7778	40.1108	0.0719827	3.48308	0.0711664	0.0445516	18.9912	23.3904	22.9976	2.81931	55.8547	1.62186	2.90371	1.19746	-37.9712	91.6741	5.46932	78.1634	0	0	1	0	54043.8	-	-	0	0		0	-	-	0	0		0.5	83.9613	4.25183
30	1662990632	580.4	20220912 08:50:32	08:50:32	none	1662990632	0.000865568	0.865568	4.32011	396.353	293.14	29.6647	40.1095	0.0723021	3.48255	0.0714784	0.0447472	18.9928	23.385	23.0064	2.82081	55.8841	1.62228	2.90294	1.19854	-38.1716	89.1818	5.32156	75.3246	0	0	1	0	54032.7	-	-	0	0		0	-	-	0	0		0.5	83.9681	4.32011
31	1662990652	600.4	20220912 08:50:52	08:50:52	none	1662990652	0.000894178	0.894178	5.79273	395.163	258.657	26.1752	39.9891	0.0720243	3.48485	0.0712074	0.0445773	189.986	24.3401	23.3065	2.87246	55.8026	1.62996	2.92095	1.24249	-39.4333	52.1353	3.11525	205.804	0	0	1	0	54065.9	-	-	0	0		0	-	-	0	0		0.5	839.94	5.79273
32	1662990672	620.4	20220912 08:51:12	08:51:12	none	1662990672	0.00073486	0.73486	6.86357	394.367	207.186	20.967	39.9095	0.0610631	3.48247	0.0604744	0.0378489	190.006	24.2946	23.2148	2.85659	56.9133	1.65427	2.90665	1.20232	-32.4073	54.0336	3.22805	214.86	0	0	1	0	54027.2	-	-	0	0		0	-	-	0	0		0.5	840.025	6.86357
33	1662990692	640.4	20220912 08:51:32	08:51:32	none	1662990692	0.000901338	0.901338	7.42408	393.916	234.382	23.7195	39.8644	0.0781213	3.48393	0.077161	0.0483109	189.98	24.0729	23.0027	2.82018	57.8969	1.66423	2.87447	1.15595	-39.749	59.2403	3.53053	213.002	0	0	1	0	54093.9	-	-	0	0		0	-	-	0	0		0.5	839.913	7.42408
34	1662990712	660.4	20220912 08:51:52	08:51:52	none	1662990712	0.00124767	1.24767	7.71758	393.576	270.789	27.4043	39.8305	0.107519	3.48711	0.10571	0.0662288	189.98	23.9418	22.9524	2.81161	57.3598	1.64344	2.86515	1.16817	-55.0224	58.6363	3.48951	197.083	0	0	1	0	54175.5	-	-	0	0		0	-	-	0	0		0.5	839.911	7.71758
35	1662990732	680.4	20220912 08:52:12	08:52:12	none	1662990732	0.00116649	1.16649	8.03648	393.366	253.685	25.6728	39.8084	0.0976594	3.49096	0.0961667	0.0602364	190	23.9559	22.9626	2.81335	56.2961	1.61265	2.86459	1.20069	-51.4422	56.1791	3.33971	198.077	0	0	1	0	54263.2	-	-	0	0		0	-	-	0	0		0.5	840	8.03648
36	1662990752	700.4	20220912 08:52:32	08:52:32	none	1662990752	0.00108938	1.08938	8.359	393.096	237.259	24.0107	39.7816	0.0904488	3.48869	0.089166	0.0558425	190.025	23.9602	22.965	2.81375	56.0507	1.60433	2.86227	1.20943	-48.0418	53.1709	3.16276	198.317	0	0	1	0	54214.3	-	-	0	0		0	-	-	0	0		0.5	840.109	8.359
37	1662990772	720.4	20220912 08:52:52	08:52:52	none	1662990772	0.00108166	1.08166	8.55729	392.91	232.253	23.5045	39.7632	0.0896737	3.48527	0.0884113	0.055369	190.002	23.9767	22.9783	2.81602	56.0231	1.60492	2.86475	1.2111	-47.7012	53.3066	3.17439	198.782	0	0	1	0	54134.4	-	-	0	0		0	-	-	0	0		0.5	840.008	8.55729
38	1662990792	740.4	20220912 08:53:12	08:53:12	none	1662990792	0.00110039	1.10039	8.85382	392.743	229.462	23.2213	39.7452	0.091235	3.4842	0.0899283	0.056321	189.98	23.996	22.9882	2.81771	55.9982	1.60648	2.8688	1.21123	-48.5271	55.826	3.326	200.605	0	0	1	0	54105.8	-	-	0	0		0	-	-	0	0		0.5	839.913	8.85382
39	1662990812	760.4	20220912 08:53:32	08:53:32	none	1662990812	0.00112156	1.12156	8.96463	392.55	230.256	23.302	39.7261	0.0929855	3.48924	0.0916304	0.0573891	190.01	24.007	23.0014	2.81996	56.0085	1.60837	2.87166	1.21159	-49.4607	56.5277	3.36344	200.44	0	0	1	0	54216.9	-	-	0	0		0	-	-	0	0		0.5	840.042	8.96463
40	1662990832	780.4	20220912 08:53:52	08:53:52	none	1662990832	0.00111105	1.11105	9.25605	392.336	224.694	22.7393	39.7048	0.0927719	3.48467	0.0914213	0.057258	189.993	24.0013	22.979	2.81614	56.2052	1.61315	2.87012	1.20299	-48.9972	58.9898	3.51399	203.5	0	0	1	0	54115.2	-	-	0	0		0	-	-	0	0		0.5	839.97	9.25605
41	1662990852	800.4	20220912 08:54:12	08:54:12	none	1662990852	0.00113694	1.13694	9.5181	392.172	224.326	22.7019	39.6879	0.0952957	3.48307	0.0938706	0.0587954	189.976	24.0133	22.9808	2.81645	56.2997	1.61758	2.87317	1.19886	-50.139	61.9296	3.69117	205.457	0	0	1	0	54075.7	-	-	0	0		0	-	-	0	0		0.5	839.892	9.5181
42	1662990872	820.4	20220912 08:54:32	08:54:32	none	1662990872	0.001167	1.167	9.73344	391.986	224.758	22.7455	39.669	0.0978593	3.48465	0.0963579	0.0603566	190.008	24.0192	22.995	2.81887	56.344	1.6201	2.87537	1.19877	-51.4648	61.6759	3.67488	203.894	0	0	1	0	54109.1	-	-	0	0		0	-	-	0	0		0.5	840.034	9.73344
43	1662990892	840.4	20220912 08:54:52	08:54:52	none	1662990892	0.00120147	1.20147	10.0386	391.751	224.665	22.7364	39.6457	0.101048	3.48381	0.0994479	0.0622966	189.994	24.0321	22.9945	2.81878	56.3742	1.62296	2.87892	1.19582	-52.9846	65.5865	3.90922	206.505	0	0	1	0	54086.5	-	-	0	0		0	-	-	0	0		0.5	839.971	10.0386
44	1662990912	860.4	20220912 08:55:12	08:55:12	none	1662990912	0.00122528	1.22528	10.2355	391.598	224.634	22.7325	39.629	0.103134	3.48374	0.101467	0.0635646	189.978	24.0507	23.0069	2.8209	56.388	1.62572	2.88309	1.19518	-54.035	67.7639	4.03983	207.747	0	0	1	0	54080.5	-	-	0	0		0	-	-	0	0		0.5	839.904	10.2355
45	1662990932	880.4	20220912 08:55:32	08:55:32	none	1662990932	0.0012514	1.2514	10.4659	391.381	224.644	22.7331	39.6062	0.105628	3.48715	0.103882	0.0650808	189.963	24.0525	23.0029	2.82022	56.4376	1.62796	2.88453	1.19225	-55.1869	70.1426	4.17764	209.096	0	0	1	0	54156	-	-	0	0		0	-	-	0	0		0.5	839.836	10.4659
46	1662990952	900.4	20220912 08:55:52	08:55:52	none	1662990952	0.00133634	1.33634	10.7929	391.16	229.815	23.2561	39.5833	0.112853	3.48755	0.110863	0.0694651	189.999	24.0423	23.0038	2.82037	56.3882	1.62737	2.88601	1.193	-58.9327	71.5794	4.26294	206.909	0	0	1	0	54163.3	-	-	0	0		0	-	-	0	0		0.5	839.997	10.7929
47	1662990972	920.4	20220912 08:56:12	08:56:12	none	1662990972	0.00136409	1.36409	10.9911	390.933	229.628	23.2374	39.5609	0.114995	3.4837	0.112927	0.0707623	189.985	24.0444	22.9997	2.81967	56.25	1.62413	2.88734	1.19554	-60.1562	73.6979	4.39403	207.92	0	0	1	0	54075	-	-	0	0		0	-	-	0	0		0.5	839.933	10.9911
48	1662990992	940.4	20220912 08:56:32	08:56:32	none	1662990992	0.00140663	1.40663	11.3103	390.759	229.637	23.2383	39.5433	0.118534	3.48456	0.116338	0.0729053	190.025	24.0502	23.0092	2.82129	56.2155	1.62462	2.88999	1.19667	-62.0324	74.7869	4.45841	207.238	0	0	1	0	54091.7	-	-	0	0		0	-	-	0	0		0.5	840.109	11.3103
49	1662991012	960.4	20220912 08:56:52	08:56:52	none	1662991012	0.00141747	1.41747	11.4728	390.525	228.449	23.1182	39.5198	0.119504	3.48631	0.117274	0.0734929	189.986	24.0571	23.0057	2.82069	56.175	1.62441	2.8917	1.19628	-62.5103	77.3241	4.60751	209.407	0	0	1	0	54129.3	-	-	0	0		0	-	-	0	0		0.5	839.936	11.4728
50	1662991032	980.4	20220912 08:57:12	08:57:12	none	1662991032	0.00147937	1.47937	11.7155	390.31	231.529	23.43	39.4982	0.124775	3.48543	0.122346	0.0766806	190.023	24.052	23.0094	2.82133	56.1522	1.62457	2.89315	1.19676	-65.2401	78.1692	4.65931	207.611	0	0	1	0	54108.1	-	-	0	0		0	-	-	0	0		0.5	840.101	11.7155
51	1662991052	1000.4	20220912 08:57:32	08:57:32	none	1662991052	0.00151164	1.51164	12.045	390.115	230.385	23.3143	39.4785	0.127532	3.48286	0.124993	0.0783447	189.998	24.0426	23.0117	2.82172	56.1674	1.62475	2.89269	1.19697	-66.6634	77.1914	4.60442	205.13	0	0	1	0	54050.5	-	-	0	0		0	-	-	0	0		0.5	839.99	12.045
52	1662991072	1020.4	20220912 08:57:52	08:57:52	none	1662991072	0.00155045	1.55045	12.2598	389.896	231.802	23.4577	39.4564	0.131261	3.48487	0.128575	0.0805962	189.961	24.0258	22.9911	2.8182	56.1911	1.62468	2.89135	1.19352	-68.375	79.6596	4.74823	205.994	0	0	1	0	54097.3	-	-	0	0		0	-	-	0	0		0.5	839.828	12.2598
53	1662991092	1040.4	20220912 08:58:12	08:58:12	none	1662991092	0.00160292	1.60292	12.4901	389.687	233.865	23.6665	39.4351	0.135854	3.48099	0.132976	0.0833636	190.027	24.0024	22.9918	2.81832	56.254	1.62525	2.88913	1.19307	-70.689	77.0562	4.59789	200.992	0	0	1	0	54012	-	-	0	0		0	-	-	0	0		0.5	840.118	12.4901
54	1662991112	1060.4	20220912 08:58:32	08:58:32	none	1662991112	0.00164285	1.64285	12.7423	389.474	234.491	23.7297	39.4134	0.139441	3.48327	0.136412	0.0855244	189.991	23.9873	22.9832	2.81686	56.2601	1.62487	2.88814	1.19199	-72.4496	77.6512	4.63002	199.822	0	0	1	0	54064.4	-	-	0	0		0	-	-	0	0		0.5	839.959	12.7423
55	1662991132	1080.4	20220912 08:58:52	08:58:52	none	1662991132	0.00168647	1.68647	13.004	389.263	235.189	23.8004	39.3922	0.143255	3.48257	0.14006	0.0878187	190	23.973	22.9811	2.8165	56.2711	1.62472	2.8873	1.19178	-74.3735	77.1287	4.59963	197.355	0	0	1	0	54049.6	-	-	0	0		0	-	-	0	0		0.5	840	13.004
56	1662991152	1100.4	20220912 08:59:12	08:59:12	none	1662991152	0.0017295	1.7295	13.1817	389.119	236.88	23.9717	39.378	0.147119	3.48346	0.143752	0.0901412	189.963	23.9583	22.9751	2.81547	56.2858	1.62466	2.88645	1.19081	-76.2709	77.3549	4.61169	195.659	0	0	1	0	54070.5	-	-	0	0		0	-	-	0	0		0.5	839.837	13.1817
57	1662991172	1120.4	20220912 08:59:32	08:59:32	none	1662991172	0.00177734	1.77734	13.469	388.912	237.266	24.0104	39.3564	0.151027	3.48499	0.147483	0.0924882	190.029	23.9547	22.9908	2.81815	56.2877	1.62539	2.88765	1.19276	-78.3809	75.7356	4.51368	191.897	0	0	1	0	54103.9	-	-	0	0		0	-	-	0	0		0.5	840.126	13.469
58	1662991192	1140.4	20220912 08:59:52	08:59:52	none	1662991192	0.00182518	1.82518	13.5855	388.756	239.492	24.2356	39.3406	0.154978	3.48527	0.151249	0.0948579	189.987	23.9576	22.9986	2.81948	56.2317	1.62513	2.89006	1.19435	-80.4902	76.8691	4.58137	190.947	0	0	1	0	54107.7	-	-	0	0		0	-	-	0	0		0.5	839.941	13.5855
59	1662991212	1160.4	20220912 09:00:12	09:00:12	none	1662991212	0.00186451	1.86451	13.8539	388.591	239.541	24.2409	39.3243	0.158346	3.48631	0.154456	0.0968767	189.993	23.9353	22.9956	2.81897	56.2452	1.62419	2.8877	1.19478	-82.2249	74.9183	4.46341	187.15	0	0	1	0	54133.5	-	-	0	0		0	-	-	0	0		0.5	839.971	13.8539
60	1662991232	1180.4	20220912 09:00:32	09:00:32	none	1662991232	0.00191457	1.91457	13.916	388.465	242.819	24.5731	39.3123	0.163057	3.48635	0.158936	0.0996965	189.981	23.9154	22.9852	2.8172	56.2989	1.62489	2.88619	1.19231	-84.4325	75.2388	4.48201	185.27	0	0	1	0	54136.2	-	-	0	0		0	-	-	0	0		0.5	839.918	13.916
61	1662991252	1200.4	20220912 09:00:52	09:00:52	none	1662991252	0.00194518	1.94518	14.1806	388.304	242.2	24.5105	39.296	0.165673	3.47845	0.161411	0.101256	189.994	23.9086	22.987	2.8175	56.2967	1.62471	2.88598	1.19279	-85.7823	74.5057	4.44844	183.165	0	0	1	0	53957.9	-	-	0	0		0	-	-	0	0		0.5	839.971	14.1806
62	1662991272	1220.4	20220912 09:01:12	09:01:12	none	1662991272	0.0019916	1.9916	14.3148	388.152	243.917	24.6841	39.2805	0.169605	3.48793	0.165153	0.103611	190.021	23.9045	22.9937	2.81865	56.2843	1.62507	2.88725	1.19358	-87.8295	74.8217	4.45547	181.469	0	0	1	0	54170.9	-	-	0	0		0	-	-	0	0		0.5	840.092	14.3148
63	1662991292	1240.4	20220912 09:01:32	09:01:32	none	1662991292	0.00203911	2.03911	14.4556	388.016	245.785	24.873	39.2665	0.173911	3.48389	0.169228	0.106178	190	23.9022	22.9865	2.81742	56.2483	1.62479	2.88861	1.19262	-89.9249	77.5523	4.62345	182.251	0	0	1	0	54078	-	-	0	0		0	-	-	0	0		0.5	840	14.4556
64	1662991312	1260.4	20220912 09:01:52	09:01:52	none	1662991312	0.00208147	2.08147	14.6792	387.844	246.095	24.9045	39.2494	0.177318	3.48851	0.172459	0.108212	189.987	23.8947	22.9951	2.81889	56.2221	1.62429	2.88906	1.19459	-91.7929	76.5267	4.55652	179.277	0	0	1	0	54181.9	-	-	0	0		0	-	-	0	0		0.5	839.94	14.6792
65	1662991332	1280.4	20220912 09:02:12	09:02:12	none	1662991332	0.00213153	2.13153	14.756	387.732	248.319	25.1298	39.2384	0.181511	3.48408	0.176417	0.110706	189.97	23.9052	23.0056	2.82068	56.1682	1.6248	2.89274	1.19587	-94.0004	78.4205	4.67597	179.066	0	0	1	0	54078	-	-	0	0		0	-	-	0	0		0.5	839.867	14.756
66	1662991352	1300.4	20220912 09:02:32	09:02:32	none	1662991352	0.00215409	2.15409	14.9592	387.617	247.752	25.0722	39.2264	0.183425	3.48706	0.178228	0.111847	190.006	23.9086	23.007	2.82092	56.1347	1.62468	2.89425	1.19624	-94.9955	79.8413	4.75685	179.608	0	0	1	0	54143.8	-	-	0	0		0	-	-	0	0		0.5	840.025	14.9592
67	1662991372	1320.4	20220912 09:02:52	09:02:52	none	1662991372	0.00219217	2.19217	15.1351	387.466	248.466	25.145	39.2119	0.186874	3.48956	0.181487	0.1139	189.991	23.9058	23.0029	2.82022	56.1138	1.62466	2.89529	1.19556	-96.6748	81.7986	4.87002	179.985	0	0	1	0	54199.3	-	-	0	0		0	-	-	0	0		0.5	839.961	15.1351
68	1662991392	1340.4	20220912 09:03:12	09:03:12	none	1662991392	0.00223975	2.23975	15.2618	387.41	250.343	25.3346	39.2059	0.191345	3.48823	0.185699	0.116556	189.978	23.9028	22.9934	2.8186	56.0938	1.6248	2.89659	1.19379	-98.7729	84.9456	5.05926	181.21	0	0	1	0	54167.8	-	-	0	0		0	-	-	0	0		0.5	839.902	15.2618
69	1662991412	1360.4	20220912 09:03:32	09:03:32	none	1662991412	0.00228569	2.28569	15.3697	387.269	251.95	25.4973	39.1916	0.195437	3.48379	0.189544	0.11898	190.013	23.8999	22.9893	2.8179	56.0548	1.62432	2.89774	1.19357	-100.799	86.8471	5.17917	181.241	0	0	1	0	54066.2	-	-	0	0		0	-	-	0	0		0.5	840.059	15.3697
70	1662991432	1380.4	20220912 09:03:52	09:03:52	none	1662991432	0.00230233	2.30233	15.554	387.142	251.051	25.407	39.1797	0.19664	3.47981	0.190669	0.11969	189.999	23.9116	23.0006	2.81982	56.0151	1.62464	2.90036	1.19518	-101.533	87.4421	5.22131	181.13	0	0	1	0	53973.7	-	-	0	0		0	-	-	0	0		0.5	839.997	15.554
71	1662991452	1400.4	20220912 09:04:12	09:04:12	none	1662991452	0.00234044	2.34044	15.5575	387.036	253.034	25.6078	39.1691	0.200003	3.48731	0.193842	0.121689	189.989	23.9146	23.0007	2.81984	55.9773	1.62476	2.90253	1.19508	-103.213	89.9431	5.35943	182.078	0	0	1	0	54140.9	-	-	0	0		0	-	-	0	0		0.5	839.95	15.5575
72	1662991472	1420.4	20220912 09:04:32	09:04:32	none	1662991472	0.00238261	2.38261	15.6769	386.931	254.233	25.7292	39.1586	0.203734	3.48573	0.197342	0.123897	190.027	23.9175	22.9994	2.81962	55.9311	1.62457	2.9046	1.19505	-105.073	92.364	5.50648	182.824	0	0	1	0	54103	-	-	0	0		0	-	-	0	0		0.5	840.118	15.6769
73	1662991492	1440.4	20220912 09:04:52	09:04:52	none	1662991492	0.00241507	2.41507	15.8013	386.847	254.556	25.7621	39.1505	0.206108	3.48288	0.199564	0.125298	190.015	23.928	23.0156	2.82239	55.8712	1.62455	2.90767	1.19784	-106.505	92.5325	5.52199	181.565	0	0	1	0	54035.4	-	-	0	0		0	-	-	0	0		0.5	840.067	15.8013
74	1662991512	1460.4	20220912 09:05:12	09:05:12	none	1662991512	0.00246432	2.46432	15.8738	386.769	256.376	25.9455	39.1414	0.210364	3.48467	0.203555	0.127815	190.029	23.9292	23.022	2.82348	55.8535	1.62523	2.9098	1.19825	-108.676	93.6699	5.58751	180.609	0	0	1	0	54073.7	-	-	0	0		0	-	-	0	0		0.5	840.126	15.8738
75	1662991532	1480.4	20220912 09:05:32	09:05:32	none	1662991532	0.00249025	2.49025	15.9762	386.665	256.773	25.986	39.1313	0.21265	3.48369	0.205693	0.129164	189.996	23.9269	23.0157	2.8224	55.803	1.6241	2.91042	1.1983	-109.82	95.484	5.69725	181.357	0	0	1	0	54050.8	-	-	0	0		0	-	-	0	0		0.5	839.982	15.9762
76	1662991552	1500.4	20220912 09:05:52	09:05:52	none	1662991552	0.00252176	2.52176	16.1082	386.553	257.487	26.0579	39.1196	0.215931	3.48108	0.208756	0.131097	190.03	23.9103	22.998	2.81938	55.8236	1.62371	2.90865	1.19567	-111.21	96.8389	5.7816	181.441	0	0	1	0	53993.8	-	-	0	0		0	-	-	0	0		0.5	840.134	16.1082
77	1662991572	1520.4	20220912 09:06:12	09:06:12	none	1662991572	0.00254495	2.54495	16.21	386.458	257.648	26.0743	39.11	0.217805	3.48582	0.210517	0.132208	190.004	23.9082	23.0069	2.8209	55.833	1.62435	2.9093	1.19655	-112.232	95.9934	5.7237	179.489	0	0	1	0	54100.1	-	-	0	0		0	-	-	0	0		0.5	840.017	16.21
78	1662991592	1540.4	20220912 09:06:32	09:06:32	none	1662991592	0.00257144	2.57144	16.2499	386.432	258.669	26.1778	39.1077	0.220307	3.48326	0.212849	0.133679	190.015	23.8948	23.003	2.82023	55.8633	1.62445	2.90791	1.19578	-113.4	95.1717	5.67854	177.465	0	0	1	0	54043.8	-	-	0	0		0	-	-	0	0		0.5	840.067	16.2499
79	1662991612	1560.4	20220912 09:06:52	09:06:52	none	1662991612	0.00260328	2.60328	16.41	386.305	259.023	26.2132	39.0941	0.223443	3.4835	0.215775	0.135527	189.982	23.8763	22.9946	2.8188	55.9076	1.62465	2.90595	1.19415	-114.805	94.6525	5.64661	175.476	0	0	1	0	54051.2	-	-	0	0		0	-	-	0	0		0.5	839.919	16.41
80	1662991632	1580.4	20220912 09:07:12	09:07:12	none	1662991632	0.00264259	2.64259	16.4752	386.205	260.188	26.3316	39.0848	0.226822	3.48455	0.218927	0.137516	189.994	23.8605	22.9945	2.81878	55.91	1.62402	2.9047	1.19476	-116.538	93.3661	5.56798	172.39	0	0	1	0	54076.3	-	-	0	0		0	-	-	0	0		0.5	839.973	16.4752
81	1662991652	1600.4	20220912 09:07:32	09:07:32	none	1662991652	0.00266067	2.66067	16.6142	386.159	260.018	26.314	39.0796	0.228539	3.48467	0.220526	0.138525	190.006	23.8455	22.9891	2.81786	55.9346	1.62366	2.90278	1.19421	-117.336	92.3172	5.50478	170.492	0	0	1	0	54081	-	-	0	0		0	-	-	0	0		0.5	840.025	16.6142
82	1662991672	1620.4	20220912 09:07:52	09:07:52	none	1662991672	0.00268419	2.68419	16.7648	386.033	259.928	26.3054	39.0676	0.230733	3.48672	0.222574	0.139818	189.967	23.8292	22.9865	2.81742	55.9728	1.62372	2.90091	1.1937	-118.373	90.8487	5.41368	167.857	0	0	1	0	54129.2	-	-	0	0		0	-	-	0	0		0.5	839.855	16.7648
83	1662991692	1640.4	20220912 09:08:12	09:08:12	none	1662991692	0.00271639	2.71639	16.8161	385.951	260.99	26.4124	39.0587	0.233772	3.48626	0.225399	0.141602	190.029	23.8141	22.9852	2.8172	56.0222	1.62434	2.89945	1.19286	-119.793	89.5211	5.33501	165.092	0	0	1	0	54120.3	-	-	0	0		0	-	-	0	0		0.5	840.126	16.8161
84	1662991712	1660.4	20220912 09:08:32	09:08:32	none	1662991712	0.00273807	2.73807	16.863	385.932	261.622	26.4763	39.0566	0.235786	3.4864	0.227272	0.142784	190.038	23.7984	22.9796	2.81624	56.0397	1.62377	2.89753	1.19248	-120.749	88.5097	5.27408	163.073	0	0	1	0	54125.4	-	-	0	0		0	-	-	0	0		0.5	840.168	16.863
85	1662991732	1680.4	20220912 09:08:52	09:08:52	none	1662991732	0.00275862	2.75862	16.9069	385.873	262.266	26.5416	39.0507	0.237879	3.48667	0.229216	0.144012	189.999	23.7854	22.9712	2.81481	56.0605	1.62357	2.8961	1.19124	-121.655	88.5543	5.27588	162.175	0	0	1	0	54133.1	-	-	0	0		0	-	-	0	0		0.5	839.997	16.9069
86	1662991752	1700.4	20220912 09:09:12	09:09:12	none	1662991752	0.00278783	2.78783	17.0535	385.801	262.103	26.5251	39.0434	0.239849	3.48467	0.23104	0.145165	189.96	23.7859	22.9928	2.81849	56.0574	1.62416	2.89732	1.19433	-122.943	85.7607	5.11311	157.89	0	0	1	0	54086.7	-	-	0	0		0	-	-	0	0		0.5	839.822	17.0535
87	1662991772	1720.4	20220912 09:09:32	09:09:32	none	1662991772	0.00280976	2.80976	17.1584	385.738	262.34	26.5488	39.0366	0.242005	3.48465	0.23304	0.146428	190.011	23.7879	22.9887	2.81779	56.0436	1.62441	2.89847	1.19338	-123.91	87.7703	5.23303	159.104	0	0	1	0	54084.9	-	-	0	0		0	-	-	0	0		0.5	840.05	17.1584
88	1662991792	1740.4	20220912 09:09:52	09:09:52	none	1662991792	0.00284737	2.84737	17.1437	385.659	263.812	26.6977	39.0286	0.245175	3.48695	0.235985	0.148288	189.983	23.7876	22.995	2.81887	56.0222	1.62461	2.89994	1.19426	-125.569	88.2229	5.25694	157.894	0	0	1	0	54135.3	-	-	0	0		0	-	-	0	0		0.5	839.924	17.1437
89	1662991812	1760.4	20220912 09:10:12	09:10:12	none	1662991812	0.002862	2.862	17.1962	385.618	264.138	26.7305	39.0242	0.246754	3.48548	0.237444	0.14921	190.013	23.7757	22.9852	2.8172	56.0375	1.62417	2.89837	1.19302	-126.214	88.3361	5.2654	157.4	0	0	1	0	54103.7	-	-	0	0		0	-	-	0	0		0.5	840.059	17.1962
90	1662991832	1780.4	20220912 09:10:32	09:10:32	none	1662991832	0.00287595	2.87595	17.2783	385.543	264.027	26.7193	39.0166	0.247897	3.48463	0.2385	0.149877	189.996	23.7731	22.9901	2.81803	56.0474	1.62451	2.89846	1.19352	-126.829	87.4879	5.21626	155.871	0	0	1	0	54084.4	-	-	0	0		0	-	-	0	0		0.5	839.982	17.2783
91	1662991852	1800.4	20220912 09:10:52	09:10:52	none	1662991852	0.00288805	2.88805	17.3949	385.484	263.845	26.7003	39.0098	0.249323	3.48573	0.239822	0.150712	189.98	23.7758	22.987	2.8175	56.066	1.6256	2.89944	1.19191	-127.363	89.1505	5.31378	157.081	0	0	1	0	54108.3	-	-	0	0		0	-	-	0	0		0.5	839.91	17.3949
92	1662991872	1820.4	20220912 09:11:12	09:11:12	none	1662991872	0.00290122	2.90122	17.3946	385.435	264.285	26.7457	39.0061	0.250429	3.48523	0.240845	0.151359	190.015	23.7979	23.0096	2.82136	56.1031	1.62911	2.90378	1.19225	-127.944	89.551	5.3397	156.962	0	0	1	0	54092.4	-	-	0	0		0	-	-	0	0		0.5	840.067	17.3946
93	1662991892	1840.4	20220912 09:11:32	09:11:32	none	1662991892	0.00291615	2.91615	17.4666	385.412	264.818	26.7993	39.0033	0.252729	3.48362	0.242967	0.1527	190.002	23.8033	22.999	2.81955	56.1615	1.63165	2.90528	1.1879	-128.602	93.1157	5.55476	160.07	0	0	1	0	54054.6	-	-	0	0		0	-	-	0	0		0.5	840.008	17.4666
94	1662991912	1860.4	20220912 09:11:52	09:11:52	none	1662991912	0.00293394	2.93394	17.5041	385.373	265.402	26.8578	38.9985	0.254719	3.48214	0.244802	0.15386	190.038	23.8117	23.0036	2.82034	56.2078	1.63419	2.9074	1.18615	-129.387	94.4841	5.63926	160.775	0	0	1	0	54018.9	-	-	0	0		0	-	-	0	0		0.5	840.168	17.5041
95	1662991932	1880.4	20220912 09:12:12	09:12:12	none	1662991932	0.00295191	2.95191	17.5903	385.295	265.576	26.8758	38.9911	0.256584	3.48647	0.246536	0.154955	190.025	23.817	23.0124	2.82184	56.266	1.63684	2.9091	1.185	-130.179	94.7706	5.64987	160.266	0	0	1	0	54114.8	-	-	0	0		0	-	-	0	0		0.5	840.109	17.5903
96	1662991952	1900.4	20220912 09:12:32	09:12:32	none	1662991952	0.00296452	2.96452	17.5705	385.259	266.476	26.9662	38.9866	0.258468	3.48571	0.248273	0.156053	190.01	23.8254	23.0064	2.82081	56.306	1.63911	2.91107	1.18171	-130.735	97.9823	5.84276	163.099	0	0	1	0	54095.6	-	-	0	0		0	-	-	0	0		0.5	840.042	17.5705
97	1662991972	1920.4	20220912 09:12:52	09:12:52	none	1662991972	0.00297813	2.97813	17.6119	385.212	266.946	27.0145	38.9827	0.260308	3.48805	0.249977	0.15713	189.998	23.8207	23.0035	2.82032	56.3851	1.64126	2.9108	1.17906	-131.335	98.3114	5.85832	162.832	0	0	1	0	54148.8	-	-	0	0		0	-	-	0	0		0.5	839.992	17.6119
98	1662991992	1940.4	20220912 09:13:12	09:13:12	none	1662991992	0.00299361	2.99361	17.7146	385.189	267.285	27.0484	38.98	0.262725	3.48185	0.252188	0.158529	189.983	23.8224	22.9921	2.81837	56.4492	1.64359	2.91163	1.17478	-132.018	101.159	6.03853	165.163	0	0	1	0	54008	-	-	0	0		0	-	-	0	0		0.5	839.927	17.7146
99	1662992012	1960.4	20220912 09:13:32	09:13:32	none	1662992012	0.00301359	3.01359	17.7963	385.091	267.332	27.0532	38.9701	0.264332	3.48732	0.253684	0.159474	190.021	23.8349	23.0136	2.82204	56.4882	1.64643	2.91465	1.17561	-132.899	100.509	5.99152	163.622	0	0	1	0	54128.2	-	-	0	0		0	-	-	0	0		0.5	840.092	17.7963
100	1662992032	1980.4	20220912 09:13:52	09:13:52	none	1662992032	0.00302395	3.02395	17.9039	385.072	267.297	27.0493	38.9677	0.265911	3.48729	0.255138	0.160393	189.999	23.833	23.0091	2.82128	56.5529	1.64837	2.91474	1.17291	-133.356	101.449	6.04743	164.139	0	0	1	0	54127.6	-	-	0	0		0	-	-	0	0		0.5	839.997	17.9039
101	1662992052	2000.4	20220912 09:14:12	09:14:12	none	1662992052	0.00303896	3.03896	17.8255	385.045	268.658	27.1869	38.9647	0.268153	3.48382	0.257192	0.161692	190.013	23.8312	23.0005	2.81981	56.622	1.6505	2.91495	1.16931	-134.018	103.188	6.15703	165.34	0	0	1	0	54048.9	-	-	0	0		0	-	-	0	0		0.5	840.059	17.8255
102	1662992072	2020.4	20220912 09:14:32	09:14:32	none	1662992072	0.00305049	3.05049	17.9646	384.992	268.43	27.1639	38.9595	0.269821	3.48885	0.258741	0.162671	189.986	23.826	22.9974	2.81928	56.7	1.65257	2.91458	1.16671	-134.527	103.525	6.16808	165.153	0	0	1	0	54163	-	-	0	0		0	-	-	0	0		0.5	839.94	17.9646
103	1662992092	2040.4	20220912 09:14:52	09:14:52	none	1662992092	0.00306389	3.06389	17.9491	384.96	269.052	27.2273	38.9568	0.271255	3.48644	0.260052	0.163501	190.008	23.826	23.0063	2.8208	56.7703	1.65488	2.91504	1.16592	-135.118	102.27	6.09783	163.257	0	0	1	0	54108.1	-	-	0	0		0	-	-	0	0		0.5	840.034	17.9491
104	1662992112	2060.4	20220912 09:15:12	09:15:12	none	1662992112	0.00307175	3.07175	18.0463	384.939	269.139	27.2358	38.9543	0.273013	3.48183	0.261654	0.164515	190.023	23.8127	22.993	2.81853	56.8765	1.65678	2.91295	1.16175	-135.464	102.397	6.11274	163.069	0	0	1	0	54006.1	-	-	0	0		0	-	-	0	0		0.5	840.101	18.0463
105	1662992132	2080.4	20220912 09:15:32	09:15:32	none	1662992132	0.00308376	3.08376	18.0313	384.887	269.753	27.2988	38.9502	0.274496	3.48362	0.263021	0.165379	190.036	23.7984	22.9954	2.81894	56.9819	1.65869	2.91091	1.16024	-135.994	99.8205	5.95558	159.818	0	0	1	0	54048.7	-	-	0	0		0	-	-	0	0		0.5	840.16	18.0313
106	1662992152	2100.4	20220912 09:15:52	09:15:52	none	1662992152	0.00309693	3.09693	18.1347	384.821	269.68	27.2909	38.9428	0.276076	3.48702	0.264482	0.166303	190	23.7872	22.9981	2.8194	57.0769	1.66067	2.90952	1.15873	-136.575	97.9251	5.83665	157.187	0	0	1	0	54126.8	-	-	0	0		0	-	-	0	0		0.5	840	18.1347
107	1662992172	2120.4	20220912 09:16:12	09:16:12	none	1662992172	0.00310765	3.10765	18.1414	384.808	270.294	27.3532	38.9418	0.277821	3.48389	0.266073	0.16731	190.011	23.779	22.9915	2.81827	57.1603	1.66248	2.90845	1.15579	-137.047	97.9311	5.84188	156.737	0	0	1	0	54057.3	-	-	0	0		0	-	-	0	0		0.5	840.05	18.1414
108	1662992192	2140.4	20220912 09:16:32	09:16:32	none	1662992192	0.00312469	3.12469	18.1774	384.76	270.697	27.394	38.9369	0.279583	3.4889	0.267706	0.168341	190.019	23.7726	22.9994	2.81962	57.2409	1.6646	2.90805	1.15502	-137.799	96.1534	5.72776	154.101	0	0	1	0	54170.9	-	-	0	0		0	-	-	0	0		0.5	840.084	18.1774
109	1662992212	2160.4	20220912 09:16:52	09:16:52	none	1662992212	0.00313528	3.13528	18.2066	384.674	271.148	27.4399	38.9286	0.281479	3.48276	0.269424	0.16943	189.983	23.7661	22.9901	2.81803	57.3208	1.66648	2.90728	1.15156	-138.266	96.9043	5.78226	154.404	0	0	1	0	54033.1	-	-	0	0		0	-	-	0	0		0.5	839.924	18.2066
110	1.66299e+09	2180.5	20220912 09:17:12	09:17:12	none	1.66299e+09	0.00314702	3.14702	18.2001	384.684	271.709	27.4963	38.9291	0.28287	3.48546	0.270707	0.170241	189.992	23.7577	22.9944	2.81877	57.4066	1.66841	2.9063	1.15036	-138.783	95.119	5.67131	151.999	0	0	1	0	54094.9	-	-	0	0		0	-	-	0	0		0.5	839.966	18.2001
111	1.66299e+09	2200.5	20220912 09:17:32	09:17:32	none	1.66299e+09	0.00315989	3.15989	18.2638	384.644	271.82	27.5082	38.926	0.284301	3.48566	0.272018	0.171071	190	23.7569	23.0012	2.81993	57.4689	1.67042	2.90665	1.14951	-139.351	94.2226	5.61778	150.489	0	0	1	0	54099.3	-	-	0	0		0	-	-	0	0		0.5	840	18.2638
112	1.66299e+09	2220.5	20220912 09:17:52	09:17:52	none	1.66299e+09	0.00316482	3.16482	18.3354	384.643	271.891	27.5153	38.9258	0.28561	3.48651	0.273219	0.17183	190.008	23.736	22.9891	2.81786	57.5789	1.67162	2.90318	1.14624	-139.568	92.7982	5.53061	148.768	0	0	1	0	54122.1	-	-	0	0		0	-	-	0	0		0.5	840.034	18.3354
113	1.66299e+09	2240.5	20220912 09:18:12	09:18:12	none	1.66299e+09	0.00317539	3.17539	18.3325	384.638	272.514	27.5792	38.9265	0.287292	3.48803	0.274763	0.172807	190.027	23.7266	22.9838	2.81696	57.6622	1.67332	2.90194	1.14364	-140.035	92.5	5.5101	148.002	0	0	1	0	54157.6	-	-	0	0		0	-	-	0	0		0.5	840.118	18.3325
114	1.66299e+09	2260.5	20220912 09:18:32	09:18:32	none	1.66299e+09	0.00318752	3.18752	18.3349	384.6	272.801	27.608	38.9223	0.288275	3.4847	0.275652	0.17337	189.99	23.7306	22.9996	2.81965	57.7101	1.67539	2.90311	1.14427	-140.569	90.7022	5.40878	145.532	0	0	1	0	54081.2	-	-	0	0		0	-	-	0	0		0.5	839.958	18.3349
115	1.66299e+09	2280.5	20220912 09:18:52	09:18:52	none	1.66299e+09	0.00319361	3.19361	18.4619	384.536	272.378	27.5651	38.9158	0.289285	3.48614	0.27658	0.173958	190.019	23.7282	23	2.81972	57.7739	1.67713	2.90292	1.14259	-140.838	90.4579	5.39196	145.031	0	0	1	0	54114.1	-	-	0	0		0	-	-	0	0		0.5	840.084	18.4619
116	1.66299e+09	2300.5	20220912 09:19:12	09:19:12	none	1.66299e+09	0.00320483	3.20483	18.4996	384.522	272.788	27.6067	38.9144	0.291084	3.48455	0.278218	0.174995	190.004	23.731	22.9963	2.81909	57.8284	1.67924	2.90383	1.13985	-141.333	92.0886	5.49171	146.251	0	0	1	0	54077.2	-	-	0	0		0	-	-	0	0		0.5	840.017	18.4996
117	1.66299e+09	2320.5	20220912 09:19:32	09:19:32	none	1.66299e+09	0.00321588	3.21588	18.4629	384.511	273.504	27.6792	38.9134	0.292574	3.48269	0.279573	0.175853	189.987	23.7379	23.0007	2.81984	57.8779	1.68162	2.90546	1.13822	-141.82	92.9593	5.54699	146.673	0	0	1	0	54033.3	-	-	0	0		0	-	-	0	0		0.5	839.945	18.4629
118	1.66299e+09	2340.5	20220912 09:19:52	09:19:52	none	1.66299e+09	0.00322296	3.22296	18.5224	384.479	273.613	27.6901	38.91	0.293915	3.48642	0.280811	0.176635	189.972	23.7413	22.9983	2.81943	57.9326	1.68375	2.90639	1.13569	-142.133	94.5062	5.63334	147.979	0	0	1	0	54116.7	-	-	0	0		0	-	-	0	0		0.5	839.877	18.5224
119	1.66299e+09	2360.5	20220912 09:20:12	09:20:12	none	1.66299e+09	0.00323635	3.23635	18.6406	384.448	273.408	27.67	38.9078	0.295343	3.48559	0.282112	0.177459	190.01	23.7525	23.0095	2.82134	57.9679	1.68619	2.90884	1.13515	-142.723	95.0099	5.66543	147.962	0	0	1	0	54095.5	-	-	0	0		0	-	-	0	0		0.5	840.042	18.6406
120	1.66299e+09	2380.5	20220912 09:20:32	09:20:32	none	1.66299e+09	0.00324661	3.24661	18.5295	384.412	274.583	27.788	38.9029	0.297067	3.48453	0.28368	0.178453	189.993	23.753	23.0046	2.82051	58.0241	1.6881	2.90931	1.1324	-143.175	96.4088	5.75053	148.977	0	0	1	0	54071	-	-	0	0		0	-	-	0	0		0.5	839.969	18.5295
121	1.66299e+09	2400.5	20220912 09:20:52	09:20:52	none	1.66299e+09	0.00325973	3.25973	18.6085	384.399	274.749	27.8051	38.9019	0.298881	3.48713	0.285343	0.179505	189.98	23.7598	23.0057	2.82069	58.0661	1.69034	2.91107	1.13035	-143.754	98.1539	5.85059	150.23	0	0	1	0	54127.9	-	-	0	0		0	-	-	0	0		0.5	839.911	18.6085
122	1.66299e+09	2420.5	20220912 09:21:12	09:21:12	none	1.66299e+09	0.00327261	3.27261	18.6574	384.365	275.038	27.8346	38.8989	0.300641	3.48988	0.286958	0.180526	189.964	23.7695	23.0072	2.82095	58.096	1.69252	2.91332	1.12843	-144.322	100.357	5.97765	151.977	0	0	1	0	54187.8	-	-	0	0		0	-	-	0	0		0.5	839.843	18.6574
123	1.66299e+09	2440.5	20220912 09:21:32	09:21:32	none	1.66299e+09	0.00328221	3.28221	18.6729	384.358	275.427	27.8734	38.8973	0.302083	3.49071	0.288275	0.18136	190.002	23.7749	23.0076	2.82102	58.1375	1.69448	2.91461	1.12654	-144.745	101.699	6.05633	153.011	0	0	1	0	54205.1	-	-	0	0		0	-	-	0	0		0.5	840.008	18.6729
124	1.66299e+09	2460.5	20220912 09:21:52	09:21:52	none	1.66299e+09	0.00329559	3.29559	18.6461	384.328	276.214	27.9532	38.8945	0.304161	3.47907	0.290123	0.182534	189.988	23.7725	23.0048	2.82054	58.2111	1.69662	2.9146	1.12392	-145.336	101.866	6.0865	152.604	0	0	1	0	53942.2	-	-	0	0		0	-	-	0	0		0.5	839.945	18.6461
125	1.66299e+09	2480.5	20220912 09:22:12	09:22:12	none	1.66299e+09	0.00330186	3.30186	18.7144	384.264	276.302	27.9629	38.8891	0.30573	3.48216	0.291561	0.183444	190.025	23.7716	22.9966	2.81914	58.2777	1.69861	2.91469	1.12053	-145.612	103.589	6.18376	154.186	0	0	1	0	54011.8	-	-	0	0		0	-	-	0	0		0.5	840.109	18.7144
126	1.66299e+09	2500.5	20220912 09:22:32	09:22:32	none	1.66299e+09	0.00331511	3.31511	18.694	384.28	277.005	28.0334	38.8898	0.307513	3.48614	0.293198	0.18448	189.969	23.7768	22.9997	2.81967	58.3283	1.70097	2.9162	1.1187	-146.196	104.742	6.24577	154.761	0	0	1	0	54100.3	-	-	0	0		0	-	-	0	0		0.5	839.864	18.694
127	1.66299e+09	2520.5	20220912 09:22:52	09:22:52	none	1.66299e+09	0.00332863	3.32863	18.7603	384.223	277.022	28.0354	38.8844	0.308866	3.48988	0.294444	0.185267	189.966	23.7845	23.013	2.82194	58.3745	1.70344	2.91813	1.1185	-146.793	104.421	6.22076	153.815	0	0	1	0	54182.8	-	-	0	0		0	-	-	0	0		0.5	839.849	18.7603
128	1.66299e+09	2540.5	20220912 09:23:12	09:23:12	none	1.66299e+09	0.00334212	3.34212	18.7862	384.247	277.495	28.0831	38.8867	0.310756	3.48211	0.29613	0.186338	189.992	23.7919	23.0158	2.82242	58.4209	1.70581	2.91985	1.11661	-147.387	105.503	6.29962	154.407	0	0	1	0	54005.4	-	-	0	0		0	-	-	0	0		0.5	839.963	18.7862
129	1.66299e+09	2560.5	20220912 09:23:32	09:23:32	none	1.66299e+09	0.00334796	3.34796	18.8425	384.215	277.568	28.0905	38.8833	0.312007	3.48757	0.297288	0.187069	190.006	23.77	23.0119	2.82175	58.5526	1.70755	2.91627	1.1142	-147.645	102.566	6.11391	151.04	0	0	1	0	54132.3	-	-	0	0		0	-	-	0	0		0.5	840.025	18.8425
130	1.66299e+09	2580.5	20220912 09:23:52	09:23:52	none	1.66299e+09	0.00335892	3.35892	18.8735	384.18	278.171	28.1517	38.8802	0.314561	3.484	0.299592	0.18853	190.021	23.7619	22.9946	2.8188	58.6414	1.70953	2.91523	1.10927	-148.128	104.602	6.24095	152.736	0	0	1	0	54052.9	-	-	0	0		0	-	-	0	0		0.5	840.092	18.8735
131	1.66299e+09	2600.5	20220912 09:24:12	09:24:12	none	1.66299e+09	0.00337185	3.37185	18.8208	384.146	278.808	28.216	38.8765	0.315874	3.48197	0.300774	0.18928	189.984	23.7567	23.0064	2.82081	58.7234	1.71168	2.91483	1.10913	-148.699	101.894	6.08323	149.263	0	0	1	0	54007.4	-	-	0	0		0	-	-	0	0		0.5	839.929	18.8208
132	1.66299e+09	2620.5	20220912 09:24:32	09:24:32	none	1.66299e+09	0.00337838	3.37838	18.8986	384.15	278.889	28.2246	38.8775	0.317424	3.48633	0.302197	0.19018	189.997	23.7474	23	2.81972	58.8186	1.71366	2.91347	1.10606	-148.987	101.778	6.06823	148.856	0	0	1	0	54107.3	-	-	0	0		0	-	-	0	0		0.5	839.987	18.8986
133	1.66299e+09	2640.5	20220912 09:24:52	09:24:52	none	1.66299e+09	0.00338337	3.38337	18.8893	384.099	279.228	28.2585	38.8716	0.318546	3.48398	0.303204	0.190819	190.008	23.7316	22.9967	2.81916	58.9233	1.71517	2.91086	1.10399	-149.206	99.5302	5.93769	146.269	0	0	1	0	54056.9	-	-	0	0		0	-	-	0	0		0.5	840.034	18.8893
134	1.66299e+09	2660.5	20220912 09:25:12	09:25:12	none	1.66299e+09	0.00339274	3.39274	18.9418	384.076	279.465	28.2827	38.8697	0.320286	3.4883	0.304799	0.191829	190.023	23.7174	22.9912	2.81822	59.0271	1.71696	2.90877	1.10126	-149.62	98.4501	5.86546	144.718	0	0	1	0	54156.7	-	-	0	0		0	-	-	0	0		0.5	840.101	18.9418
135	1.66299e+09	2680.5	20220912 09:25:32	09:25:32	none	1.66299e+09	0.00340048	3.40048	19.0936	384.032	279.181	28.2546	38.8661	0.32209	3.48578	0.306422	0.192858	190.036	23.7089	22.9827	2.81677	59.1159	1.71882	2.90754	1.09795	-149.961	98.6607	5.8818	144.617	0	0	1	0	54101	-	-	0	0		0	-	-	0	0		0.5	840.16	19.0936
136	1.66299e+09	2700.5	20220912 09:25:52	09:25:52	none	1.66299e+09	0.00340656	3.40656	19.0047	384.068	279.796	28.3166	38.8694	0.32252	3.48578	0.306811	0.193105	190.038	23.7023	22.9965	2.81912	59.1974	1.72064	2.90661	1.09848	-150.229	95.0713	5.66806	140.548	0	0	1	0	54102	-	-	0	0		0	-	-	0	0		0.5	840.168	19.0047
137	1.66299e+09	2720.5	20220912 09:26:12	09:26:12	none	1.66299e+09	0.00341664	3.41664	19.0317	384.022	280.091	28.3466	38.865	0.324132	3.48807	0.30828	0.194035	190.002	23.6898	22.9947	2.81882	59.2915	1.72234	2.90486	1.09648	-150.674	93.5919	5.57585	138.496	0	0	1	0	54155.7	-	-	0	0		0	-	-	0	0		0.5	840.008	19.0317
138	1.66299e+09	2740.5	20220912 09:26:32	09:26:32	none	1.66299e+09	0.00342625	3.42625	19.0581	383.966	280.684	28.4068	38.8596	0.326764	3.49039	0.310671	0.195549	190.008	23.6868	22.9754	2.81553	59.3653	1.72441	2.90474	1.09112	-151.098	97.1541	5.78365	141.848	0	0	1	0	54208.2	-	-	0	0		0	-	-	0	0		0.5	840.034	19.0581
139	1.66299e+09	2760.5	20220912 09:26:52	09:26:52	none	1.66299e+09	0.00343904	3.43904	19.0804	383.951	280.817	28.4206	38.8584	0.327713	3.4891	0.311523	0.19609	190.015	23.6869	22.9956	2.81897	59.4375	1.7268	2.90523	1.09217	-151.662	93.8454	5.58938	137.788	0	0	1	0	54178.6	-	-	0	0		0	-	-	0	0		0.5	840.067	19.0804
140	1.66299e+09	2780.5	20220912 09:27:12	09:27:12	none	1.66299e+09	0.00344565	3.44565	19.1316	383.929	280.912	28.4302	38.8562	0.329008	3.4891	0.312693	0.196832	189.989	23.6793	22.9945	2.81878	59.5215	1.72861	2.90418	1.09017	-151.953	92.9236	5.53429	136.493	0	0	1	0	54179.7	-	-	0	0		0	-	-	0	0		0.5	839.95	19.1316
141	1.66299e+09	2800.5	20220912 09:27:32	09:27:32	none	1.66299e+09	0.0034523	3.4523	19.103	383.903	281.335	28.4726	38.8529	0.330106	3.48203	0.313653	0.197443	190	23.6796	22.9985	2.81947	59.5842	1.73057	2.90441	1.0889	-152.246	92.2285	5.50419	135.486	0	0	1	0	54019.8	-	-	0	0		0	-	-	0	0		0.5	840	19.103
142	1.66299e+09	2820.5	20220912 09:27:52	09:27:52	none	1.66299e+09	0.00345836	3.45836	19.0917	383.898	281.848	28.5249	38.8531	0.331691	3.48681	0.315106	0.198362	190.03	23.6781	22.9911	2.8182	59.6476	1.73241	2.90441	1.0858	-152.514	93.746	5.58688	136.85	0	0	1	0	54127.6	-	-	0	0		0	-	-	0	0		0.5	840.134	19.0917
143	1.66299e+09	2840.5	20220912 09:28:12	09:28:12	none	1.66299e+09	0.00347302	3.47302	19.192	383.884	281.738	28.5133	38.851	0.333165	3.48621	0.316433	0.199204	190.011	23.6869	23.0044	2.82047	59.6827	1.73469	2.90653	1.08578	-153.16	93.5044	5.57415	135.93	0	0	1	0	54111.9	-	-	0	0		0	-	-	0	0		0.5	840.05	19.192
144	1.66299e+09	2860.5	20220912 09:28:32	09:28:32	none	1.66299e+09	0.00347917	3.47917	19.1953	383.867	282.042	28.5449	38.8503	0.334357	3.48757	0.317515	0.199889	189.997	23.6886	23.0055	2.82066	59.7383	1.73664	2.90709	1.08402	-153.431	93.9356	5.59781	136.099	0	0	1	0	54142	-	-	0	0		0	-	-	0	0		0.5	839.988	19.1953
145	1.66299e+09	2880.5	20220912 09:28:52	09:28:52	none	1.66299e+09	0.00348542	3.48542	19.2894	383.792	281.911	28.531	38.8419	0.33581	3.48793	0.318826	0.200721	189.979	23.6888	23.0012	2.81993	59.7946	1.73846	2.90738	1.08147	-153.707	95.0738	5.66496	137.011	0	0	1	0	54149.9	-	-	0	0		0	-	-	0	0		0.5	839.908	19.2894
146	1.66299e+09	2900.5	20220912 09:29:12	09:29:12	none	1.66299e+09	0.00349596	3.49596	19.2981	383.829	282.403	28.5806	38.8455	0.337627	3.48376	0.320445	0.201749	190.015	23.6995	23.0014	2.81996	59.8269	1.74072	2.90959	1.07924	-154.172	97.2889	5.80427	138.937	0	0	1	0	54053.3	-	-	0	0		0	-	-	0	0		0.5	840.067	19.2981
147	1.66299e+09	2920.5	20220912 09:29:32	09:29:32	none	1.66299e+09	0.00350526	3.50526	19.3848	383.759	282.434	28.5841	38.8387	0.339527	3.48479	0.322161	0.202837	190	23.7024	22.9964	2.81911	59.8785	1.74276	2.91049	1.07635	-154.582	99.2151	5.91744	140.551	0	0	1	0	54075.6	-	-	0	0		0	-	-	0	0		0.5	840	19.3848
148	1.66299e+09	2940.5	20220912 09:29:52	09:29:52	none	1.66299e+09	0.00351455	3.51455	19.2722	383.832	283.449	28.6865	38.8458	0.340981	3.4852	0.323472	0.203668	189.983	23.7033	22.9979	2.81936	59.929	1.74455	2.91103	1.07481	-154.992	99.5274	5.93551	140.454	0	0	1	0	54084.3	-	-	0	0		0	-	-	0	0		0.5	839.924	19.2722
149	1.66299e+09	2960.5	20220912 09:30:12	09:30:12	none	1.66299e+09	0.00352512	3.52512	19.3373	383.753	283.43	28.6849	38.8382	0.342409	3.48105	0.324738	0.204473	189.971	23.7087	23.0018	2.82003	59.9578	1.74619	2.91237	1.07384	-155.458	100.103	5.97732	140.593	0	0	1	0	53989.4	-	-	0	0		0	-	-	0	0		0.5	839.87	19.3373
150	1.66299e+09	2980.5	20220912 09:30:32	09:30:32	none	1.66299e+09	0.00354068	3.54068	19.3847	383.77	283.727	28.7149	38.8398	0.344319	3.48623	0.32648	0.205576	190.008	23.7194	23.008	2.82109	59.9783	1.74828	2.91486	1.0728	-156.144	101.756	6.06759	141.687	0	0	1	0	54103.8	-	-	0	0		0	-	-	0	0		0.5	840.034	19.3847
151	1.66299e+09	3000.5	20220912 09:30:52	09:30:52	none	1.66299e+09	0.00356169	3.56169	19.1128	383.955	285.933	28.9373	38.8574	0.347087	3.48644	0.32897	0.207155	195.995	23.7619	23.0098	2.82139	59.9904	1.75044	2.91787	1.07096	-157.071	104.638	6.23966	149.802	0	0	1	0	54105.3	-	-	0	0		0	-	-	0	0		0.5	842.978	19.1128
152	1.66299e+09	3020.5	20220912 09:31:12	09:31:12	none	1.66299e+09	0.00358164	3.58164	19.0201	383.952	287.025	29.0493	38.8591	0.349682	3.48483	0.331293	0.208629	195.982	23.7641	23.0148	2.82225	60.0476	1.75281	2.91903	1.06944	-157.95	104.89	6.25796	149.18	0	0	1	0	54067.8	-	-	0	0		0	-	-	0	0		0.5	842.919	19.0201
153	1.66299e+09	3040.5	20220912 09:31:32	09:31:32	none	1.66299e+09	0.00364519	3.64519	19.1219	383.868	288.778	29.2267	38.8506	0.359115	3.48067	0.339728	0.213985	196.024	23.7561	23.0015	2.81998	60.2256	1.7586	2.92003	1.06137	-160.753	108.33	6.47069	150.072	0	0	1	0	53972.8	-	-	0	0		0	-	-	0	0		0.5	843.109	19.1219
154	1.66299e+09	3060.5	20220912 09:31:52	09:31:52	none	1.66299e+09	0.00374514	3.74514	19.369	383.67	290.901	29.4418	38.8308	0.373947	3.48327	0.35299	0.222404	196.005	23.7369	22.9818	2.81662	60.5062	1.76713	2.92058	1.04949	-165.161	112.693	6.72567	150.262	0	0	1	0	54031.1	-	-	0	0		0	-	-	0	0		0.5	843.025	19.369
155	1.66299e+09	3080.5	20220912 09:32:12	09:32:12	none	1.66299e+09	0.00386067	3.86067	19.5484	383.509	293.484	29.7029	38.8142	0.390308	3.48757	0.367563	0.23166	195.973	23.7088	22.9773	2.81585	60.8501	1.77694	2.92019	1.03891	-170.256	113.264	6.75122	145.733	0	0	1	0	54128.4	-	-	0	0		0	-	-	0	0		0.5	842.883	19.5484
156	1.66299e+09	3100.5	20220912 09:32:32	09:32:32	none	1.66299e+09	0.00397656	3.97656	19.742	383.335	295.935	29.951	38.7966	0.407519	3.48526	0.382777	0.241333	195.987	23.6754	22.9666	2.81403	61.2064	1.7865	2.91882	1.02752	-175.366	113.734	6.78309	141.138	0	0	1	0	54077.8	-	-	0	0		0	-	-	0	0		0.5	842.942	19.742
157	1.66299e+09	3120.5	20220912 09:32:52	09:32:52	none	1.66299e+09	0.00408754	4.08754	19.807	383.165	298.34	30.1946	38.7797	0.422854	3.48529	0.396281	0.249924	196.002	23.6686	22.9787	2.81609	61.4642	1.79593	2.92191	1.02016	-180.26	114.769	6.84575	137.357	0	0	1	0	54075.1	-	-	0	0		0	-	-	0	0		0.5	843.009	19.807
158	1.66299e+09	3140.5	20220912 09:33:12	09:33:12	none	1.66299e+09	0.00418021	4.18021	19.979	383.052	299.639	30.3261	38.7682	0.434863	3.48514	0.406811	0.256626	195.958	23.6683	23.0012	2.81993	61.654	1.8037	2.92552	1.01622	-184.347	114.388	6.82482	132.824	0	0	1	0	54068.1	-	-	0	0		0	-	-	0	0		0.5	842.817	19.979
159	1.66299e+09	3160.5	20220912 09:33:32	09:33:32	none	1.66299e+09	0.00424088	4.24088	19.9729	383.025	301.211	30.485	38.7652	0.444292	3.48124	0.415024	0.261859	195.972	23.6569	22.9997	2.81967	61.8326	1.80914	2.92586	1.01054	-187.023	114.898	6.86295	130.711	0	0	1	0	53979.7	-	-	0	0		0	-	-	0	0		0.5	842.88	19.9729
160	1.66299e+09	3180.5	20220912 09:33:52	09:33:52	none	1.66299e+09	0.00429046	4.29046	20.1839	382.909	301.549	30.5201	38.7546	0.451948	3.48561	0.421734	0.26613	195.982	23.65	23.0001	2.81974	61.9716	1.81365	2.92658	1.00609	-189.21	115.738	6.90459	129.415	0	0	1	0	54077.7	-	-	0	0		0	-	-	0	0		0.5	842.922	20.1839
161	1.66299e+09	3200.5	20220912 09:34:12	09:34:12	none	1.66299e+09	0.00432157	4.32157	20.0227	382.905	302.857	30.6521	38.7538	0.456473	3.4866	0.425681	0.268644	195.989	23.6379	23.007	2.82092	62.1042	1.81696	2.92567	1.00395	-190.581	113.496	6.769	125.673	0	0	1	0	54100.9	-	-	0	0		0	-	-	0	0		0.5	842.953	20.0227
162	1.66299e+09	3220.5	20220912 09:34:32	09:34:32	none	1.66299e+09	0.00434647	4.34647	20.1456	382.836	303.143	30.6817	38.7477	0.461627	3.48577	0.430155	0.271496	196.002	23.6193	22.9939	2.81868	62.2378	1.81942	2.92334	0.999259	-191.679	113.45	6.76697	124.54	0	0	1	0	54084.7	-	-	0	0		0	-	-	0	0		0.5	843.009	20.1456
163	1.66299e+09	3240.5	20220912 09:34:52	09:34:52	none	1.66299e+09	0.00436606	4.36606	20.207	382.792	303.477	30.7155	38.7431	0.465526	3.48678	0.433548	0.273658	196.009	23.6115	22.9879	2.81766	62.331	1.82176	2.92272	0.995895	-192.543	113.953	6.79467	124.214	0	0	1	0	54108.2	-	-	0	0		0	-	-	0	0		0.5	843.042	20.207
164	1.66299e+09	3260.5	20220912 09:35:12	09:35:12	none	1.66299e+09	0.00438891	4.38891	20.2186	382.768	303.781	30.7461	38.7404	0.468056	3.48504	0.435728	0.275048	195.965	23.6019	23.0025	2.82015	62.4264	1.82408	2.92197	0.996069	-193.551	110.345	6.58317	119.343	0	0	1	0	54069.6	-	-	0	0		0	-	-	0	0		0.5	842.849	20.2186
165	1.66299e+09	3280.5	20220912 09:35:32	09:35:32	none	1.66299e+09	0.00440411	4.40411	20.3788	382.678	303.562	30.7238	38.7311	0.470966	3.49078	0.4383	0.276683	196.026	23.5926	23.0002	2.81976	62.5198	1.82612	2.92086	0.99364	-194.221	109.774	6.53805	118.117	0	0	1	0	54200.3	-	-	0	0		0	-	-	0	0		0.5	843.117	20.3788
166	1.66299e+09	3300.5	20220912 09:35:52	09:35:52	none	1.66299e+09	0.00442699	4.42699	20.337	382.678	304.245	30.7932	38.7316	0.474582	3.49023	0.441426	0.278677	195.981	23.5916	23.004	2.8204	62.5913	1.82868	2.92161	0.991727	-195.23	109.851	6.54392	117.145	0	0	1	0	54187.1	-	-	0	0		0	-	-	0	0		0.5	842.914	20.337
167	1.66299e+09	3320.5	20220912 09:36:12	09:36:12	none	1.66299e+09	0.00443272	4.43272	20.4089	382.649	304.22	30.7903	38.7282	0.476331	3.48835	0.442923	0.279633	195.995	23.583	23.0015	2.81998	62.6763	1.83034	2.92031	0.989634	-195.483	108.87	6.48867	115.871	0	0	1	0	54145.9	-	-	0	0		0	-	-	0	0		0.5	842.976	20.4089
168	1.66299e+09	3340.5	20220912 09:36:32	09:36:32	none	1.66299e+09	0.00444638	4.44638	20.4023	382.664	304.664	30.8352	38.7296	0.479165	3.481	0.445308	0.28116	196.027	23.5809	23.0004	2.81979	62.7448	1.83243	2.92045	0.987356	-196.086	108.997	6.50996	115.448	0	0	1	0	53979.9	-	-	0	0		0	-	-	0	0		0.5	843.118	20.4023
169	1.66299e+09	3360.5	20220912 09:36:52	09:36:52	none	1.66299e+09	0.00445364	4.45364	20.3743	382.647	304.939	30.8635	38.7284	0.480455	3.48577	0.446465	0.281894	196.007	23.5764	23.0055	2.82066	62.8178	1.83425	2.91996	0.986406	-196.405	107.662	6.42148	113.685	0	0	1	0	54088.2	-	-	0	0		0	-	-	0	0		0.5	843.033	20.3743
170	1.66299e+09	3380.5	20220912 09:37:12	09:37:12	none	1.66299e+09	0.00446422	4.46422	20.4295	382.616	305.136	30.884	38.7261	0.48334	3.48683	0.448966	0.283488	195.996	23.578	22.9992	2.81959	62.8736	1.83633	2.92066	0.983259	-196.872	109.631	6.53686	115.291	0	0	1	0	54111.4	-	-	0	0		0	-	-	0	0		0.5	842.979	20.4295
171	1.66299e+09	3400.5	20220912 09:37:32	09:37:32	none	1.66299e+09	0.00447206	4.47206	20.4775	382.575	305.233	30.8932	38.7211	0.485434	3.48922	0.450795	0.284653	196.032	23.5784	22.9967	2.81916	62.9305	1.8382	2.921	0.98096	-197.218	110.534	6.58616	115.934	0	0	1	0	54164.9	-	-	0	0		0	-	-	0	0		0.5	843.143	20.4775
172	1.66299e+09	3420.5	20220912 09:37:52	09:37:52	none	1.66299e+09	0.00448446	4.48446	20.495	382.563	305.481	30.9186	38.7203	0.487732	3.48609	0.452747	0.285901	196.028	23.5856	23.0002	2.81976	62.9653	1.84032	2.92276	0.979433	-197.765	111.657	6.65947	116.579	0	0	1	0	54092.6	-	-	0	0		0	-	-	0	0		0.5	843.111	20.495
173	1.66299e+09	3440.5	20220912 09:38:12	09:38:12	none	1.66299e+09	0.004498	4.498	20.4451	382.554	306.055	30.9765	38.7191	0.490679	3.48263	0.455254	0.287503	195.998	23.592	22.998	2.81938	63.0004	1.84242	2.92445	0.976965	-198.362	113.761	6.79199	118.19	0	0	1	0	54012.5	-	-	0	0		0	-	-	0	0		0.5	842.998	20.4451
174	1.66299e+09	3460.5	20220912 09:38:32	09:38:32	none	1.66299e+09	0.00450843	4.50843	20.4582	382.538	306.362	31.0082	38.7183	0.493295	3.48483	0.457527	0.288952	195.995	23.5949	22.9948	2.81883	63.0504	1.84446	2.92537	0.974378	-198.822	115.411	6.88622	119.47	0	0	1	0	54061.3	-	-	0	0		0	-	-	0	0		0.5	842.973	20.4582
175	1.66299e+09	3480.5	20220912 09:38:52	09:38:52	none	1.66299e+09	0.00452424	4.52424	20.5932	382.489	306.154	30.9872	38.7134	0.495558	3.48267	0.459453	0.290183	196.032	23.6078	23.0043	2.82046	63.0682	1.84678	2.92822	0.973678	-199.519	116.598	6.96224	120.073	0	0	1	0	54009.7	-	-	0	0		0	-	-	0	0		0.5	843.135	20.5932
176	1.66299e+09	3500.5	20220912 09:39:12	09:39:12	none	1.66299e+09	0.00453374	4.53374	20.4726	382.518	307.024	31.0748	38.7158	0.498669	3.48193	0.46212	0.291885	196.015	23.6112	22.9955	2.81895	63.1187	1.84888	2.92921	0.970075	-199.938	119.276	7.12356	122.476	0	0	1	0	53991.9	-	-	0	0		0	-	-	0	0		0.5	843.067	20.4726
177	1.66299e+09	3520.5	20220912 09:39:32	09:39:32	none	1.66299e+09	0.00455611	4.55611	20.5633	382.489	306.921	31.0629	38.711	0.500517	3.48225	0.463711	0.2929	196.001	23.6157	23.0172	2.82266	63.1624	1.85122	2.93089	0.971441	-200.924	116.996	6.98789	119.061	0	0	1	0	53997.2	-	-	0	0		0	-	-	0	0		0.5	843.008	20.5633
178	1.66299e+09	3540.5	20220912 09:39:52	09:39:52	none	1.66299e+09	0.00456898	4.56898	20.6301	382.46	307.223	31.0947	38.7095	0.504561	3.48752	0.467234	0.295145	195.994	23.6262	23.0041	2.82042	63.1907	1.85354	2.93325	0.966877	-201.492	122.156	7.28505	123.942	0	0	1	0	54113.9	-	-	0	0		0	-	-	0	0		0.5	842.969	20.6301
179	1.66299e+09	3560.5	20220912 09:40:12	09:40:12	none	1.66299e+09	0.00458783	4.58783	20.636	382.431	307.549	31.1279	38.707	0.507443	3.48667	0.469697	0.296717	196	23.6354	23.0131	2.82196	63.2304	1.85619	2.9356	0.965764	-202.323	122.935	7.33409	123.945	0	0	1	0	54092.3	-	-	0	0		0	-	-	0	0		0.5	842.996	20.636
180	1.66299e+09	3580.5	20220912 09:40:32	09:40:32	none	1.66299e+09	0.00460327	4.60327	20.6966	382.398	307.672	31.1407	38.704	0.510179	3.48798	0.472054	0.298221	196.002	23.6398	23.0164	2.82252	63.2741	1.85835	2.93698	0.964172	-203.004	123.827	7.38497	124.21	0	0	1	0	54120.4	-	-	0	0		0	-	-	0	0		0.5	843.009	20.6966
[truncated: 202 more columns]

## Sheet: 2022-09-12-0824-1oe3-2-adaxial
Unnamed: 0	Unnamed: 1	Unnamed: 2	Unnamed: 3	Unnamed: 4	Unnamed: 5	Unnamed: 6	Unnamed: 7	Unnamed: 8	Unnamed: 9	Unnamed: 10	Unnamed: 11	Unnamed: 12	Unnamed: 13	Unnamed: 14	Unnamed: 15	Unnamed: 16	Unnamed: 17	Unnamed: 18	Unnamed: 19	Unnamed: 20	Unnamed: 21	Unnamed: 22	Unnamed: 23	Unnamed: 24	Unnamed: 25	Unnamed: 26	Unnamed: 27	Unnamed: 28	Unnamed: 29	Unnamed: 30	Unnamed: 31	Unnamed: 32	Unnamed: 33	Unnamed: 34	Unnamed: 35	Unnamed: 36	Unnamed: 37	Unnamed: 38	Unnamed: 39	Unnamed: 40	Unnamed: 41	Unnamed: 42	Unnamed: 43	Unnamed: 44	Unnamed: 45	Unnamed: 46	Unnamed: 47	Unnamed: 48	Unnamed: 49
SysConst	AvgTime	Oxygen
	4	21
ChambConst	Chamber	Aperture	blc_a	blc_b	blc_c	blc_d	blc_e	blc_minS	blc_maxS	blc_Po
	6800-01A	6 cm²	0.578	0.522974	0.00374025	-0.0619796	-0.00560859	1	6	96.9
Const	S	K	Geometry	CustomBLC
	3.7	0.5	0: Broadleaf	2
LTConst	deltaTw	fT1	fT2	fTeb
	0	1	0	0
LQConst	Leaf	Ambient	abs_ambient	abs_redLED	abs_greenLED	abs_blueLED	abs_whiteLED	abs_redFlr	abs_blueFlr	k_ambient	k_redLED	k_greenLED	k_blueLED	k_whiteLED	k_redFlr	k_blueFlr
	standard	Sun+Sky	0.49	0.84	0.7	0.87	0.75	0.84	0.87	0.39	0.18	0.23	0.26	0.21	0.19	0.25
QConst	fQ_Amb_in	fQ_Amb_out	fQ_HeadLS	fQ_ConsoleLS	fQ_Flr
	0	0	0	0	1
LeakConst	fan_a	fan_b	fan_c	fan_d	Fs_meas	Fs_true	leak_wt
	-6276	6.6	1.709e-05	3.11	3.75602 85.6773 383.059 622.188 866.203 1047.74 1230.52 1389.87	0.987644 103.32 402.329 601.855 802.449 1001.02 1202.07 1400.91	0
SysObs	SysObs	SysObs	SysObs	SysObs	SysObs	GasEx	GasEx	GasEx	GasEx	GasEx	GasEx	GasEx	GasEx	GasEx	GasEx	GasEx	GasEx	GasEx	GasEx	GasEx	GasEx	GasEx	GasEx	GasEx	GasEx	GasEx	GasEx	GasEx	GasEx	Leak	Leak	Leak	Leak	Leak	FLR	FLR	FLR	FLR	FLR	FLR	FLR	FLR	FLR	FLR	FLR	FLR	FLR	FLR	FLR
obs	time	elapsed	date	hhmmss	averaging	TIME	E	Emm	A	Ca	Ci	Pci	Pca	gsw	gbw	gtw	gtc	Rabs	TleafEB	TleafCnd	SVPleaf	RHcham	VPcham	SVPcham	VPDleaf	LatHFlux	SenHFlux	NetTherm	EBSum	Leak	LeakPct	CorrFact	CorrFactPct	Fan	DarkAdaptedID	Qmax_d	Fo	Fm	Fv/Fm	A_dark	LightAdaptedID	Qmax	Fs	Fm'	PhiPS2	PS2/1	Qabs_fs	A_fs	ETR
	s	s			s	s	mol m⁻² s⁻¹	mmol m⁻² s⁻¹	µmol m⁻² s⁻¹	µmol mol⁻¹	µmol mol⁻¹	Pa	Pa	mol m⁻² s⁻¹	mol m⁻² s⁻¹	mol m⁻² s⁻¹	mol m⁻² s⁻¹	W m⁻²	°C	°C	kPa	%	kPa	kPa	kPa	W m⁻²	W m⁻²	W m⁻²	W m⁻²	µmol s⁻¹	%		%	µmol s⁻¹						µmol m⁻² s⁻¹							µmol m⁻² s⁻¹	µmol m⁻² s⁻¹	µmol m⁻² s⁻¹
1	1662990210	0	20220912 08:43:30	08:43:30	none	1662990210	0.000554245	0.554245	3.08637	397.517	283.612	28.7108	40.2417	0.046288	3.57722	0.0459578	0.0287531	18.9764	23.0162	22.9967	2.81916	57.4838	1.62511	2.82707	1.19405	-24.4422	8.92919	0.517536	3.98092	3	1	1	0	54431	-	-	0	0		0	-	-	0	0		0.5	83.8957	3.08637
2	1662990230	20	20220912 08:43:50	08:43:50	none	1662990230	0.000558005	0.558005	3.19873	397.509	280.382	28.3834	40.2403	0.046567	3.56576	0.0462318	0.0289248	19.0412	23.0161	23.0056	2.82068	57.5023	1.62568	2.82715	1.195	-24.608	7.28578	0.423662	2.14266	3	1	1	0	54180.1	-	-	0	0		0	-	-	0	0		0.5	84.1823	3.19873
3	1662990250	40	20220912 08:44:10	08:44:10	none	1662990250	0.000566291	0.566291	3.2025	397.397	282.04	28.5517	40.2297	0.0473845	3.56476	0.0470374	0.0294293	19.0108	23.0132	22.9894	2.81791	57.5137	1.6259	2.82698	1.19201	-24.9734	10.2049	0.593522	4.83586	2	0	1	0	54158.7	-	-	0	0		0	-	-	0	0		0.5	84.0479	3.2025
4	1662990270	60	20220912 08:44:30	08:44:30	none	1662990270	0.00058143	0.58143	3.30347	397.376	281.37	28.4831	40.2264	0.0485972	3.56663	0.0482323	0.0301778	18.968	23.0058	22.9957	2.81899	57.512	1.62547	2.82632	1.19352	-25.6411	8.24899	0.479518	2.05544	2	0	1	0	54200.1	-	-	0	0		0	-	-	0	0		0.5	83.8585	3.30347
5	1662990290	80	20220912 08:44:50	08:44:50	none	1662990290	0.000580595	0.580595	3.35108	397.334	279.61	28.3054	40.2228	0.0485274	3.57024	0.0481639	0.0301349	18.9816	23.0022	22.9965	2.81912	57.5305	1.62561	2.82565	1.19351	-25.6042	7.35269	0.426976	1.15707	2	0	1	0	54279.9	-	-	0	0		0	-	-	0	0		0.5	83.9188	3.35108
6	1662990310	100	20220912 08:45:10	08:45:10	none	1662990310	0.000586503	0.586503	3.4434	397.302	277.893	28.1313	40.2192	0.0491116	3.56694	0.048739	0.0304951	18.9877	22.9928	22.9833	2.81687	57.5525	1.62543	2.82426	1.19144	-25.8648	8.32663	0.483929	1.93345	2	0	1	0	54209.1	-	-	0	0		0	-	-	0	0		0.5	83.9455	3.4434
7	1662990330	120	20220912 08:45:30	08:45:30	none	1662990330	0.000596562	0.596562	3.53427	397.217	276.803	28.0216	40.2115	0.0499637	3.56447	0.0495778	0.0310206	18.9986	22.9862	22.985	2.81716	57.5801	1.62577	2.8235	1.19139	-26.3084	7.12942	0.414631	0.234237	3	1	1	0	54155.9	-	-	0	0		0	-	-	0	0		0.5	83.9938	3.53427
8	1662990350	140	20220912 08:45:50	08:45:50	none	1662990350	0.000605321	0.605321	3.55761	397.214	277.614	28.1037	40.2112	0.0506659	3.5667	0.0502694	0.0314538	18.9523	22.9792	22.9883	2.81773	57.5864	1.62548	2.82268	1.19225	-26.6946	5.57635	0.324102	-1.8419	2	0	1	0	54205.6	-	-	0	0		0	-	-	0	0		0.5	83.7891	3.55761
9	1662990370	160	20220912 08:46:10	08:46:10	none	1662990370	0.000617432	0.617432	3.53944	397.148	280.397	28.3857	40.2049	0.0517261	3.56939	0.0513132	0.0321076	18.9842	22.9725	22.9838	2.81696	57.6049	1.62558	2.82194	1.19138	-27.2288	5.61904	0.326323	-2.29922	3	1	1	0	54265.2	-	-	0	0		0	-	-	0	0		0.5	83.9301	3.53944
10	1662990390	180	20220912 08:46:30	08:46:30	none	1662990390	0.000618751	0.618751	3.66165	397.102	276.715	28.0133	40.2006	0.0517912	3.56303	0.0513766	0.0321474	19.0285	22.9724	22.9881	2.81769	57.5925	1.62523	2.82194	1.19246	-27.2869	4.78304	0.278275	-3.19711	2	0	1	0	54126.1	-	-	0	0		0	-	-	0	0		0.5	84.126	3.66165
11	1662990410	200	20220912 08:46:50	08:46:50	none	1662990410	0.000639936	0.639936	3.82785	397.034	275.332	27.8728	40.1931	0.0535331	3.55569	0.0530893	0.0332204	18.9742	22.9703	22.9935	2.81861	57.579	1.62513	2.82244	1.19348	-28.2212	4.29395	0.250346	-4.70266	2	0	1	0	53965.2	-	-	0	0		0	-	-	0	0		0.5	83.886	3.82785
12	1662990430	220	20220912 08:47:10	08:47:10	none	1662990430	0.000633756	0.633756	3.80057	397.019	275.046	27.8443	40.1923	0.0530212	3.55782	0.0525862	0.0329051	19.023	22.9747	22.9962	2.81907	57.5928	1.6258	2.82291	1.19328	-27.9487	4.31571	0.251471	-4.35849	2	0	1	0	54011.3	-	-	0	0		0	-	-	0	0		0.5	84.1016	3.80057
13	1662990450	240	20220912 08:47:30	08:47:30	none	1662990450	0.000652442	0.652442	3.81208	397.007	277.902	28.1338	40.1915	0.0545624	3.55799	0.0541018	0.0338547	19.0194	22.9703	22.9992	2.81959	57.5847	1.62553	2.82285	1.19406	-28.7727	3.66373	0.213473	-5.87609	2	0	1	0	54015.1	-	-	0	0		0	-	-	0	0		0.5	84.0857	3.81208
14	1662990470	260	20220912 08:47:50	08:47:50	none	1662990470	0.000667246	0.667246	3.85336	396.919	279.272	28.2721	40.1821	0.0558866	3.56958	0.055405	0.0346711	19.0177	22.9668	22.9891	2.81786	57.5829	1.62544	2.82278	1.19242	-29.4255	5.54236	0.321869	-4.54364	2	0	1	0	54268.4	-	-	0	0		0	-	-	0	0		0.5	84.0781	3.85336
15	1662990490	280	20220912 08:48:10	08:48:10	none	1662990490	0.000664264	0.664264	3.91428	396.919	277.054	28.0471	40.1815	0.0556451	3.58303	0.0551694	0.0345233	18.9556	22.9739	22.9885	2.81776	57.5662	1.62562	2.82391	1.19214	-29.294	6.95405	0.402349	-2.98203	2	0	1	0	54561.6	-	-	0	0		0	-	-	0	0		0.5	83.8038	3.91428
16	1662990510	300	20220912 08:48:30	08:48:30	none	1662990510	0.000688899	0.688899	3.99128	396.859	278.82	28.2267	40.1764	0.0576961	3.56943	0.057183	0.0357851	19.0085	22.9763	22.9965	2.81912	57.5631	1.62628	2.82522	1.19284	-30.3804	6.86994	0.399028	-4.10292	2	0	1	0	54262.7	-	-	0	0		0	-	-	0	0		0.5	84.0378	3.99128
17	1662990530	320	20220912 08:48:50	08:48:50	none	1662990530	0.000689726	0.689726	4.07758	396.79	276.454	27.9867	40.169	0.0577438	3.56675	0.0572295	0.0358142	19.008	22.979	22.9955	2.81895	57.5309	1.62566	2.82572	1.19329	-30.4169	7.61471	0.442623	-3.35161	2	0	1	0	54203.4	-	-	0	0		0	-	-	0	0		0.5	84.0353	4.07758
18	1662990550	340	20220912 08:49:10	08:49:10	none	1662990550	0.000711151	0.711151	4.06358	396.805	280.174	28.3634	40.1705	0.0595159	3.57195	0.0589705	0.0369051	19.0017	22.9779	22.9999	2.8197	57.5191	1.62567	2.82632	1.19403	-31.3618	7.4525	0.432581	-4.47498	2	0	1	0	54316.6	-	-	0	0		0	-	-	0	0		0.5	84.0076	4.06358
19	1662990570	360	20220912 08:49:30	08:49:30	none	1662990570	0.000697975	0.697975	4.25334	396.715	272.832	27.6202	40.1615	0.0584028	3.56466	0.0578764	0.0362196	18.9972	22.9821	22.9994	2.81962	57.51	1.62555	2.82656	1.19407	-30.7807	7.80243	0.453821	-3.52723	2	0	1	0	54156.9	-	-	0	0		0	-	-	0	0		0.5	83.9878	4.25334
20	1662990590	380	20220912 08:49:50	08:49:50	none	1662990590	0.000716217	0.716217	4.17374	396.698	277.864	28.1299	40.1602	0.059924	3.56201	0.0593695	0.0371553	18.9938	22.9814	23.0049	2.82056	57.5174	1.6261	2.82714	1.19446	-31.5852	7.39335	0.430367	-4.76764	2	0	1	0	54098.4	-	-	0	0		0	-	-	0	0		0.5	83.9727	4.17374
21	1662990610	400	20220912 08:50:10	08:50:10	none	1662990610	0.000732709	0.732709	4.20783	396.628	279.273	28.2729	40.1537	0.0612393	3.57615	0.0606626	0.0379655	19.0471	22.9875	23.0125	2.82186	57.4797	1.62593	2.82869	1.19593	-32.3125	7.7119	0.447172	-5.10627	2	0	1	0	54406	-	-	0	0		0	-	-	0	0		0.5	84.2083	4.20783
22	1662990630	420	20220912 08:50:30	08:50:30	none	1662990630	0.000735244	0.735244	4.30103	396.601	277.356	28.0792	40.1514	0.0615339	3.5738	0.0609513	0.0381465	18.9919	22.9887	23.0027	2.82018	57.4671	1.62577	2.82905	1.19441	-32.4242	9.99962	0.580183	-2.85251	2	0	1	0	54354.2	-	-	0	0		0	-	-	0	0		0.5	83.9643	4.30103
23	1662990650	440	20220912 08:50:50	08:50:50	none	1662990650	0.000757705	0.757705	4.3074	396.581	280.47	28.394	40.1488	0.0634231	3.55787	0.0628017	0.0393064	18.9875	22.9858	23.0034	2.8203	57.4561	1.62569	2.82945	1.19461	-33.4148	10.2619	0.598079	-3.56724	2	0	1	0	54005.4	-	-	0	0		0	-	-	0	0		0.5	83.9449	4.3074
24	1662990670	460	20220912 08:51:10	08:51:10	none	1662990670	0.000770205	0.770205	4.34165	396.561	281.537	28.5023	40.147	0.0645763	3.56948	0.0639342	0.040016	18.9861	22.9838	22.992	2.81836	57.4486	1.62553	2.82953	1.19283	-33.9661	12.5854	0.731069	-1.66347	2	0	1	0	54259.2	-	-	0	0		0	-	-	0	0		0.5	83.9384	4.34165
25	1662990690	480	20220912 08:51:30	08:51:30	none	1662990690	0.00077188	0.77188	4.45393	396.46	278.854	28.2304	40.1365	0.0646945	3.55921	0.0640483	0.0400877	18.9831	22.9886	22.9963	2.81909	57.4402	1.62581	2.83044	1.19328	-34.0399	12.7411	0.742283	-1.57337	2	0	1	0	54033.6	-	-	0	0		0	-	-	0	0		0.5	83.9255	4.45393
26	1662990710	500	20220912 08:51:50	08:51:50	none	1662990710	0.000797602	0.797602	4.5353	396.479	280.238	28.3707	40.1387	0.066729	3.56829	0.0660434	0.0413381	19.0365	22.9917	23.0131	2.82196	57.4242	1.62617	2.83186	1.19578	-35.1742	11.1384	0.647344	-4.35198	2	0	1	0	54230.7	-	-	0	0		0	-	-	0	0		0.5	84.1613	4.5353
27	1662990730	520	20220912 08:52:10	08:52:10	none	1662990730	0.000793526	0.793526	4.51616	396.408	280.115	28.3588	40.1322	0.0664095	3.57383	0.0657315	0.0411425	18.9811	22.9992	23.0084	2.82116	57.3877	1.62581	2.83303	1.19535	-34.9945	13.3714	0.775927	-1.86605	2	0	1	0	54350.5	-	-	0	0		0	-	-	0	0		0.5	83.9164	4.51616
28	1662990750	540	20220912 08:52:30	08:52:30	none	1662990750	0.000810267	0.810267	4.69734	396.34	278.032	28.1483	40.1259	0.0678294	3.56882	0.0671213	0.0420138	19.0118	22.991	23.0107	2.82155	57.4194	1.62624	2.83222	1.1953	-35.7328	12.0059	0.697655	-4.01748	2	0	1	0	54241.8	-	-	0	0		0	-	-	0	0		0.5	84.0521	4.69734
29	1662990770	560	20220912 08:52:50	08:52:50	none	1662990770	0.000824345	0.824345	4.65918	396.326	280.724	28.4208	40.1244	0.0689769	3.5651	0.068244	0.0427177	19.0224	22.9879	23.0151	2.8223	57.4193	1.62624	2.83222	1.19606	-36.3536	11.1477	0.648476	-5.535	2	0	1	0	54160.6	-	-	0	0		0	-	-	0	0		0.5	84.0991	4.65918
30	1662990790	580	20220912 08:53:10	08:53:10	none	1662990790	0.000836052	0.836052	4.68417	396.329	281.922	28.5424	40.1252	0.0701235	3.56542	0.0693662	0.0434212	19.0327	22.9822	22.9973	2.81926	57.415	1.62581	2.83167	1.19346	-36.8699	13.9551	0.811627	-3.07049	2	0	1	0	54168.2	-	-	0	0		0	-	-	0	0		0.5	84.1445	4.68417
31	1662990810	600	20220912 08:53:30	08:53:30	none	1662990810	0.000728082	0.728082	5.87069	395.328	218.599	22.1316	40.024	0.0555843	3.54621	0.0551048	0.0344832	190.01	23.9693	23.7009	2.94158	57.2944	1.63413	2.85216	1.30746	-32.1084	-97.8476	-5.74552	54.308	2	0	1	0	53727	-	-	0	0		0	-	-	0	0		0.5	840.042	5.87069
32	1662990830	620	20220912 08:53:50	08:53:50	none	1662990830	-1.85568e-05	-0.0185568	6.96518	394.836	7765.21	786.189	39.9752	-0.0014953	3.5652	-0.00149565	-0.000934751	189.976	23.886	23.4832	2.90325	59.6083	1.67549	2.81084	1.22776	0.818353	-102.888	-5.9954	81.9103	3	1	1	0	54185.7	-	-	0	0		0	-	-	0	0		0.5	839.892	6.96518
33	1662990850	640	20220912 08:54:10	08:54:10	none	1662990850	-0.0002032	-0.2032	7.34119	394.575	1047.09	106.014	39.9491	-0.0176002	3.56329	-0.0176487	-0.0110261	189.967	23.5215	23.0536	2.82888	61.5904	1.68919	2.74261	1.1397	8.96111	-98.1459	-5.69796	95.084	3	1	1	0	54218.2	-	-	0	0		0	-	-	0	0		0.5	839.853	7.34119
34	1662990870	660	20220912 08:54:30	08:54:30	none	1662990870	0.00147098	1.47098	7.45024	394.158	301.459	30.5217	39.9072	0.13999	3.55852	0.137001	0.0858891	189.97	23.0268	22.875	2.79846	63.798	1.73572	2.72065	1.06274	-64.87	-89.1322	-5.17342	30.7939	2	0	1	0	54138.2	-	-	0	0		0	-	-	0	0		0.5	839.866	7.45024
35	1662990890	680	20220912 08:54:50	08:54:50	none	1662990890	0.00164187	1.64187	7.50808	393.959	302.224	30.599	39.8868	0.143621	3.55942	0.140478	0.0880754	190.019	22.9798	22.9095	2.80431	60.5733	1.64699	2.719	1.15732	-72.4064	-97.6939	-5.66964	14.249	2	0	1	0	54159.6	-	-	0	0		0	-	-	0	0		0.5	840.084	7.50808
36	1662990910	700	20220912 08:55:10	08:55:10	none	1662990910	0.00117545	1.17545	7.98347	393.731	256.914	26.0115	39.8638	0.0991281	3.5612	0.0976203	0.0611463	190.025	23.0403	22.8703	2.79766	59.1767	1.60506	2.71231	1.19261	-51.8374	-97.9925	-5.68182	34.5129	2	0	1	0	54206.1	-	-	0	0		0	-	-	0	0		0.5	840.109	7.98347
37	1662990930	720	20220912 08:55:30	08:55:30	none	1662990930	0.00108098	1.08098	8.29653	393.595	238.694	24.167	39.8502	0.0902991	3.56941	0.089049	0.0557665	189.989	23.0593	22.8882	2.8007	58.9284	1.59834	2.71234	1.20236	-47.6714	-101.624	-5.8794	34.814	2	0	1	0	54385.9	-	-	0	0		0	-	-	0	0		0.5	839.952	8.29653
38	1662990950	740	20220912 08:55:50	08:55:50	none	1662990950	0.00106595	1.06595	8.49664	393.399	231.948	23.4838	39.8301	0.0885381	3.56581	0.0873347	0.054691	190.011	23.0959	22.9244	2.80685	58.7987	1.59799	2.71773	1.20886	-47.0082	-102.214	-5.92154	34.8676	2	0	1	0	54301.1	-	-	0	0		0	-	-	0	0		0.5	840.05	8.49664
39	1662990970	760	20220912 08:56:10	08:56:10	none	1662990970	0.00106799	1.06799	8.69724	393.202	228.008	23.085	39.8102	0.0884822	3.56596	0.0872803	0.0546568	189.985	23.1401	22.9503	2.81125	58.6889	1.59936	2.72514	1.2119	-47.0983	-98.5848	-5.7131	38.5884	2	0	1	0	54296.1	-	-	0	0		0	-	-	0	0		0.5	839.932	8.69724
40	1662990990	780	20220912 08:56:30	08:56:30	none	1662990990	0.00107749	1.07749	9.07235	393.012	221.491	22.4251	39.7909	0.0887547	3.56865	0.0875463	0.0548237	190.013	23.1868	23.002	2.82006	58.5803	1.60117	2.73328	1.2189	-47.5175	-99.1593	-5.74501	37.5915	2	0	1	0	54345.9	-	-	0	0		0	-	-	0	0		0.5	840.059	9.07235
41	1662991010	800	20220912 08:56:50	08:56:50	none	1662991010	0.00102494	1.02494	9.32264	392.831	208.384	21.0976	39.7717	0.0844835	3.56577	0.0833871	0.0522142	189.988	23.1773	22.9776	2.8159	58.5622	1.5986	2.72975	1.2173	-45.2001	-98.4833	-5.70913	40.5951	2	0	1	0	54286.7	-	-	0	0		0	-	-	0	0		0.5	839.945	9.32264
42	1662991030	820	20220912 08:57:10	08:57:10	none	1662991030	0.00104507	1.04507	9.55749	392.576	209.102	21.1707	39.7468	0.0870884	3.56373	0.0859231	0.0538053	190.019	23.1387	22.9189	2.80591	58.7841	1.60127	2.72398	1.20464	-46.0878	-93.8352	-5.4402	44.6558	2	0	1	0	54248.5	-	-	0	0		0	-	-	0	0		0.5	840.084	9.55749
43	1662991050	840	20220912 08:57:30	08:57:30	none	1662991050	0.00108226	1.08226	9.86527	392.388	210.211	21.2826	39.727	0.0905885	3.56339	0.0893283	0.055942	189.992	23.141	22.9165	2.8055	58.9055	1.6056	2.72572	1.1999	-47.7276	-91.348	-5.29673	45.62	2	0	1	0	54239	-	-	0	0		0	-	-	0	0		0.5	839.966	9.86527
44	1662991070	860	20220912 08:57:50	08:57:50	none	1662991070	0.00112003	1.12003	10.2031	392.168	210.032	21.2647	39.7051	0.0937492	3.56832	0.0924021	0.0578707	189.971	23.1613	22.9437	2.81013	58.95	1.60969	2.73061	1.20043	-49.3934	-91.0318	-5.27263	44.2736	2	0	1	0	54341.6	-	-	0	0		0	-	-	0	0		0.5	839.874	10.2031
45	1662991090	880	20220912 08:58:10	08:58:10	none	1662991090	0.00114658	1.14658	10.4321	391.93	210.025	21.2636	39.6802	0.0960063	3.56931	0.0945944	0.0592466	190.004	23.1997	22.9636	2.81352	58.9191	1.61318	2.73795	1.20034	-50.5641	-86.3813	-5.00349	48.0549	2	0	1	0	54355.3	-	-	0	0		0	-	-	0	0		0.5	840.017	10.4321
46	1662991110	900	20220912 08:58:30	08:58:30	none	1662991110	0.00117775	1.17775	10.782	391.71	208.19	21.0777	39.6577	0.0983509	3.57451	0.0968719	0.060676	190.036	23.2301	23.0054	2.82064	58.9131	1.61673	2.74426	1.20391	-51.9387	-87.2587	-5.049	45.7897	2	0	1	0	54462.2	-	-	0	0		0	-	-	0	0		0.5	840.16	10.782
47	1662991130	920	20220912 08:58:50	08:58:50	none	1662991130	0.00116714	1.16714	11.1267	391.456	201.06	20.3556	39.6314	0.097665	3.56495	0.0962026	0.0602562	190.015	23.2251	22.9945	2.81878	58.9703	1.61743	2.74278	1.20136	-51.4708	-86.6409	-5.02619	46.8773	2	0	1	0	54254.4	-	-	0	0		0	-	-	0	0		0.5	840.067	11.1267
48	1662991150	940	20220912 08:59:10	08:59:10	none	1662991150	0.0012007	1.2007	11.3761	391.226	202.94	20.5459	39.6081	0.101045	3.5651	0.0994802	0.0623137	189.987	23.2235	22.9816	2.81658	59.0949	1.62141	2.74375	1.19517	-52.9509	-83.0504	-4.81752	49.1679	2	0	1	0	54256.6	-	-	0	0		0	-	-	0	0		0.5	839.941	11.3761
49	1662991170	960	20220912 08:59:30	08:59:30	none	1662991170	0.00123728	1.23728	11.6836	391.005	203.767	20.6294	39.5854	0.104419	3.55957	0.102747	0.0643648	189.989	23.2233	22.9872	2.81754	59.2068	1.62516	2.74488	1.19238	-54.5639	-82.6913	-4.80445	47.9295	2	0	1	0	54134.3	-	-	0	0		0	-	-	0	0		0.5	839.952	11.6836
50	1662991190	980	20220912 08:59:50	08:59:50	none	1662991190	0.00126911	1.26911	12.0668	390.718	203.057	20.5578	39.557	0.107611	3.57492	0.105844	0.0663087	190.029	23.2257	22.9795	2.81622	59.3021	1.62894	2.74685	1.18729	-55.9679	-79.2895	-4.58712	50.1839	2	0	1	0	54468.2	-	-	0	0		0	-	-	0	0		0.5	840.126	12.0668
51	1662991210	1000	20220912 09:00:10	09:00:10	none	1662991210	0.00130323	1.30323	12.4228	390.476	202.701	20.5214	39.5317	0.110756	3.5676	0.10888	0.068216	190.01	23.2304	22.9895	2.81793	59.4028	1.63279	2.74867	1.18514	-57.4725	-78.9542	-4.57757	49.0053	2	0	1	0	54305.9	-	-	0	0		0	-	-	0	0		0.5	840.042	12.4228
52	1662991230	1020	20220912 09:00:30	09:00:30	none	1662991230	0.00132917	1.32917	12.7556	390.199	201.647	20.4147	39.5038	0.113263	3.56404	0.111301	0.0697363	190.036	23.2218	22.9933	2.81858	59.5387	1.63615	2.74805	1.18243	-58.6163	-80.3163	-4.66121	46.4422	2	0	1	0	54228.5	-	-	0	0		0	-	-	0	0		0.5	840.16	12.7556
53	1662991250	1040	20220912 09:00:50	09:00:50	none	1662991250	0.00136121	1.36121	13.1218	389.952	201.199	20.3696	39.4791	0.116417	3.56867	0.114348	0.0716501	190.002	23.2067	22.9921	2.81837	59.6946	1.63972	2.74685	1.17865	-60.0294	-81.5752	-4.72791	43.6694	2	0	1	0	54331.3	-	-	0	0		0	-	-	0	0		0.5	840.008	13.1218
54	1662991270	1060	20220912 09:01:10	09:01:10	none	1662991270	0.00139759	1.39759	13.5086	389.657	201.387	20.3884	39.4488	0.120207	3.56508	0.118	0.0739451	189.97	23.19	22.98	2.81631	59.8711	1.64364	2.7453	1.17267	-61.6338	-80.9549	-4.69618	42.6853	2	0	1	0	54254.3	-	-	0	0		0	-	-	0	0		0.5	839.868	13.5086
55	1662991290	1080	20220912 09:01:30	09:01:30	none	1662991290	0.00143732	1.43732	13.7701	389.441	203.658	20.6181	39.4267	0.124288	3.56297	0.121929	0.0764137	189.992	23.181	22.9709	2.81476	60.0196	1.64764	2.74516	1.16712	-63.3857	-79.3127	-4.60341	42.6903	2	0	1	0	54208.3	-	-	0	0		0	-	-	0	0		0.5	839.965	13.7701
56	1662991310	1100	20220912 09:01:50	09:01:50	none	1662991310	0.00147275	1.47275	14.0669	389.188	204.534	20.7071	39.4015	0.12782	3.55898	0.125323	0.0785472	190.008	23.1714	22.9723	2.815	60.1703	1.6515	2.74471	1.16349	-64.9483	-80.0105	-4.64909	40.3997	2	0	1	0	54121.4	-	-	0	0		0	-	-	0	0		0.5	840.034	14.0669
57	1662991330	1120	20220912 09:02:10	09:02:10	none	1662991330	0.00151137	1.51137	14.3612	388.952	205.609	20.8157	39.3771	0.131513	3.56668	0.128877	0.0807806	190.025	23.1613	22.9809	2.81646	60.3152	1.65543	2.74463	1.16103	-66.6516	-81.9333	-4.75074	36.689	2	0	1	0	54290	-	-	0	0		0	-	-	0	0		0.5	840.109	14.3612
58	1662991350	1140	20220912 09:02:30	09:02:30	none	1662991350	0.00154953	1.54953	14.6674	388.684	206.929	20.9495	39.3504	0.135583	3.56953	0.132786	0.0832378	189.988	23.1556	22.9704	2.81467	60.4472	1.65937	2.74516	1.1553	-68.3342	-79.3624	-4.59782	37.6933	2	0	1	0	54351.9	-	-	0	0		0	-	-	0	0		0.5	839.945	14.6674
59	1662991370	1160	20220912 09:02:50	09:02:50	none	1662991370	0.00158915	1.58915	14.9697	388.487	207.82	21.0398	39.3306	0.139311	3.56047	0.136352	0.0854806	190	23.1562	22.9855	2.81725	60.5666	1.66343	2.74645	1.15382	-70.0813	-80.5814	-4.68087	34.6564	2	0	1	0	54152.1	-	-	0	0		0	-	-	0	0		0.5	840	14.9697
60	1662991390	1180	20220912 09:03:10	09:03:10	none	1662991390	0.00162825	1.62825	15.2375	388.237	209.52	21.2118	39.3051	0.143463	3.56746	0.140333	0.0879838	189.999	23.1529	22.9776	2.8159	60.6824	1.66725	2.7475	1.14865	-71.8059	-78.0086	-4.5225	35.6625	2	0	1	0	54304.1	-	-	0	0		0	-	-	0	0		0.5	839.997	15.2375
61	1662991410	1200	20220912 09:03:30	09:03:30	none	1662991410	0.00166672	1.66672	15.4939	388.041	210.381	21.2992	39.2856	0.146842	3.57164	0.143569	0.0900184	189.955	23.155	23.0027	2.82018	60.7744	1.67092	2.74938	1.14926	-73.5025	-80.7573	-4.67723	31.0176	2	0	1	0	54393.6	-	-	0	0		0	-	-	0	0		0.5	839.799	15.4939
62	1662991430	1220	20220912 09:03:50	09:03:50	none	1662991430	0.00168297	1.68297	15.8353	387.829	208.768	21.1359	39.2642	0.148876	3.56689	0.145508	0.0912389	190.036	23.1377	22.9908	2.81815	60.9109	1.67316	2.7469	1.14499	-74.2188	-81.2267	-4.71005	29.8805	2	0	1	0	54292.3	-	-	0	0		0	-	-	0	0		0.5	840.16	15.8353
63	1662991450	1240	20220912 09:04:10	09:04:10	none	1662991450	0.00172586	1.72586	16.0482	387.618	211.911	21.4541	39.2429	0.153942	3.56302	0.15034	0.0942792	190.01	23.1268	22.9627	2.81336	61.0554	1.67692	2.74655	1.13644	-76.1105	-76.1443	-4.41945	33.3353	2	0	1	0	54207.9	-	-	0	0		0	-	-	0	0		0.5	840.042	16.0482
64	1662991470	1260	20220912 09:04:30	09:04:30	none	1662991470	0.00176717	1.76717	16.3557	387.414	212.684	21.5326	39.2226	0.157875	3.56675	0.154093	0.0966403	190.04	23.1311	22.9787	2.81609	61.1463	1.68081	2.74883	1.13528	-77.9323	-76.6662	-4.44577	30.9957	2	0	1	0	54287	-	-	0	0		0	-	-	0	0		0.5	840.176	16.3557
65	1662991490	1280	20220912 09:04:50	09:04:50	none	1662991490	0.0018091	1.8091	16.4945	387.224	215.419	21.8091	39.2028	0.162111	3.56822	0.158128	0.0991796	189.961	23.1382	22.9844	2.81706	61.2197	1.68454	2.75164	1.13252	-79.7811	-74.5626	-4.32249	31.2945	2	0	1	0	54316.2	-	-	0	0		0	-	-	0	0		0.5	839.826	16.4945
66	1.66299e+09	1300.1	20220912 09:05:10	09:05:10	none	1.66299e+09	0.00185283	1.85283	16.7708	387.033	216.67	21.936	39.1837	0.166373	3.55885	0.162169	0.101725	189.995	23.15	22.9971	2.81923	61.2813	1.68827	2.75495	1.13096	-81.7097	-73.0046	-4.24401	31.0368	2	0	1	0	54107.5	-	-	0	0		0	-	-	0	0		0.5	839.978	16.7708
67	1.66299e+09	1320.1	20220912 09:05:30	09:05:30	none	1.66299e+09	0.00188079	1.88079	17.0577	386.842	216.365	21.905	39.1643	0.169143	3.56584	0.164809	0.103386	189.973	23.1566	23.0054	2.82064	61.3305	1.69103	2.75724	1.12961	-82.9429	-72.1099	-4.18424	30.736	2	0	1	0	54258	-	-	0	0		0	-	-	0	0		0.5	839.881	17.0577
68	1.66299e+09	1340.1	20220912 09:05:50	09:05:50	none	1.66299e+09	0.00191656	1.91656	17.2953	386.641	217.462	22.0161	39.1439	0.172933	3.56927	0.168409	0.105652	190.006	23.152	23.005	2.82058	61.4291	1.69411	2.75783	1.12647	-84.5201	-71.4286	-4.1408	29.9161	2	0	1	0	54332.3	-	-	0	0		0	-	-	0	0		0.5	840.025	17.2953
69	1.66299e+09	1360.1	20220912 09:06:10	09:06:10	none	1.66299e+09	0.00195967	1.95967	17.5089	386.445	219.445	22.2167	39.124	0.177528	3.57385	0.172771	0.108398	189.984	23.1533	23.0046	2.82051	61.5203	1.6978	2.75974	1.12271	-86.4215	-69.2468	-4.0094	30.3063	2	0	1	0	54430.6	-	-	0	0		0	-	-	0	0		0.5	839.929	17.5089
70	1.66299e+09	1380.1	20220912 09:06:30	09:06:30	none	1.66299e+09	0.00199341	1.99341	17.7679	386.266	220.19	22.2923	39.106	0.181281	3.55975	0.176304	0.110626	190.019	23.1625	23.0032	2.82027	61.5874	1.70113	2.76215	1.11913	-87.9092	-65.9414	-3.83339	32.335	1	0	1	0	54119.2	-	-	0	0		0	-	-	0	0		0.5	840.084	17.7679
71	1.66299e+09	1400.1	20220912 09:06:50	09:06:50	none	1.66299e+09	0.00202579	2.02579	18.049	386.127	220.37	22.3105	39.0919	0.18458	3.56406	0.179429	0.112594	189.999	23.1609	23.0134	2.82201	61.6876	1.70453	2.76317	1.11748	-89.3372	-66.809	-3.87945	29.9738	2	0	1	0	54212.4	-	-	0	0		0	-	-	0	0		0.5	839.997	18.049
72	1.66299e+09	1420.1	20220912 09:07:10	09:07:10	none	1.66299e+09	0.00206276	2.06276	18.2233	385.917	221.762	22.4516	39.071	0.188333	3.56855	0.18298	0.114831	190.042	23.1645	23.0233	2.8237	61.7656	1.70793	2.76518	1.11577	-90.9677	-66.4892	-3.85645	28.7284	1	0	1	0	54308.6	-	-	0	0		0	-	-	0	0		0.5	840.185	18.2233
73	1.66299e+09	1440.1	20220912 09:07:30	09:07:30	none	1.66299e+09	0.0020921	2.0921	18.3732	385.838	223.513	22.628	39.0615	0.192184	3.56116	0.186602	0.117114	189.987	23.1583	23.0055	2.82066	61.8794	1.71103	2.7651	1.10963	-92.2617	-63.0301	-3.66306	31.0316	2	0	1	0	54146.9	-	-	0	0		0	-	-	0	0		0.5	839.94	18.3732
74	1.66299e+09	1460.1	20220912 09:07:50	09:07:50	none	1.66299e+09	0.0021301	2.1301	18.587	385.621	224.983	22.7773	39.0403	0.19663	3.5627	0.190794	0.119756	189.976	23.1497	22.9995	2.81964	62.0112	1.71466	2.76508	1.10497	-93.9376	-61.9241	-3.59712	30.5174	1	0	1	0	54180.6	-	-	0	0		0	-	-	0	0		0.5	839.895	18.587
75	1.66299e+09	1480.1	20220912 09:08:10	09:08:10	none	1.66299e+09	0.00216666	2.16666	18.8564	385.43	225.897	22.87	39.0213	0.200994	3.56689	0.194907	0.122349	190.008	23.1443	22.992	2.81836	62.1261	1.71814	2.76557	1.10022	-95.5498	-59.997	-3.481	30.9797	1	0	1	0	54271.8	-	-	0	0		0	-	-	0	0		0.5	840.034	18.8564
76	1.66299e+09	1500.1	20220912 09:08:30	09:08:30	none	1.66299e+09	0.00220073	2.20073	19.0371	385.3	227.139	22.9956	39.0078	0.204832	3.57072	0.198521	0.124626	189.98	23.1382	22.9953	2.81892	62.2505	1.72178	2.76589	1.09714	-97.0524	-60.3309	-3.49672	29.0997	1	0	1	0	54355.2	-	-	0	0		0	-	-	0	0		0.5	839.91	19.0371
77	1.66299e+09	1520.1	20220912 09:08:50	09:08:50	none	1.66299e+09	0.00223365	2.23365	19.1878	385.185	228.351	23.118	38.9957	0.208366	3.56491	0.201829	0.126713	190.004	23.1347	23.0031	2.82025	62.356	1.72499	2.76636	1.09526	-98.5038	-61.1937	-3.55269	26.7536	1	0	1	0	54227.4	-	-	0	0		0	-	-	0	0		0.5	840.017	19.1878
78	1.66299e+09	1540.1	20220912 09:09:10	09:09:10	none	1.66299e+09	0.00225942	2.25942	19.4122	385.031	228.919	23.1755	38.9801	0.211875	3.56668	0.205123	0.128791	189.968	23.124	22.9905	2.8181	62.4825	1.728	2.76557	1.0901	-99.6405	-59.705	-3.46424	27.1587	1	0	1	0	54267	-	-	0	0		0	-	-	0	0		0.5	839.861	19.4122
79	1.66299e+09	1560.1	20220912 09:09:30	09:09:30	none	1.66299e+09	0.00229318	2.29318	19.6396	384.879	229.743	23.2591	38.9651	0.215849	3.56612	0.208845	0.131139	189.988	23.1117	22.991	2.81819	62.6298	1.73152	2.7647	1.08666	-101.129	-60.7915	-3.52775	24.5401	1	0	1	0	54255.8	-	-	0	0		0	-	-	0	0		0.5	839.949	19.6396
80	1.66299e+09	1580.1	20220912 09:09:50	09:09:50	none	1.66299e+09	0.0023253	2.3253	19.7425	384.742	231.351	23.4223	38.9517	0.219641	3.56658	0.212394	0.133377	190.008	23.1058	22.9921	2.81837	62.7484	1.73491	2.76486	1.08347	-102.546	-60.8186	-3.52891	23.1145	2	0	1	0	54265.8	-	-	0	0		0	-	-	0	0		0.5	840.034	19.7425
81	1.66299e+09	1600.1	20220912 09:10:10	09:10:10	none	1.66299e+09	0.00235319	2.35319	19.7745	384.658	233.528	23.6424	38.9428	0.223503	3.56851	0.216007	0.135657	189.971	23.0955	22.9789	2.81612	62.8754	1.73802	2.76423	1.07811	-103.776	-59.0431	-3.42374	23.7282	1	0	1	0	54308.6	-	-	0	0		0	-	-	0	0		0.5	839.871	19.7745
82	1.66299e+09	1620.1	20220912 09:10:30	09:10:30	none	1.66299e+09	0.00238231	2.38231	19.9988	384.508	234.047	23.6952	38.928	0.227174	3.56332	0.219424	0.137814	189.989	23.086	22.9758	2.81559	63.0033	1.74114	2.76357	1.07445	-105.06	-59.1109	-3.43254	22.3853	1	0	1	0	54195.8	-	-	0	0		0	-	-	0	0		0.5	839.95	19.9988
83	1.66299e+09	1640.1	20220912 09:10:50	09:10:50	none	1.66299e+09	0.00241343	2.41343	20.1581	384.393	234.839	23.7754	38.9164	0.230506	3.57148	0.222549	0.139785	189.998	23.0759	22.9869	2.81749	63.1276	1.74431	2.76315	1.07317	-106.432	-61.8648	-3.58441	18.1159	1	0	1	0	54374.8	-	-	0	0		0	-	-	0	0		0.5	839.989	20.1581
84	1.66299e+09	1660.1	20220912 09:11:10	09:11:10	none	1.66299e+09	0.00244088	2.44088	20.3643	384.268	235.596	23.8516	38.903	0.234401	3.56134	0.226155	0.142063	190.002	23.0703	22.9738	2.81525	63.235	1.74721	2.76304	1.06805	-107.643	-59.3084	-3.44583	19.605	1	0	1	0	54152.9	-	-	0	0		0	-	-	0	0		0.5	840.008	20.3643
85	1.66299e+09	1680.1	20220912 09:11:30	09:11:30	none	1.66299e+09	0.00246869	2.46869	20.4363	384.165	236.744	23.9677	38.8924	0.237385	3.56744	0.228946	0.143824	189.987	23.0721	22.9862	2.81737	63.3161	1.75035	2.76446	1.06702	-108.869	-60.1601	-3.48971	17.468	1	0	1	0	54284.9	-	-	0	0		0	-	-	0	0		0.5	839.943	20.4363
86	1.66299e+09	1700.1	20220912 09:11:50	09:11:50	none	1.66299e+09	0.00249431	2.49431	20.5533	384.068	237.346	24.0284	38.8822	0.240013	3.56577	0.231386	0.145365	190.008	23.0728	23.001	2.81989	63.3964	1.75321	2.76547	1.06668	-109.999	-61.8237	-3.58826	14.5965	1	0	1	0	54247.4	-	-	0	0		0	-	-	0	0		0.5	840.034	20.5533
87	1.66299e+09	1720.1	20220912 09:12:10	09:12:10	none	1.66299e+09	0.0025066	2.5066	20.6688	383.939	237.739	24.0683	38.8693	0.242302	3.56131	0.233502	0.146703	190.034	23.0705	22.9849	2.81715	63.4589	1.75491	2.76543	1.06223	-110.541	-58.6936	-3.41058	17.3889	1	0	1	0	54149.8	-	-	0	0		0	-	-	0	0		0.5	840.151	20.6688
88	1.66299e+09	1740.1	20220912 09:12:30	09:12:30	none	1.66299e+09	0.00253048	2.53048	20.918	383.853	237.683	24.0625	38.8605	0.245334	3.56577	0.236328	0.148487	190.008	23.0669	22.9846	2.81709	63.5473	1.75758	2.76579	1.05951	-111.594	-58.3058	-3.38383	16.724	1	0	1	0	54247	-	-	0	0		0	-	-	0	0		0.5	840.034	20.918
89	1.66299e+09	1760.1	20220912 09:12:50	09:12:50	none	1.66299e+09	0.00256074	2.56074	21.0564	383.733	238.623	24.1577	38.8482	0.248921	3.57378	0.239674	0.150598	189.986	23.0677	22.9891	2.81786	63.627	1.76067	2.76718	1.05719	-112.928	-57.7045	-3.34165	16.0115	1	0	1	0	54420.8	-	-	0	0		0	-	-	0	0		0.5	839.939	21.0564
90	1.66299e+09	1780.1	20220912 09:13:10	09:13:10	none	1.66299e+09	0.00258687	2.58687	21.1982	383.636	239.469	24.2429	38.8378	0.252411	3.56468	0.242886	0.152629	190.015	23.0763	22.9858	2.8173	63.6771	1.76347	2.7694	1.05383	-114.081	-54.3867	-3.15771	18.3898	1	0	1	0	54219.2	-	-	0	0		0	-	-	0	0		0.5	840.067	21.1982
91	1.66299e+09	1800.1	20220912 09:13:30	09:13:30	none	1.66299e+09	0.00261138	2.61138	21.1446	383.555	241.067	24.4048	38.8298	0.254949	3.56872	0.245246	0.15412	189.994	23.0877	23.0008	2.81986	63.713	1.76631	2.77229	1.05355	-115.162	-54.025	-3.13368	17.6731	1	0	1	0	54304.4	-	-	0	0		0	-	-	0	0		0.5	839.971	21.1446
92	1.66299e+09	1820.1	20220912 09:13:50	09:13:50	none	1.66299e+09	0.00262943	2.62943	21.3558	383.476	240.612	24.3589	38.822	0.256855	3.56397	0.246996	0.155227	190.025	23.0978	23.0124	2.82184	63.7413	1.76854	2.77456	1.0533	-115.958	-53.588	-3.11287	17.3658	1	0	1	0	54197.9	-	-	0	0		0	-	-	0	0		0.5	840.109	21.3558
93	1.66299e+09	1840.1	20220912 09:14:10	09:14:10	none	1.66299e+09	0.00264829	2.64829	21.5102	383.349	240.495	24.347	38.8092	0.258801	3.5595	0.248783	0.156357	190.004	23.1041	23.0257	2.82411	63.7877	1.7709	2.77624	1.05321	-116.789	-54.1542	-3.15007	15.9101	1	0	1	0	54098.4	-	-	0	0		0	-	-	0	0		0.5	840.017	21.5102
94	1.66299e+09	1860.1	20220912 09:14:30	09:14:30	none	1.66299e+09	0.00266769	2.66769	21.6312	383.277	241.37	24.4354	38.8015	0.26213	3.56127	0.251863	0.158304	189.984	23.1063	23.0095	2.82134	63.8519	1.7734	2.77737	1.04794	-117.645	-49.7843	-2.89431	19.6604	1	0	1	0	54135.7	-	-	0	0		0	-	-	0	0		0.5	839.929	21.6312
95	1.66299e+09	1880.1	20220912 09:14:50	09:14:50	none	1.66299e+09	0.00268499	2.68499	21.6989	383.174	242.363	24.5356	38.7906	0.265132	3.56644	0.254648	0.160063	190.017	23.1071	22.9959	2.81902	63.9204	1.77583	2.7782	1.04319	-118.408	-46.2996	-2.6877	22.622	1	0	1	0	54248	-	-	0	0		0	-	-	0	0		0.5	840.076	21.6989
96	1.66299e+09	1900.1	20220912 09:15:10	09:15:10	none	1.66299e+09	0.00271211	2.71211	21.7782	383.079	243.162	24.6165	38.781	0.267988	3.56139	0.257268	0.16172	189.999	23.1195	23.0126	2.82187	63.9614	1.7789	2.78121	1.04297	-119.604	-46.0036	-2.67477	21.7166	1	0	1	0	54134.3	-	-	0	0		0	-	-	0	0		0.5	839.997	21.7782
97	1.66299e+09	1920.1	20220912 09:15:30	09:15:30	none	1.66299e+09	0.00272467	2.72467	21.8777	383.047	243.637	24.6646	38.7778	0.270269	3.56496	0.25938	0.163055	190.027	23.1274	23.0046	2.82051	64.0039	1.78125	2.78303	1.03926	-120.158	-42.4365	-2.46493	24.9674	1	0	1	0	54210.4	-	-	0	0		0	-	-	0	0		0.5	840.118	21.8777
98	1.66299e+09	1940.1	20220912 09:15:50	09:15:50	none	1.66299e+09	0.00274656	2.74656	21.9142	382.98	244.614	24.7635	38.771	0.27292	3.57031	0.261837	0.164606	190.027	23.125	23.0116	2.8217	64.0898	1.78394	2.78351	1.03776	-121.123	-43.3086	-2.51195	23.0826	1	0	1	0	54327	-	-	0	0		0	-	-	0	0		0.5	840.118	21.9142
99	1.66299e+09	1960.1	20220912 09:16:10	09:16:10	none	1.66299e+09	0.00275893	2.75893	22.0952	382.885	244.449	24.7468	38.7613	0.275076	3.56839	0.263815	0.165858	190.006	23.1245	23.0057	2.82069	64.1586	1.78609	2.78386	1.03461	-121.669	-41.7462	-2.42258	24.1679	1	0	1	0	54284.5	-	-	0	0		0	-	-	0	0		0.5	840.025	22.0952
100	1.66299e+09	1980.1	20220912 09:16:30	09:16:30	none	1.66299e+09	0.00277297	2.77297	22.1772	382.825	245.009	24.8033	38.7549	0.277445	3.56806	0.265993	0.167235	189.981	23.1155	23.0003	2.81977	64.2654	1.78843	2.78288	1.03134	-122.288	-41.8193	-2.42691	23.4469	1	0	1	0	54278.3	-	-	0	0		0	-	-	0	0		0.5	839.917	22.1772
101	1.66299e+09	2000.1	20220912 09:16:50	09:16:50	none	1.66299e+09	0.00278819	2.78819	22.2627	382.734	245.298	24.8325	38.7457	0.279385	3.56419	0.267763	0.168356	190.004	23.1049	23.0069	2.8209	64.3799	1.79077	2.78157	1.03013	-122.959	-44.541	-2.58765	19.916	1	0	1	0	54195.1	-	-	0	0		0	-	-	0	0		0.5	840.017	22.2627
102	1.66299e+09	2020.1	20220912 09:17:10	09:17:10	none	1.66299e+09	0.0028094	2.8094	22.2986	382.698	246.864	24.9908	38.7416	0.283364	3.56654	0.271425	0.170671	190.023	23.093	22.9855	2.81725	64.4987	1.79329	2.78035	1.02396	-123.894	-41.8399	-2.42878	21.8597	1	0	1	0	54247.7	-	-	0	0		0	-	-	0	0		0.5	840.101	22.2986
103	1.66299e+09	2040.1	20220912 09:17:30	09:17:30	none	1.66299e+09	0.00282672	2.82672	22.4726	382.607	246.866	24.9914	38.7332	0.285841	3.56675	0.273698	0.172109	189.983	23.0853	22.9866	2.81744	64.6003	1.79571	2.77973	1.02172	-124.658	-42.7654	-2.48232	20.0765	1	0	1	0	54253.1	-	-	0	0		0	-	-	0	0		0.5	839.923	22.4726
104	1.66299e+09	2060.1	20220912 09:17:50	09:17:50	none	1.66299e+09	0.00284074	2.84074	22.4778	382.545	247.565	25.0619	38.7265	0.28764	3.56939	0.275355	0.173157	190.006	23.0802	22.9928	2.81849	64.6873	1.79791	2.77939	1.02058	-125.277	-44.375	-2.5739	17.7802	1	0	1	0	54311.2	-	-	0	0		0	-	-	0	0		0.5	840.025	22.4778
105	1.66299e+09	2080.1	20220912 09:18:10	09:18:10	none	1.66299e+09	0.00285731	2.85731	22.6022	382.475	247.942	25.1004	38.7198	0.290301	3.56986	0.277795	0.1747	190.023	23.0741	22.9878	2.81764	64.7765	1.80012	2.77897	1.01752	-126.007	-43.8998	-2.5459	17.57	1	0	1	0	54322.1	-	-	0	0		0	-	-	0	0		0.5	840.101	22.6022
106	1.66299e+09	2100.1	20220912 09:18:30	09:18:30	none	1.66299e+09	0.00287037	2.87037	22.6496	382.432	248.801	25.1881	38.7166	0.293003	3.57409	0.280283	0.176274	189.984	23.0657	22.9761	2.81565	64.8825	1.80252	2.77813	1.01313	-126.583	-42.6607	-2.47091	18.2687	1	0	1	0	54415.6	-	-	0	0		0	-	-	0	0		0.5	839.928	22.6496
107	1.66299e+09	2120.1	20220912 09:18:50	09:18:50	none	1.66299e+09	0.00288957	2.88957	22.7678	382.343	248.951	25.2036	38.7081	0.295189	3.56416	0.282249	0.177521	190.002	23.0664	22.9888	2.81781	64.9572	1.80502	2.77879	1.01279	-127.43	-44.2332	-2.56934	15.7696	1	0	1	0	54197.6	-	-	0	0		0	-	-	0	0		0.5	840.008	22.7678
108	1.66299e+09	2140.1	20220912 09:19:10	09:19:10	none	1.66299e+09	0.00290354	2.90354	22.7874	382.285	249.375	25.2461	38.7015	0.296631	3.56159	0.283557	0.17835	190.017	23.0699	23.0037	2.82035	65.0182	1.80741	2.77985	1.01295	-128.046	-45.8525	-2.66561	13.4527	1	0	1	0	54140.1	-	-	0	0		0	-	-	0	0		0.5	840.076	22.7874
109	1.66299e+09	2160.1	20220912 09:19:30	09:19:30	none	1.66299e+09	0.00291878	2.91878	22.9139	382.206	249.727	25.2813	38.6929	0.299316	3.57271	0.28605	0.179924	189.989	23.0669	22.9959	2.81902	65.0938	1.80965	2.78007	1.00937	-128.718	-44.243	-2.56395	14.4634	1	0	1	0	54383.3	-	-	0	0		0	-	-	0	0		0.5	839.95	22.9139
110	1.66299e+09	2180.1	20220912 09:19:50	09:19:50	none	1.66299e+09	0.00293076	2.93076	22.963	382.168	250.257	25.3353	38.6895	0.301389	3.56397	0.287912	0.181105	189.995	23.0664	22.994	2.8187	65.1633	1.81174	2.7803	1.00696	-129.246	-43.5006	-2.52711	14.7212	1	0	1	0	54191.6	-	-	0	0		0	-	-	0	0		0.5	839.979	22.963
111	1.66299e+09	2200.1	20220912 09:20:10	09:20:10	none	1.66299e+09	0.00293345	2.93345	23.0485	382.132	250.163	25.326	38.6863	0.30238	3.56414	0.288817	0.181679	190.017	23.0565	22.9889	2.81783	65.2492	1.81309	2.77872	1.00474	-129.365	-44.329	-2.57491	13.748	1	0	1	0	54197.1	-	-	0	0		0	-	-	0	0		0.5	840.076	23.0485
112	1.66299e+09	2220.1	20220912 09:20:30	09:20:30	none	1.66299e+09	0.00295334	2.95334	23.106	382.083	250.88	25.3988	38.6817	0.305067	3.56505	0.291271	0.183232	189.991	23.0615	22.994	2.8187	65.3048	1.81568	2.78032	1.00302	-130.242	-43.4947	-2.52599	13.7279	1	0	1	0	54215.5	-	-	0	0		0	-	-	0	0		0.5	839.959	23.106
113	1.66299e+09	2240.1	20220912 09:20:50	09:20:50	none	1.66299e+09	0.00296974	2.96974	23.1602	382.053	251.645	25.4761	38.6783	0.307825	3.56027	0.293766	0.184814	190.017	23.0689	22.9903	2.81807	65.3493	1.81807	2.78207	1	-130.965	-40.73	-2.36869	15.953	1	0	1	0	54108.9	-	-	0	0		0	-	-	0	0		0.5	840.076	23.1602
114	1.66299e+09	2260.1	20220912 09:21:10	09:21:10	none	1.66299e+09	0.00297714	2.97714	23.366	381.916	250.674	25.3783	38.6652	0.308494	3.5667	0.2944	0.185212	189.993	23.074	23.0019	2.82005	65.3791	1.81971	2.78332	1.00034	-131.292	-41.6111	-2.4158	14.6746	1	0	1	0	54248.2	-	-	0	0		0	-	-	0	0		0.5	839.97	23.366
115	1.66299e+09	2280.1	20220912 09:21:30	09:21:30	none	1.66299e+09	0.00299223	2.99223	23.2724	381.949	251.955	25.5077	38.6681	0.310406	3.57024	0.296155	0.186323	190.025	23.0875	23.0101	2.82145	65.3957	1.82203	2.78616	0.99942	-131.957	-39.9971	-2.32009	15.7502	1	0	1	0	54322.6	-	-	0	0		0	-	-	0	0		0.5	840.109	23.2724
116	1.66299e+09	2300.1	20220912 09:21:50	09:21:50	none	1.66299e+09	0.00300465	3.00465	23.3204	381.845	252.02	25.515	38.6588	0.311557	3.55977	0.297162	0.186964	190.002	23.0948	23.0267	2.82428	65.4332	1.82411	2.78775	1.00017	-132.505	-41.2616	-2.40079	13.8346	1	0	1	0	54091.9	-	-	0	0		0	-	-	0	0		0.5	840.008	23.3204
117	1.66299e+09	2320.1	20220912 09:22:10	09:22:10	none	1.66299e+09	0.00301099	3.01099	23.485	381.795	251.957	25.5084	38.6534	0.313745	3.56094	0.299157	0.188227	189.978	23.1025	23.0093	2.82131	65.4541	1.82571	2.7893	0.995597	-132.785	-36.1685	-2.10368	18.9208	1	0	1	0	54115.7	-	-	0	0		0	-	-	0	0		0.5	839.901	23.485
118	1.66299e+09	2340.1	20220912 09:22:30	09:22:30	none	1.66299e+09	0.00302065	3.02065	23.4518	381.77	253.067	25.6208	38.6509	0.316248	3.5599	0.301428	0.189666	189.957	23.1031	22.9953	2.81892	65.5125	1.82765	2.78977	0.991271	-133.211	-32.9337	-1.91598	21.8971	1	0	1	0	54092.4	-	-	0	0		0	-	-	0	0		0.5	839.811	23.4518
119	1.66299e+09	2360.1	20220912 09:22:50	09:22:50	none	1.66299e+09	0.00304083	3.04083	23.5641	381.707	253.37	25.651	38.6436	0.318788	3.56357	0.30375	0.191136	189.988	23.1107	23.0048	2.82054	65.5601	1.83032	2.79182	0.990221	-134.101	-32.4681	-1.88716	21.5326	1	0	1	0	54170.4	-	-	0	0		0	-	-	0	0		0.5	839.949	23.5641
120	1.66299e+09	2380.1	20220912 09:23:10	09:23:10	none	1.66299e+09	0.00304761	3.04761	23.6269	381.649	253.263	25.6403	38.6382	0.319519	3.56789	0.304431	0.191565	189.969	23.117	23.0153	2.82233	65.5928	1.83213	2.79319	0.990202	-134.4	-32.9691	-1.91414	20.6858	1	0	1	0	54263.5	-	-	0	0		0	-	-	0	0		0.5	839.862	23.6269
121	1.66299e+09	2400.1	20220912 09:23:30	09:23:30	none	1.66299e+09	0.00305365	3.05365	23.717	381.623	253.558	25.6697	38.6347	0.321605	3.56903	0.306329	0.192767	189.972	23.123	23.0009	2.81988	65.6258	1.83388	2.79444	0.986	-134.666	-28.7851	-1.67062	24.8501	1	0	1	0	54287.1	-	-	0	0		0	-	-	0	0		0.5	839.876	23.717
122	1.66299e+09	2420.1	20220912 09:23:50	09:23:50	none	1.66299e+09	0.00306386	3.06386	23.6986	381.585	254.019	25.7165	38.6312	0.322734	3.56491	0.307336	0.193407	189.993	23.1256	23.0122	2.8218	65.6758	1.83576	2.79519	0.986042	-135.116	-30.0779	-1.74781	23.0508	1	0	1	0	54196.1	-	-	0	0		0	-	-	0	0		0.5	839.968	23.6986
123	1.66299e+09	2440.1	20220912 09:24:10	09:24:10	none	1.66299e+09	0.00307646	3.07646	23.7825	381.536	254.093	25.7237	38.6256	0.324274	3.56203	0.308721	0.194286	189.982	23.1298	23.0213	2.82336	65.7194	1.83774	2.79634	0.985622	-135.672	-30.4954	-1.77364	22.0411	1	0	1	0	54132	-	-	0	0		0	-	-	0	0		0.5	839.92	23.7825
124	1.66299e+09	2460.1	20220912 09:24:30	09:24:30	none	1.66299e+09	0.00308141	3.08141	23.917	381.461	254.006	25.7153	38.6187	0.326086	3.56476	0.310375	0.195333	190.013	23.1181	23.0094	2.82133	65.8196	1.83936	2.79454	0.981968	-135.89	-30.2688	-1.75892	22.0953	1	0	1	0	54193.5	-	-	0	0		0	-	-	0	0		0.5	840.059	23.917
125	1.66299e+09	2480.1	20220912 09:24:50	09:24:50	none	1.66299e+09	0.00310041	3.10041	23.8997	381.447	255.682	25.8848	38.617	0.330557	3.56027	0.314404	0.197888	189.986	23.1108	22.9842	2.81703	65.9153	1.84167	2.79399	0.975361	-136.728	-26.0273	-1.51413	25.7165	1	0	1	0	54096	-	-	0	0		0	-	-	0	0		0.5	839.937	23.8997
126	1.66299e+09	2500.1	20220912 09:25:10	09:25:10	none	1.66299e+09	0.00311219	3.11219	23.9952	381.429	255.387	25.8542	38.614	0.331149	3.56451	0.314958	0.198238	190.008	23.1085	23.0076	2.82102	65.9877	1.84373	2.79405	0.977286	-137.248	-30.4782	-1.77117	20.5105	1	0	1	0	54188.6	-	-	0	0		0	-	-	0	0		0.5	840.034	23.9952
127	1.66299e+09	2520.1	20220912 09:25:30	09:25:30	none	1.66299e+09	0.00311895	3.11895	24.0024	381.372	256.176	25.9342	38.6086	0.333657	3.55769	0.317196	0.199659	190.025	23.1001	22.9886	2.81778	66.0724	1.84526	2.79278	0.972516	-137.546	-28.2141	-1.64252	22.6224	1	0	1	0	54040.9	-	-	0	0		0	-	-	0	0		0.5	840.109	24.0024
128	1.66299e+09	2540.1	20220912 09:25:50	09:25:50	none	1.66299e+09	0.00313219	3.13219	24.0174	381.324	256.782	25.9956	38.6038	0.335746	3.5635	0.31911	0.20087	189.991	23.0908	22.9917	2.81831	66.1769	1.84753	2.7918	0.970776	-138.13	-29.97	-1.74187	20.1499	1	0	1	0	54168.8	-	-	0	0		0	-	-	0	0		0.5	839.962	24.0174
129	1.66299e+09	2560.1	20220912 09:26:10	09:26:10	none	1.66299e+09	0.00313418	3.13418	24.1029	381.312	256.866	26.004	38.6023	0.337254	3.55678	0.320442	0.201717	190.011	23.0823	22.9808	2.81645	66.2681	1.8491	2.79033	0.967348	-138.217	-29.4916	-1.71714	20.5851	1	0	1	0	54023.5	-	-	0	0		0	-	-	0	0		0.5	840.05	24.1029
130	1.66299e+09	2580.1	20220912 09:26:30	09:26:30	none	1.66299e+09	0.00314911	3.14911	24.2017	381.257	257.134	26.031	38.5965	0.339574	3.57119	0.322601	0.20308	190.023	23.0757	22.9829	2.8168	66.3593	1.85137	2.78993	0.96543	-138.876	-30.4775	-1.76738	18.9023	1	0	1	0	54339.2	-	-	0	0		0	-	-	0	0		0.5	840.101	24.2017
131	1.66299e+09	2600.1	20220912 09:26:50	09:26:50	none	1.66299e+09	0.00316153	3.16153	24.0804	381.212	258.771	26.1969	38.5924	0.342836	3.56528	0.325518	0.204932	189.984	23.0727	22.9675	2.81418	66.4415	1.85361	2.78984	0.960568	-139.423	-27.5631	-1.60089	21.3968	1	0	1	0	54210	-	-	0	0		0	-	-	0	0		0.5	839.93	24.0804
132	1.66299e+09	2620.1	20220912 09:27:10	09:27:10	none	1.66299e+09	0.00317147	3.17147	24.2628	381.203	258.186	26.138	38.5919	0.343805	3.56025	0.326368	0.205473	190	23.0756	22.9832	2.81686	66.501	1.85579	2.79062	0.961066	-139.862	-29.6548	-1.72499	18.7581	1	0	1	0	54099.1	-	-	0	0		0	-	-	0	0		0.5	839.998	24.2628
133	1.66299e+09	2640.1	20220912 09:27:30	09:27:30	none	1.66299e+09	0.00317918	3.17918	24.3169	381.149	258.163	26.1353	38.5859	0.344627	3.57641	0.327183	0.205983	190.01	23.081	22.9935	2.81861	66.5348	1.85764	2.79199	0.960969	-140.202	-30.2136	-1.74971	17.8445	1	0	1	0	54451.4	-	-	0	0		0	-	-	0	0		0.5	840.042	24.3169
134	1.66299e+09	2660.1	20220912 09:27:50	09:27:50	none	1.66299e+09	0.00317702	3.17702	24.3566	381.13	258.366	26.156	38.5841	0.345902	3.56246	0.328268	0.206677	190.027	23.0698	22.9776	2.8159	66.6255	1.85875	2.78984	0.957155	-140.107	-29.4811	-1.71374	18.7253	1	0	1	0	54148.2	-	-	0	0		0	-	-	0	0		0.5	840.118	24.3566
135	1.66299e+09	2680.1	20220912 09:28:10	09:28:10	none	1.66299e+09	0.00318837	3.18837	24.3411	381.09	258.989	26.219	38.5801	0.347697	3.56498	0.329896	0.207708	189.979	23.0687	22.9833	2.81687	66.701	1.86105	2.79015	0.955819	-140.607	-30.2516	-1.75734	17.3624	1	0	1	0	54203.2	-	-	0	0		0	-	-	0	0		0.5	839.905	24.3411
136	1.66299e+09	2700.1	20220912 09:28:30	09:28:30	none	1.66299e+09	0.00319881	3.19881	24.4317	381.063	258.861	26.2066	38.578	0.348746	3.56399	0.330836	0.208305	190.038	23.0691	22.9983	2.81943	66.769	1.86321	2.79053	0.95622	-141.068	-32.6833	-1.8993	14.3877	1	0	1	0	54181.1	-	-	0	0		0	-	-	0	0		0.5	840.168	24.4317
137	1.66299e+09	2720.1	20220912 09:28:50	09:28:50	none	1.66299e+09	0.00320651	3.20651	24.4273	381.037	259.485	26.2692	38.5746	0.350676	3.56528	0.332579	0.20941	190.01	23.0687	22.9936	2.81863	66.8327	1.86516	2.79079	0.953471	-141.407	-31.5034	-1.83005	15.2691	1	0	1	0	54208.9	-	-	0	0		0	-	-	0	0		0.5	840.042	24.4273
138	1.66299e+09	2740.1	20220912 09:29:10	09:29:10	none	1.66299e+09	0.00321064	3.21064	24.458	381.006	259.411	26.2617	38.5715	0.351002	3.56587	0.332875	0.209597	190.036	23.0744	23.0049	2.82056	66.8623	1.86672	2.79189	0.953837	-141.589	-32.4315	-1.88381	14.1315	1	0	1	0	54220.8	-	-	0	0		0	-	-	0	0		0.5	840.16	24.458
139	1.66299e+09	2760.1	20220912 09:29:30	09:29:30	none	1.66299e+09	0.00322258	3.22258	24.486	380.954	260.131	26.3351	38.567	0.353816	3.56846	0.335418	0.211209	190.01	23.0813	22.9951	2.81889	66.895	1.86874	2.79355	0.950143	-142.116	-28.6843	-1.66494	17.5444	1	0	1	0	54275.6	-	-	0	0		0	-	-	0	0		0.5	840.042	24.486
140	1.66299e+09	2780.1	20220912 09:29:50	09:29:50	none	1.66299e+09	0.00323229	3.23229	24.5558	380.95	260.316	26.3536	38.5662	0.355482	3.56382	0.336892	0.212147	189.987	23.0892	22.9994	2.81962	66.9292	1.87081	2.79521	0.948811	-142.544	-27.5902	-1.60364	18.2494	1	0	1	0	54172.2	-	-	0	0		0	-	-	0	0		0.5	839.944	24.5558
141	1.66299e+09	2800.1	20220912 09:30:10	09:30:10	none	1.66299e+09	0.0032426	3.2426	24.5614	380.917	260.631	26.3853	38.5625	0.356671	3.56929	0.337988	0.212839	190.019	23.0988	23.0104	2.8215	66.9508	1.87277	2.79724	0.948723	-142.999	-27.4402	-1.59266	17.9875	1	0	1	0	54289.7	-	-	0	0		0	-	-	0	0		0.5	840.084	24.5614
142	1.66299e+09	2820.1	20220912 09:30:30	09:30:30	none	1.66299e+09	0.00324625	3.24625	24.6357	380.853	260.652	26.3877	38.5564	0.358067	3.56278	0.339209	0.213617	189.996	23.1064	23.0064	2.82081	66.9769	1.87443	2.79863	0.94638	-143.16	-25.0468	-1.45643	20.333	1	0	1	0	54145.8	-	-	0	0		0	-	-	0	0		0.5	839.982	24.6357
143	1.66299e+09	2840.1	20220912 09:30:50	09:30:50	none	1.66299e+09	0.00325615	3.25615	24.7365	380.807	260.777	26.3998	38.551	0.360111	3.5657	0.341057	0.214788	189.975	23.1078	23.0034	2.8203	67.0249	1.87621	2.79927	0.944093	-143.596	-23.7601	-1.38049	21.2384	1	0	1	0	54209	-	-	0	0		0	-	-	0	0		0.5	839.89	24.7365
144	1.66299e+09	2860.1	20220912 09:31:10	09:31:10	none	1.66299e+09	0.00325847	3.25847	24.6835	380.815	261.263	26.4493	38.5522	0.360873	3.5638	0.341731	0.215217	190.006	23.1138	23.0052	2.82061	67.0531	1.87771	2.80032	0.942904	-143.698	-22.9021	-1.3314	22.0738	1	0	1	0	54166.2	-	-	0	0		0	-	-	0	0		0.5	840.025	24.6835
145	1.66299e+09	2880.1	20220912 09:31:30	09:31:30	none	1.66299e+09	0.00326815	3.26815	24.783	380.779	261.478	26.471	38.5486	0.363179	3.56439	0.343802	0.216531	189.987	23.1174	22.9984	2.81945	67.0915	1.87944	2.80131	0.940009	-144.126	-20.4846	-1.19066	24.1864	1	0	1	0	54178.1	-	-	0	0		0	-	-	0	0		0.5	839.944	24.783
146	1.66299e+09	2900.1	20220912 09:31:50	09:31:50	none	1.66299e+09	0.00328498	3.28498	24.7214	380.754	262.138	26.5373	38.5452	0.364561	3.56479	0.345043	0.217318	189.965	23.1277	23.0213	2.82336	67.1241	1.88196	2.8037	0.941399	-144.867	-22.1781	-1.28919	21.6303	1	0	1	0	54184.2	-	-	0	0		0	-	-	0	0		0.5	839.845	24.7214
147	1.66299e+09	2920.1	20220912 09:32:10	09:32:10	none	1.66299e+09	0.00328558	3.28558	24.7758	380.713	262.22	26.5461	38.5419	0.365773	3.5635	0.346121	0.218003	190.034	23.1316	23.0117	2.82172	67.1487	1.88306	2.80431	0.938659	-144.894	-19.6342	-1.14169	24.3644	1	0	1	0	54155.3	-	-	0	0		0	-	-	0	0		0.5	840.151	24.7758
148	1.66299e+09	2940.1	20220912 09:32:30	09:32:30	none	1.66299e+09	0.00329431	3.29431	24.8271	380.704	262.782	26.6024	38.5401	0.368432	3.56746	0.348523	0.219526	189.977	23.1289	22.998	2.81938	67.2091	1.88473	2.80428	0.93465	-145.279	-17.0596	-0.990812	26.6471	1	0	1	0	54242.1	-	-	0	0		0	-	-	0	0		0.5	839.897	24.8271
149	1.66299e+09	2960.1	20220912 09:32:50	09:32:50	none	1.66299e+09	0.00330838	3.30838	24.8417	380.684	263.378	26.6629	38.5382	0.3708	3.56033	0.350604	0.22085	190.011	23.129	23.0009	2.81988	67.2732	1.88681	2.8047	0.933062	-145.899	-17.1022	-0.995308	26.0144	1	0	1	0	54085.6	-	-	0	0		0	-	-	0	0		0.5	840.05	24.8417
150	1.66299e+09	2980.1	20220912 09:33:10	09:33:10	none	1.66299e+09	0.00331348	3.31348	24.9218	380.655	263.578	26.6839	38.5364	0.37278	3.56367	0.352392	0.221984	196.276	23.1525	22.9916	2.81829	67.358	1.88851	2.80368	0.929783	-146.124	-16.4843	-0.95837	32.7092	1	0	1	0	54159.8	-	-	0	0		0	-	-	0	0		0.5	844.189	24.9218
151	1.66299e+09	3000.1	20220912 09:33:30	09:33:30	none	1.66299e+09	0.00333415	3.33415	24.5771	380.842	265.614	26.8887	38.5535	0.37394	3.56459	0.353433	0.222645	195.988	23.1525	23.0236	2.82375	67.4227	1.89101	2.8047	0.932745	-147.036	-21.4851	-1.24903	26.2182	1	0	1	0	54178.8	-	-	0	0		0	-	-	0	0		0.5	842.946	24.5771
152	1.66299e+09	3020.5	20220912 09:33:50	09:33:50	none	1.66299e+09	0.00333704	3.33704	24.6815	380.814	265.75	26.903	38.5513	0.376114	3.56508	0.355378	0.223879	196.009	23.1397	23.0063	2.8208	67.52	1.89233	2.80262	0.92847	-147.163	-20.5271	-1.19299	27.1254	1	0	1	0	54191.9	-	-	0	0		0	-	-	0	0		0.5	843.034	24.6815
153	1.66299e+09	3040.5	20220912 09:34:10	09:34:10	none	1.66299e+09	0.00339592	3.39592	24.8346	380.651	268.08	27.1396	38.536	0.387603	3.56946	0.365646	0.230398	196.015	23.117	22.9775	2.81588	67.7457	1.89754	2.80097	0.918347	-149.76	-16.8767	-0.979443	28.3983	1	0	1	0	54289.4	-	-	0	0		0	-	-	0	0		0.5	843.067	24.8346
154	1.66299e+09	3060.5	20220912 09:34:30	09:34:30	none	1.66299e+09	0.00349185	3.49185	25.1597	380.398	270.833	27.418	38.5099	0.40464	3.56929	0.380773	0.24001	195.979	23.0878	22.9579	2.81254	68.0747	1.9058	2.79958	0.90674	-153.99	-14.6822	-0.852007	26.4548	1	0	1	0	54287.2	-	-	0	0		0	-	-	0	0		0.5	842.909	25.1597
155	1.66299e+09	3080.5	20220912 09:34:50	09:34:50	none	1.66299e+09	0.00361744	3.61744	25.4471	380.199	274.796	27.819	38.4895	0.427266	3.55693	0.400663	0.252667	195.996	23.0621	22.9361	2.80883	68.4409	1.91615	2.79971	0.892685	-159.529	-10.2976	-0.599579	25.5695	0	0	1	0	54016.6	-	-	0	0		0	-	-	0	0		0.5	842.979	25.4471
156	1.66299e+09	3100.5	20220912 09:35:10	09:35:10	none	1.66299e+09	0.0037496	3.7496	25.7936	379.949	278.045	28.148	38.4643	0.449767	3.55648	0.420389	0.265222	196.001	23.041	22.9338	2.80844	68.7826	1.9266	2.801	0.88184	-165.357	-8.39808	-0.489055	21.7562	1	0	1	0	54005.5	-	-	0	0		0	-	-	0	0		0.5	843.008	25.7936
157	1.66299e+09	3120.5	20220912 09:35:30	09:35:30	none	1.66299e+09	0.0038697	3.8697	25.9764	379.749	281.005	28.4476	38.4439	0.469106	3.56913	0.437347	0.276016	195.963	23.0411	22.9503	2.81125	69.0244	1.93652	2.80555	0.874735	-170.654	-6.44603	-0.374131	18.4886	0	0	1	0	54277.1	-	-	0	0		0	-	-	0	0		0.5	842.837	25.9764
158	1.66299e+09	3140.5	20220912 09:35:50	09:35:50	none	1.66299e+09	0.00397279	3.97279	26.1429	379.639	283.45	28.6957	38.4336	0.486237	3.56768	0.452194	0.285481	196.034	23.0469	22.963	2.81341	69.2066	1.94489	2.81026	0.868526	-175.2	-3.5583	-0.206652	17.0692	1	0	1	0	54240.3	-	-	0	0		0	-	-	0	0		0.5	843.151	26.1429
159	1.66299e+09	3160.5	20220912 09:36:10	09:36:10	none	1.66299e+09	0.00405533	4.05533	26.0963	379.541	285.588	28.9121	38.4237	0.498329	3.56188	0.462585	0.292113	196.044	23.0656	22.9937	2.81865	69.3084	1.95204	2.81646	0.866602	-178.84	-2.45796	-0.14303	14.6025	0	0	1	0	54107.1	-	-	0	0		0	-	-	0	0		0.5	843.193	26.0963
160	1.66299e+09	3180.5	20220912 09:36:30	09:36:30	none	1.66299e+09	0.00410464	4.10464	26.198	379.474	286.457	29.0006	38.4175	0.505962	3.56848	0.469221	0.296341	195.994	23.0836	23.0103	2.82148	69.3537	1.95677	2.82143	0.864715	-181.014	-0.0577152	-0.00335303	14.9182	0	0	1	0	54246	-	-	0	0		0	-	-	0	0		0.5	842.977	26.198
161	1.66299e+09	3200.5	20220912 09:36:50	09:36:50	none	1.66299e+09	0.00409596	4.09596	26.2747	379.406	286.622	29.0171	38.4104	0.508851	3.56027	0.471626	0.297883	195.961	23.0527	22.9766	2.81573	69.5079	1.95723	2.81583	0.858504	-180.632	0.115165	0.0067038	15.4507	0	0	1	0	54072.5	-	-	0	0		0	-	-	0	0		0.5	842.828	26.2747
162	1.66299e+09	3220.5	20220912 09:37:10	09:37:10	none	1.66299e+09	0.0041582	4.1582	26.2732	379.403	288.779	29.236	38.4108	0.522266	3.5627	0.483158	0.305243	195.992	23.0437	22.9641	2.8136	69.6892	1.96285	2.81658	0.850748	-183.377	3.36126	0.19552	16.172	0	0	1	0	54124.8	-	-	0	0		0	-	-	0	0		0.5	842.962	26.2732
163	1.66299e+09	3240.5	20220912 09:37:30	09:37:30	none	1.66299e+09	0.00420387	4.20387	26.4553	379.287	289.504	29.3093	38.3989	0.531457	3.57176	0.491112	0.310314	195.967	23.0513	22.9646	2.81369	69.7805	1.96755	2.81962	0.84614	-185.391	6.70111	0.388841	17.6661	0	0	1	0	54319.7	-	-	0	0		0	-	-	0	0		0.5	842.854	26.4553
164	1.66299e+09	3260.5	20220912 09:37:50	09:37:50	none	1.66299e+09	0.00424906	4.24906	26.4984	379.241	290.471	29.4074	38.3944	0.53929	3.56359	0.497709	0.314536	195.998	23.0645	22.9759	2.81561	69.8331	1.97173	2.8235	0.843877	-187.384	8.87596	0.516309	18.0067	0	0	1	0	54136.9	-	-	0	0		0	-	-	0	0		0.5	842.994	26.4984
165	1.66299e+09	3280.5	20220912 09:38:10	09:38:10	none	1.66299e+09	0.00428902	4.28902	26.5176	379.123	291.04	29.465	38.3825	0.54452	3.56136	0.502138	0.317369	195.978	23.0807	23.0008	2.81986	69.864	1.97559	2.82777	0.844265	-189.146	8.8896	0.517557	16.2395	0	0	1	0	54083.6	-	-	0	0		0	-	-	0	0		0.5	842.902	26.5176
166	1.66299e+09	3300.5	20220912 09:38:30	09:38:30	none	1.66299e+09	0.00429048	4.29048	26.6014	379.137	291.017	29.4628	38.3843	0.546062	3.55856	0.503419	0.31819	195.958	23.0901	22.9969	2.81919	69.8647	1.97678	2.82945	0.842409	-189.21	11.5109	0.67072	18.9291	0	0	1	0	54020.6	-	-	0	0		0	-	-	0	0		0.5	842.814	26.6014
167	1.66299e+09	3320.5	20220912 09:38:50	09:38:50	none	1.66299e+09	0.00432157	4.32157	26.639	379.081	291.945	29.5563	38.3779	0.553711	3.56089	0.509943	0.322358	195.997	23.0949	22.9877	2.81762	69.9301	1.97999	2.83138	0.837635	-190.581	15.454	0.899893	21.7692	0	0	1	0	54069.4	-	-	0	0		0	-	-	0	0		0.5	842.987	26.639
168	1.66299e+09	3340.5	20220912 09:39:10	09:39:10	none	1.66299e+09	0.00435013	4.35013	26.5872	379.089	292.486	29.6105	38.3779	0.556455	3.56456	0.512312	0.323869	195.971	23.1052	23.0147	2.82223	69.9661	1.98301	2.83424	0.83922	-191.841	13.4905	0.784925	18.4056	0	0	1	0	54146.5	-	-	0	0		0	-	-	0	0		0.5	842.878	26.5872
169	1.66299e+09	3360.5	20220912 09:39:30	09:39:30	none	1.66299e+09	0.00436684	4.36684	26.7538	379.025	292.422	29.6045	38.372	0.560029	3.57219	0.515429	0.325854	196.013	23.1146	23.0163	2.8225	69.9874	1.98515	2.83644	0.837354	-192.578	15.6763	0.910221	20.0221	0	0	1	0	54311	-	-	0	0		0	-	-	0	0		0.5	843.059	26.7538
170	1.66299e+09	3380.5	20220912 09:39:50	09:39:50	none	1.66299e+09	0.00437608	4.37608	26.7169	379.026	292.828	29.6456	38.3722	0.562187	3.56922	0.517223	0.327004	195.999	23.1229	23.0191	2.82298	70.0006	1.98677	2.83822	0.836208	-192.985	17.1257	0.995272	21.1348	0	0	1	0	54244.2	-	-	0	0		0	-	-	0	0		0.5	842.991	26.7169
171	1.66299e+09	3400.5	20220912 09:40:10	09:40:10	none	1.66299e+09	0.00438824	4.38824	26.8868	378.931	292.788	29.6416	38.3626	0.566325	3.56668	0.520696	0.329228	195.977	23.1256	23.0088	2.82122	70.0309	1.98828	2.83915	0.83294	-193.521	20.1324	1.17081	23.759	0	0	1	0	54187.6	-	-	0	0		0	-	-	0	0		0.5	842.896	26.8868
172	1.66299e+09	3420.5	20220912 09:40:30	09:40:30	none	1.66299e+09	0.00439766	4.39766	26.7251	378.982	293.691	29.7333	38.3682	0.569078	3.56136	0.522961	0.330682	196.023	23.1272	23.0079	2.82107	70.0754	1.98995	2.83973	0.831115	-193.937	20.928	1.21891	24.2328	0	0	1	0	54070.8	-	-	0	0		0	-	-	0	0		0.5	843.101	26.7251
173	1.66299e+09	3440.5	20220912 09:40:50	09:40:50	none	1.66299e+09	0.00440877	4.40877	26.782	378.947	293.925	29.757	38.3646	0.572304	3.56463	0.525724	0.332446	195.961	23.1251	23.0049	2.82056	70.1348	1.99173	2.83985	0.828831	-194.427	21.6583	1.26027	24.4525	0	0	1	0	54142.2	-	-	0	0		0	-	-	0	0		0.5	842.829	26.782
174	1.66299e+09	3460.5	20220912 09:41:10	09:41:10	none	1.66299e+09	0.00442881	4.42881	26.9174	378.91	294.043	29.7683	38.3601	0.576491	3.56815	0.5293	0.33473	195.997	23.1302	23.0077	2.82104	70.1791	1.99409	2.84143	0.826942	-195.31	22.9108	1.33192	24.9292	0	0	1	0	54217.4	-	-	0	0		0	-	-	0	0		0.5	842.984	26.9174
175	1.66299e+09	3480.5	20220912 09:41:30	09:41:30	none	1.66299e+09	0.00443157	4.43157	26.886	378.878	294.055	29.7696	38.3569	0.576211	3.56295	0.529001	0.334544	196.015	23.124	23.0188	2.82293	70.2358	1.99502	2.84046	0.827915	-195.432	19.6504	1.14408	21.3768	0	0	1	0	54104.7	-	-	0	0		0	-	-	0	0		0.5	843.067	26.886
176	1.66299e+09	3500.5	20220912 09:41:50	09:41:50	none	1.66299e+09	0.00444301	4.44301	26.9328	378.891	294.803	29.8455	38.3586	0.582784	3.56312	0.534541	0.338089	196.038	23.112	22.9912	2.81822	70.3376	1.99675	2.83881	0.821471	-195.937	23.109	1.34513	24.5555	0	0	1	0	54110.3	-	-	0	0		0	-	-	0	0		0.5	843.168	26.9328
177	1.66299e+09	3520.5	20220912 09:42:10	09:42:10	none	1.66299e+09	0.00445918	4.45918	26.9621	378.829	295.138	29.8791	38.3519	0.58648	3.5686	0.537719	0.340117	196	23.1064	22.9929	2.81851	70.423	1.99894	2.83848	0.819567	-196.65	22.452	1.30487	23.1074	0	0	1	0	54230.4	-	-	0	0		0	-	-	0	0		0.5	842.999	26.9621
178	1.66299e+09	3540.5	20220912 09:42:30	09:42:30	none	1.66299e+09	0.00446531	4.46531	27.0109	378.807	295.327	29.8983	38.3497	0.58927	3.56458	0.540015	0.341591	196.011	23.1017	22.9878	2.81764	70.49	2.00043	2.8379	0.817205	-196.92	22.7534	1.32382	23.1676	0	0	1	0	54143.2	-	-	0	0		0	-	-	0	0		0.5	843.05	27.0109
179	1.66299e+09	3560.5	20220912 09:42:50	09:42:50	none	1.66299e+09	0.00447808	4.47808	26.9641	378.81	295.741	29.9404	38.3502	0.591313	3.57767	0.541896	0.34278	195.976	23.096	22.9958	2.81901	70.5683	2.00232	2.83742	0.816687	-197.483	20.7538	1.2031	20.4497	0	0	1	0	54429.9	-	-	0	0		0	-	-	0	0		0.5	842.894	26.9641
180	1.66299e+09	3580.5	20220912 09:43:10	09:43:10	none	1.66299e+09	0.00449024	4.49024	27.0593	378.742	295.9	29.9567	38.3435	0.595396	3.57024	0.54523	0.344923	195.989	23.0901	22.9902	2.81805	70.647	2.00415	2.83685	0.813898	-198.02	21.1534	1.22876	20.3513	0	0	1	0	54268	-	-	0	0		0	-	-	0	0		0.5	842.95	27.0593
[truncated: 202 more columns]

## Sheet: 2022-09-12-1030-1oe4-1-adaxial
Unnamed: 0	Unnamed: 1	Unnamed: 2	Unnamed: 3	Unnamed: 4	Unnamed: 5	Unnamed: 6	Unnamed: 7	Unnamed: 8	Unnamed: 9	Unnamed: 10	Unnamed: 11	Unnamed: 12	Unnamed: 13	Unnamed: 14	Unnamed: 15	Unnamed: 16	Unnamed: 17	Unnamed: 18	Unnamed: 19	Unnamed: 20	Unnamed: 21	Unnamed: 22	Unnamed: 23	Unnamed: 24	Unnamed: 25	Unnamed: 26	Unnamed: 27	Unnamed: 28	Unnamed: 29	Unnamed: 30	Unnamed: 31	Unnamed: 32	Unnamed: 33	Unnamed: 34	Unnamed: 35	Unnamed: 36	Unnamed: 37	Unnamed: 38	Unnamed: 39	Unnamed: 40	Unnamed: 41	Unnamed: 42	Unnamed: 43	Unnamed: 44	Unnamed: 45	Unnamed: 46	Unnamed: 47	Unnamed: 48	Unnamed: 49
SysConst	AvgTime	Oxygen
	4	21
ChambConst	Chamber	Aperture	blc_a	blc_b	blc_c	blc_d	blc_e	blc_minS	blc_maxS	blc_Po
	6800-01A	6 cm²	0.578	0.522974	0.00374025	-0.0619796	-0.00560859	1	6	96.9
Const	S	K	Geometry	CustomBLC
	3.21	0.5	0: Broadleaf	2
LTConst	deltaTw	fT1	fT2	fTeb
	0	1	0	0
LQConst	Leaf	Ambient	abs_ambient	abs_redLED	abs_greenLED	abs_blueLED	abs_whiteLED	abs_redFlr	abs_blueFlr	k_ambient	k_redLED	k_greenLED	k_blueLED	k_whiteLED	k_redFlr	k_blueFlr
	standard	Sun+Sky	0.49	0.84	0.7	0.87	0.75	0.84	0.87	0.39	0.18	0.23	0.26	0.21	0.19	0.25
QConst	fQ_Amb_in	fQ_Amb_out	fQ_HeadLS	fQ_ConsoleLS	fQ_Flr
	0	0	0	0	1
LeakConst	fan_a	fan_b	fan_c	fan_d	Fs_meas	Fs_true	leak_wt
	-6276	6.6	1.709e-05	3.11	3.53813 93.3557 382.632 620.778 865.993 1072.77 1265.57 1405.77	0.22384 109.673 400.959 602.423 800.64 1001.1 1200.13 1400.7	0
SysObs	SysObs	SysObs	SysObs	SysObs	SysObs	GasEx	GasEx	GasEx	GasEx	GasEx	GasEx	GasEx	GasEx	GasEx	GasEx	GasEx	GasEx	GasEx	GasEx	GasEx	GasEx	GasEx	GasEx	GasEx	GasEx	GasEx	GasEx	GasEx	GasEx	Leak	Leak	Leak	Leak	Leak	FLR	FLR	FLR	FLR	FLR	FLR	FLR	FLR	FLR	FLR	FLR	FLR	FLR	FLR	FLR
obs	time	elapsed	date	hhmmss	averaging	TIME	E	Emm	A	Ca	Ci	Pci	Pca	gsw	gbw	gtw	gtc	Rabs	TleafEB	TleafCnd	SVPleaf	RHcham	VPcham	SVPcham	VPDleaf	LatHFlux	SenHFlux	NetTherm	EBSum	Leak	LeakPct	CorrFact	CorrFactPct	Fan	DarkAdaptedID	Qmax_d	Fo	Fm	Fv/Fm	A_dark	LightAdaptedID	Qmax	Fs	Fm'	PhiPS2	PS2/1	Qabs_fs	A_fs	ETR
	s	s			s	s	mol m⁻² s⁻¹	mmol m⁻² s⁻¹	µmol m⁻² s⁻¹	µmol mol⁻¹	µmol mol⁻¹	Pa	Pa	mol m⁻² s⁻¹	mol m⁻² s⁻¹	mol m⁻² s⁻¹	mol m⁻² s⁻¹	W m⁻²	°C	°C	kPa	%	kPa	kPa	kPa	W m⁻²	W m⁻²	W m⁻²	W m⁻²	µmol s⁻¹	%		%	µmol s⁻¹						µmol m⁻² s⁻¹							µmol m⁻² s⁻¹	µmol m⁻² s⁻¹	µmol m⁻² s⁻¹
1	1.663e+09	0	20220912 10:49:48	10:49:48	none	1.663e+09	0.000541118	0.541118	2.89561	398.024	298.768	30.2273	40.2693	0.0500319	3.7468	0.0496637	0.0310727	18.9965	23.2717	23.001	2.81989	60.7029	1.7424	2.87038	1.07749	-23.8633	59.2863	3.28496	57.7044	0	0	1	0	54057.8	-	-	0	0		0	-	-	0	0		0.5	83.9844	2.89561
2	1.663e+09	20	20220912 10:50:08	10:50:08	none	1.663e+09	0.000550406	0.550406	2.99346	397.949	297.097	30.0584	40.2621	0.050851	3.74891	0.0504709	0.0315782	18.9975	23.2754	23.0141	2.82213	60.7269	1.74368	2.87135	1.07845	-24.2729	57.8038	3.20132	55.7297	0	0	1	0	54099.5	-	-	0	0		0	-	-	0	0		0.5	83.9889	2.99346
3	1.663e+09	40	20220912 10:50:28	10:50:28	none	1.663e+09	0.000555939	0.555939	3.00297	397.928	298.016	30.1524	40.2612	0.0515222	3.75249	0.0511324	0.0319926	18.9971	23.2731	23.0004	2.81979	60.7614	1.74455	2.87116	1.07524	-24.5169	60.4081	3.34211	58.2304	0	0	1	0	54172.4	-	-	0	0		0	-	-	0	0		0.5	83.9871	3.00297
4	1.663e+09	60	20220912 10:50:48	10:50:48	none	1.663e+09	0.000568796	0.568796	3.09548	397.861	297.396	30.09	40.2548	0.0527984	3.75206	0.0523891	0.0327797	18.9939	23.2774	22.9994	2.81962	60.7828	1.7459	2.87235	1.07372	-25.0839	61.9991	3.43063	59.3397	0	0	1	0	54162.3	-	-	0	0		0	-	-	0	0		0.5	83.973	3.09548
5	1.663e+09	80	20220912 10:51:08	10:51:08	none	1.663e+09	0.00057626	0.57626	3.115	397.826	298.211	30.1723	40.2512	0.0536157	3.74837	0.0531933	0.0332835	18.9957	23.2769	22.9924	2.81842	60.8193	1.74706	2.87254	1.07136	-25.4131	63.575	3.52119	60.6788	0	0	1	0	54087.4	-	-	0	0		0	-	-	0	0		0.5	83.9809	3.115
6	1.663e+09	100	20220912 10:51:28	10:51:28	none	1.663e+09	0.000591708	0.591708	3.20489	397.817	298.119	30.1628	40.25	0.0551205	3.74802	0.0546741	0.0342111	18.9951	23.2768	22.9949	2.81885	60.8609	1.74858	2.87308	1.07027	-26.0943	63.6904	3.52801	60.1192	0	0	1	0	54079.8	-	-	0	0		0	-	-	0	0		0.5	83.9782	3.20489
7	1.663e+09	120	20220912 10:51:48	10:51:48	none	1.663e+09	0.00060189	0.60189	3.24561	397.722	298.541	30.2057	40.2406	0.0561352	3.7527	0.0556729	0.0348368	19.0051	23.277	22.9945	2.81878	60.8891	1.74963	2.87346	1.06916	-26.5434	64.2958	3.55714	60.3147	0	0	1	0	54174.1	-	-	0	0		0	-	-	0	0		0.5	84.0227	3.24561
8	1.663e+09	140	20220912 10:52:08	10:52:08	none	1.663e+09	0.000611822	0.611822	3.39399	397.734	296.045	29.9523	40.2407	0.0571522	3.74988	0.0566726	0.0354632	19.0089	23.27	22.9914	2.81825	60.9431	1.75066	2.87261	1.06759	-26.9813	63.8837	3.53685	59.4481	0	0	1	0	54117.9	-	-	0	0		0	-	-	0	0		0.5	84.0395	3.39399
9	1.663e+09	160	20220912 10:52:28	10:52:28	none	1.663e+09	0.000620952	0.620952	3.44761	397.69	296.124	29.9607	40.2367	0.0581299	3.74991	0.0576339	0.0360654	18.9605	23.2653	22.9844	2.81706	60.9851	1.75159	2.87216	1.06547	-27.384	64.7737	3.58592	59.9361	0	0	1	0	54118.9	-	-	0	0		0	-	-	0	0		0.5	83.8255	3.44761
10	1.663e+09	180	20220912 10:52:48	10:52:48	none	1.663e+09	0.000634898	0.634898	3.34629	397.672	300.914	30.4452	40.2348	0.0594458	3.75152	0.0589275	0.0368759	19.0124	23.264	22.9902	2.81805	61.0147	1.75258	2.87239	1.06547	-27.999	63.8914	3.53568	58.4404	0	0	1	0	54151.3	-	-	0	0		0	-	-	0	0		0.5	84.0546	3.34629
11	1.663e+09	200	20220912 10:53:08	10:53:08	none	1.663e+09	0.000649905	0.649905	3.41478	397.623	301.17	30.4713	40.23	0.0608794	3.74608	0.0603351	0.0377579	19.0129	23.2645	22.9948	2.81883	61.0376	1.75363	2.87303	1.06521	-28.6608	63.6169	3.52576	57.4948	0	0	1	0	54040.4	-	-	0	0		0	-	-	0	0		0.5	84.0571	3.41478
12	1.663e+09	220	20220912 10:53:28	10:53:28	none	1.663e+09	0.000663626	0.663626	3.41514	397.568	302.883	30.6448	40.2247	0.0621227	3.74594	0.061556	0.038523	19.0131	23.2728	23.0051	2.82059	61.0263	1.75448	2.87496	1.06611	-29.2659	63.7762	3.5351	57.0585	0	0	1	0	54035.6	-	-	0	0		0	-	-	0	0		0.5	84.058	3.41514
13	1.663e+09	240	20220912 10:53:48	10:53:48	none	1.663e+09	0.000663232	0.663232	3.55224	397.563	299.479	30.2998	40.2235	0.0622046	3.74237	0.0616359	0.0385731	19.0143	23.2644	22.9937	2.81865	61.06	1.75456	2.8735	1.06409	-29.2485	64.3206	3.56832	57.6546	0	0	1	0	53964.7	-	-	0	0		0	-	-	0	0		0.5	84.063	3.55224
14	1.663e+09	260	20220912 10:54:08	10:54:08	none	1.663e+09	0.000679349	0.679349	3.63027	397.539	299.794	30.3322	40.2217	0.0638139	3.74978	0.0632166	0.0395636	19.0137	23.2567	22.9923	2.81841	61.1164	1.7557	2.87272	1.06271	-29.9593	63.8213	3.53352	56.4092	0	0	1	0	54115.7	-	-	0	0		0	-	-	0	0		0.5	84.0605	3.63027
15	1.663e+09	280	20220912 10:54:28	10:54:28	none	1.663e+09	0.000686215	0.686215	3.63247	397.499	300.675	30.4207	40.2169	0.0645075	3.74988	0.0638973	0.0399901	18.9585	23.2564	22.9936	2.81863	61.1441	1.75665	2.87296	1.06198	-30.2621	63.8433	3.53468	56.0744	0	0	1	0	54117.5	-	-	0	0		0	-	-	0	0		0.5	83.8164	3.63247
16	1.663e+09	300	20220912 10:54:48	10:54:48	none	1.663e+09	0.000695333	0.695333	3.62925	397.483	302.115	30.5664	40.2153	0.0655082	3.75006	0.0648791	0.0406055	19.0021	23.2499	22.9871	2.81752	61.1989	1.75771	2.87213	1.05981	-30.6642	64.19	3.55351	56.0814	0	0	1	0	54122	-	-	0	0		0	-	-	0	0		0.5	84.0092	3.62925
17	1.663e+09	320	20220912 10:55:08	10:55:08	none	1.663e+09	0.00070256	0.70256	3.73418	397.426	300.469	30.3999	40.2096	0.0662183	3.75183	0.0655758	0.0410421	19.0028	23.2459	22.991	2.81819	61.2445	1.75874	2.87168	1.05944	-30.9829	62.9055	3.48078	54.4063	0	0	1	0	54158.3	-	-	0	0		0	-	-	0	0		0.5	84.0126	3.73418
18	1.663e+09	340	20220912 10:55:28	10:55:28	none	1.663e+09	0.00071843	0.71843	3.74681	397.435	302.484	30.6034	40.21	0.0679536	3.74986	0.0672768	0.0421083	18.999	23.2451	22.979	2.81614	61.2849	1.76017	2.87211	1.05597	-31.6828	65.8038	3.6429	56.7629	0	0	1	0	54117.9	-	-	0	0		0	-	-	0	0		0.5	83.9955	3.74681
19	1.663e+09	360	20220912 10:55:48	10:55:48	none	1.663e+09	0.000729328	0.729328	3.78115	397.4	302.734	30.6288	40.2065	0.0688182	3.74715	0.0681237	0.0426391	19.0021	23.2572	23.0016	2.81999	61.2729	1.76136	2.87461	1.05864	-32.1633	64.0997	3.55179	54.4903	0	0	1	0	54060.3	-	-	0	0		0	-	-	0	0		0.5	84.0092	3.78115
20	1.663e+09	380	20220912 10:56:08	10:56:08	none	1.663e+09	0.000728705	0.728705	3.78993	397.362	302.436	30.5988	40.2028	0.0687728	3.74779	0.0680793	0.0426113	18.9997	23.2681	23.0045	2.82049	61.2578	1.76207	2.87648	1.05842	-32.1359	65.7069	3.64047	56.2112	0	0	1	0	54071.3	-	-	0	0		0	-	-	0	0		0.5	83.9988	3.78993
21	1.663e+09	400	20220912 10:56:28	10:56:28	none	1.663e+09	0.000741266	0.741266	3.88568	397.358	301.864	30.5402	40.2016	0.0700639	3.74694	0.0693442	0.0434042	18.9998	23.2677	23.0049	2.82056	61.3015	1.76356	2.87687	1.057	-32.6898	66.0556	3.66067	56.0263	0	0	1	0	54053.7	-	-	0	0		0	-	-	0	0		0.5	83.9992	3.88568
22	1.663e+09	420	20220912 10:56:48	10:56:48	none	1.663e+09	0.000753006	0.753006	3.94559	397.286	301.926	30.5469	40.1947	0.0712567	3.74776	0.0705125	0.0441365	18.9998	23.2703	23.0068	2.82088	61.3307	1.76494	2.87773	1.05595	-33.2076	66.6965	3.6955	56.1842	0	0	1	0	54069.5	-	-	0	0		0	-	-	0	0		0.5	83.9991	3.94559
23	1.663e+09	440	20220912 10:57:08	10:57:08	none	1.663e+09	0.000762683	0.762683	3.99938	397.261	301.945	30.5489	40.1925	0.072266	3.75275	0.0715017	0.0447565	19.0008	23.2755	23.0067	2.82087	61.3464	1.76614	2.87897	1.05472	-33.6343	68.2419	3.77624	57.3846	0	0	1	0	54169.3	-	-	0	0		0	-	-	0	0		0.5	84.0034	3.99938
24	1.663e+09	460	20220912 10:57:28	10:57:28	none	1.663e+09	0.000769667	0.769667	4.03955	397.266	302.108	30.5658	40.1934	0.0731185	3.75101	0.0723358	0.0452795	18.9959	23.2797	22.9992	2.81959	61.3713	1.76747	2.87996	1.05212	-33.9423	70.8796	3.92399	59.8572	0	0	1	0	54133	-	-	0	0		0	-	-	0	0		0.5	83.9817	4.03955
25	1.663e+09	480	20220912 10:57:48	10:57:48	none	1.663e+09	0.00077398	0.77398	3.93648	397.224	304.758	30.8336	40.1888	0.073495	3.74715	0.0727035	0.0455101	18.9974	23.2799	23.0105	2.82151	61.4158	1.76888	2.88017	1.05264	-34.1325	68.7663	3.81115	57.4424	0	0	1	0	54054.5	-	-	0	0		0	-	-	0	0		0.5	83.9886	3.93648
26	1.663e+09	500	20220912 10:58:08	10:58:08	none	1.663e+09	0.000783493	0.783493	4.05908	397.189	303.4	30.6962	40.1852	0.0746278	3.74763	0.0738119	0.046205	19.0464	23.2722	22.9993	2.8196	61.478	1.77003	2.87912	1.04957	-34.552	69.8257	3.86904	58.1891	0	0	1	0	54065.3	-	-	0	0		0	-	-	0	0		0.5	84.205	4.05908
27	1.663e+09	520	20220912 10:58:28	10:58:28	none	1.663e+09	0.000804759	0.804759	4.11518	397.184	304.845	30.8424	40.1848	0.0769439	3.74811	0.076077	0.0476252	18.9975	23.2759	22.9905	2.8181	61.5204	1.77214	2.88057	1.04596	-35.4899	73.2901	4.06046	60.8581	0	0	1	0	54073.6	-	-	0	0		0	-	-	0	0		0.5	83.9888	4.11518
28	1.663e+09	540	20220912 10:58:48	10:58:48	none	1.663e+09	0.000812475	0.812475	4.11644	397.158	305.446	30.9033	40.1821	0.0775502	3.74795	0.0766696	0.0479968	18.9959	23.2824	23.0103	2.82148	61.5437	1.77367	2.88198	1.04781	-35.8302	70.9228	3.93004	58.0186	0	0	1	0	54068.8	-	-	0	0		0	-	-	0	0		0.5	83.9817	4.11644
29	1.663e+09	560	20220912 10:59:08	10:59:08	none	1.663e+09	0.00081642	0.81642	4.14605	397.152	305.42	30.9006	40.1815	0.0780834	3.74923	0.0771911	0.0483238	18.9963	23.2882	23.0065	2.82083	61.5672	1.77506	2.88312	1.04577	-36.0041	73.0492	4.04654	60.088	0	0	1	0	54093.6	-	-	0	0		0	-	-	0	0		0.5	83.9838	4.14605
30	1.663e+09	580	20220912 10:59:28	10:59:28	none	1.663e+09	0.000823085	0.823085	4.18373	397.098	305.399	30.8988	40.1764	0.0788249	3.74509	0.0779147	0.0487776	19.0486	23.2867	23.0088	2.82122	61.6254	1.7767	2.88307	1.04452	-36.2981	72.4436	4.01747	59.2117	0	0	1	0	54009.8	-	-	0	0		0	-	-	0	0		0.5	84.215	4.18373
31	1.663e+09	600	20220912 10:59:48	10:59:48	none	1.663e+09	0.000864727	0.864727	5.54986	396.239	269.747	27.2922	40.0903	0.0745393	3.75362	0.0737267	0.0461514	190.008	24.1754	23.6887	2.93942	61.3944	1.78041	2.89996	1.15901	-38.1345	-45.3905	-2.52137	103.961	0	0	1	0	54165	-	-	0	0		0	-	-	0	0		0.5	840.034	5.54986
32	1.663e+09	620	20220912 11:00:08	11:00:08	none	1.663e+09	0.000492374	0.492374	6.44988	395.709	147.824	14.9563	40.0363	0.0427252	3.75185	0.0424567	0.0265594	189.993	24.017	23.4892	2.9043	61.4898	1.75799	2.85899	1.14631	-21.7137	-52.6913	-2.92185	112.666	0	0	1	0	54172.2	-	-	0	0		0	-	-	0	0		0.5	839.969	6.44988
33	1.663e+09	640	20220912 11:00:28	11:00:28	none	1.663e+09	0.000157266	0.157266	7.12851	395.365	-408.604	-41.3409	40.0014	0.0142101	3.75185	0.0141803	0.00886536	190.046	23.6919	23.0851	2.83428	62.2442	1.73755	2.7915	1.09673	-6.93541	-50.8102	-2.80617	129.494	0	0	1	0	54244.5	-	-	0	0		0	-	-	0	0		0.5	840.202	7.12851
34	1.663e+09	660	20220912 11:00:48	11:00:48	none	1.663e+09	0.000721463	0.721463	7.47177	394.942	223.059	22.5679	39.9582	0.0722832	3.75198	0.0715184	0.044767	189.996	23.2208	22.7183	2.772	64.9427	1.7743	2.7321	0.9977	-31.8165	-48.3037	-2.65791	107.218	0	0	1	0	54312.2	-	-	0	0		0	-	-	0	0		0.5	839.982	7.47177
35	1.663e+09	680	20220912 11:01:08	11:01:08	none	1.663e+09	0.00133629	1.33629	7.67091	394.734	298.866	30.2381	39.9376	0.138132	3.75408	0.135369	0.0848495	189.994	23.17	22.8256	2.79009	66.0894	1.81406	2.74486	0.97603	-58.9306	-54.5239	-3.00129	73.5382	0	0	1	0	54340.7	-	-	0	0		0	-	-	0	0		0.5	839.973	7.67091
36	1.663e+09	700	20220912 11:01:28	11:01:28	none	1.663e+09	0.00105773	1.05773	7.85077	394.676	268.863	27.2023	39.9314	0.105702	3.74701	0.104073	0.0651897	189.997	23.2847	22.8961	2.80204	65.2504	1.79712	2.7542	1.00491	-46.646	-57.3705	-3.16597	82.8148	0	0	1	0	54186.9	-	-	0	0		0	-	-	0	0		0.5	839.988	7.85077
37	1.663e+09	720	20220912 11:01:48	11:01:48	none	1.663e+09	0.00100243	1.00243	8.12816	394.499	255.571	25.8577	39.9139	0.0985798	3.74768	0.0971616	0.0608517	189.997	23.362	22.9683	2.81432	64.8852	1.79424	2.76525	1.02008	-44.2074	-58.6334	-3.23736	83.9186	0	0	1	0	54188.3	-	-	0	0		0	-	-	0	0		0.5	839.986	8.12816
38	1.663e+09	740	20220912 11:02:08	11:02:08	none	1.663e+09	0.000949802	0.949802	8.41291	394.401	241.449	24.4286	39.9036	0.0922296	3.75116	0.0909881	0.0569777	189.998	23.4352	23.0239	2.8238	64.5481	1.79175	2.77584	1.03205	-41.8863	-57.1914	-3.1567	87.7632	0	0	1	0	54247.5	-	-	0	0		0	-	-	0	0		0.5	839.989	8.41291
39	1.663e+09	760	20220912 11:02:28	11:02:28	none	1.663e+09	0.000878556	0.878556	8.63936	394.184	226.42	22.908	39.8815	0.0859215	3.74909	0.0848423	0.0531223	190	23.3933	22.9538	2.81185	64.6358	1.78798	2.76624	1.02387	-38.7443	-54.5323	-3.00965	93.7137	0	0	1	0	54216	-	-	0	0		0	-	-	0	0		0.5	840	8.63936
40	1.663e+09	780	20220912 11:02:48	11:02:48	none	1.663e+09	0.00096664	0.96664	8.94734	394.04	237.008	23.9795	39.8674	0.0954117	3.75088	0.0940836	0.0589201	190.002	23.3646	22.9452	2.81038	64.9123	1.79453	2.76455	1.01585	-42.6288	-54.8616	-3.0261	89.4854	0	0	1	0	54254.1	-	-	0	0		0	-	-	0	0		0.5	840.008	8.94734
41	1.663e+09	800	20220912 11:03:08	11:03:08	none	1.663e+09	0.00101163	1.01163	9.1733	393.873	240.39	24.3219	39.851	0.100229	3.75011	0.0987645	0.0618576	190.004	23.3584	22.9478	2.81083	65.0296	1.79809	2.76503	1.01273	-44.6127	-54.7897	-3.02284	87.5785	0	0	1	0	54238	-	-	0	0		0	-	-	0	0		0.5	840.017	9.1733
42	1.663e+09	820	20220912 11:03:28	11:03:28	none	1.663e+09	0.00104689	1.04689	9.39659	393.732	241.87	24.4712	39.8358	0.103856	3.74893	0.102284	0.0640667	189.957	23.3759	22.9617	2.81319	65.0467	1.80127	2.7692	1.01192	-46.1677	-52.5695	-2.90182	88.3183	0	0	1	0	54209.5	-	-	0	0		0	-	-	0	0		0.5	839.811	9.39659
43	1.663e+09	840	20220912 11:03:48	11:03:48	none	1.663e+09	0.00107949	1.07949	9.62582	393.542	242.574	24.5424	39.8166	0.107088	3.75293	0.105419	0.0660347	189.961	23.4027	22.9808	2.81645	65.0128	1.80407	2.77495	1.01238	-47.6056	-49.5703	-2.7341	90.051	0	0	1	0	54284.3	-	-	0	0		0	-	-	0	0		0.5	839.828	9.62582
44	1.663e+09	860	20220912 11:04:08	11:04:08	none	1.663e+09	0.0011025	1.1025	9.84285	393.365	241.97	24.4811	39.7983	0.109216	3.74747	0.107478	0.0673277	190.032	23.426	23.0042	2.82044	64.9885	1.80634	2.77948	1.0141	-48.6202	-48.7911	-2.69573	89.9253	0	0	1	0	54168.5	-	-	0	0		0	-	-	0	0		0.5	840.143	9.84285
45	1.663e+09	880	20220912 11:04:28	11:04:28	none	1.663e+09	0.00107359	1.07359	10.2049	393.188	232.942	23.5685	39.7817	0.106672	3.74706	0.105013	0.06578	190.004	23.4176	22.9782	2.816	65.0059	1.80525	2.77705	1.01076	-47.3455	-46.4425	-2.56572	93.6501	0	0	1	0	54163	-	-	0	0		0	-	-	0	0		0.5	840.017	10.2049
46	1.663e+09	900	20220912 11:04:48	11:04:48	none	1.663e+09	0.00113343	1.13343	10.5225	393.004	237.4	24.0192	39.7626	0.113479	3.74991	0.111605	0.0699191	190.038	23.4055	22.9673	2.81415	65.1787	1.81011	2.77715	1.00404	-49.9844	-44.1528	-2.43725	93.4635	0	0	1	0	54220.6	-	-	0	0		0	-	-	0	0		0.5	840.168	10.5225
47	1.663e+09	920	20220912 11:05:08	11:05:08	none	1.663e+09	0.00117508	1.17508	10.7856	392.835	239.84	24.2665	39.7462	0.11843	3.7538	0.116393	0.0729258	189.967	23.4081	22.9536	2.81181	65.2594	1.81369	2.77921	0.998118	-51.8208	-38.9571	-2.1482	97.0408	0	0	1	0	54297.4	-	-	0	0		0	-	-	0	0		0.5	839.854	10.7856
48	1.663e+09	940	20220912 11:05:28	11:05:28	none	1.663e+09	0.0012174	1.2174	10.9785	392.671	241.946	24.4799	39.7302	0.122514	3.74807	0.120332	0.0754005	190.004	23.43	22.9876	2.81761	65.2764	1.81742	2.7842	1.00018	-53.6873	-39.7868	-2.19801	94.3317	0	0	1	0	54175.8	-	-	0	0		0	-	-	0	0		0.5	840.017	10.9785
49	1.663e+09	960	20220912 11:05:48	11:05:48	none	1.663e+09	0.00124819	1.24819	11.2283	392.51	242.271	24.5122	39.713	0.125768	3.75267	0.123472	0.077373	190.038	23.4516	23.0006	2.81982	65.2732	1.82048	2.78901	0.999348	-55.0451	-36.6998	-2.02541	96.2677	0	0	1	0	54263.9	-	-	0	0		0	-	-	0	0		0.5	840.168	11.2283
50	1.663e+09	980	20220912 11:06:08	11:06:08	none	1.663e+09	0.00124807	1.24807	11.4889	392.338	238.539	24.1352	39.6964	0.125585	3.74824	0.123294	0.0772609	190.019	23.4597	23.0136	2.82204	65.2743	1.82133	2.79028	1.00071	-55.0399	-37.7678	-2.08703	95.1242	0	0	1	0	54172.5	-	-	0	0		0	-	-	0	0		0.5	840.084	11.4889
51	1.663e+09	1000	20220912 11:06:28	11:06:28	none	1.663e+09	0.00129297	1.29297	11.7235	392.165	241.593	24.4434	39.6777	0.131071	3.74816	0.128577	0.0805809	190.004	23.4573	22.997	2.81921	65.3831	1.82513	2.79145	0.994075	-57.0201	-33.0184	-1.82453	98.1408	0	0	1	0	54169.6	-	-	0	0		0	-	-	0	0		0.5	840.017	11.7235
52	1.663e+09	1020	20220912 11:06:48	11:06:48	none	1.663e+09	0.00133595	1.33595	11.8198	392.053	245.539	24.8425	39.6661	0.136034	3.74893	0.13335	0.0835807	189.988	23.4641	22.9952	2.8189	65.4431	1.82857	2.79414	0.990331	-58.9155	-29.4478	-1.62701	99.9979	0	0	1	0	54182.4	-	-	0	0		0	-	-	0	0		0.5	839.948	11.8198
53	1.663e+09	1040	20220912 11:07:08	11:07:08	none	1.663e+09	0.00137753	1.37753	12.1849	391.865	245.726	24.8613	39.6469	0.14068	3.74717	0.13781	0.0863842	190.025	23.472	23.0016	2.81999	65.4988	1.83191	2.79687	0.988081	-60.7491	-27.4744	-1.51886	100.282	0	0	1	0	54143.7	-	-	0	0		0	-	-	0	0		0.5	840.109	12.1849
54	1.663e+09	1060	20220912 11:07:28	11:07:28	none	1.663e+09	0.00141103	1.41103	12.331	391.72	247.588	25.0502	39.633	0.144489	3.75106	0.141467	0.0886829	190.008	23.4818	23.006	2.82075	65.5327	1.83479	2.79982	0.985952	-62.2265	-24.8739	-1.37383	101.533	0	0	1	0	54219.4	-	-	0	0		0	-	-	0	0		0.5	840.034	12.331
55	1.663e+09	1080	20220912 11:07:48	11:07:48	none	1.663e+09	0.00144042	1.44042	12.606	391.559	247.822	25.0734	39.6161	0.148178	3.75006	0.145001	0.0909053	190.01	23.4959	22.9983	2.81943	65.55	1.8375	2.80321	0.981928	-63.5223	-19.2671	-1.0645	106.156	0	0	1	0	54195.5	-	-	0	0		0	-	-	0	0		0.5	840.042	12.606
56	1.663e+09	1100	20220912 11:08:08	11:08:08	none	1.663e+09	0.00147752	1.47752	12.7252	391.411	250.227	25.3172	39.6018	0.152471	3.74993	0.149109	0.093489	190.002	23.5026	23.0031	2.82025	65.6097	1.84078	2.80566	0.979468	-65.1586	-17.3257	-0.957365	106.56	0	0	1	0	54190.3	-	-	0	0		0	-	-	0	0		0.5	840.008	12.7252
57	1.663e+09	1120	20220912 11:08:28	11:08:28	none	1.663e+09	0.00150871	1.50871	13.0529	391.281	249.659	25.2595	39.5883	0.155949	3.75185	0.152435	0.095581	189.97	23.4951	23.0122	2.8218	65.7093	1.84351	2.80555	0.978295	-66.5343	-19.2965	-1.06577	103.073	0	0	1	0	54229.3	-	-	0	0		0	-	-	0	0		0.5	839.867	13.0529
58	1.663e+09	1140.1	20220912 11:08:48	11:08:48	none	1.663e+09	0.00154401	1.54401	13.0907	391.155	253.275	25.6246	39.5743	0.160893	3.75257	0.157156	0.0985512	189.985	23.4887	22.9879	2.81766	65.8151	1.84658	2.80571	0.971079	-68.0909	-14.2021	-0.784154	106.908	0	0	1	0	54243.7	-	-	0	0		0	-	-	0	0		0.5	839.933	13.0907
59	1.663e+09	1160.1	20220912 11:09:08	11:09:08	none	1.663e+09	0.00158668	1.58668	13.4014	391.008	254.073	25.7061	39.5607	0.165986	3.74768	0.162007	0.101604	189.996	23.4818	22.9901	2.81803	65.9317	1.84999	2.80591	0.968047	-69.9725	-14.3856	-0.795338	104.842	0	0	1	0	54144.2	-	-	0	0		0	-	-	0	0		0.5	839.982	13.4014
60	1.663e+09	1180.1	20220912 11:09:28	11:09:28	none	1.663e+09	0.00162071	1.62071	13.5468	390.853	255.73	25.8742	39.5457	0.170204	3.74996	0.166025	0.104133	190.002	23.4773	22.989	2.81784	66.0266	1.85296	2.80639	0.964883	-71.4734	-13.6059	-0.751779	104.171	0	0	1	0	54190	-	-	0	0		0	-	-	0	0		0.5	840.008	13.5468
61	1.663e+09	1200.1	20220912 11:09:48	11:09:48	none	1.663e+09	0.00164784	1.64784	13.7324	390.773	256.292	25.9303	39.5364	0.173453	3.74988	0.169116	0.106078	189.962	23.4792	22.9954	2.81894	66.0999	1.85588	2.8077	0.963054	-72.6695	-13.3428	-0.73731	103.212	0	0	1	0	54187	-	-	0	0		0	-	-	0	0		0.5	839.831	13.7324
62	1.663e+09	1220.1	20220912 11:10:08	11:10:08	none	1.663e+09	0.00168099	1.68099	13.9135	390.626	257.427	26.046	39.5228	0.177579	3.7498	0.173036	0.108546	190.017	23.4789	22.9971	2.81923	66.1869	1.85904	2.80877	0.960191	-74.1317	-12.4126	-0.68595	102.787	0	0	1	0	54184.3	-	-	0	0		0	-	-	0	0		0.5	840.076	13.9135
63	1.663e+09	1240.1	20220912 11:10:28	11:10:28	none	1.663e+09	0.00171015	1.71015	14.0509	390.515	258.794	26.1845	39.5118	0.181493	3.75382	0.176755	0.110887	190.029	23.4759	22.9922	2.81839	66.2821	1.8621	2.80936	0.956286	-75.4175	-10.7259	-0.592102	103.293	0	0	1	0	54265.3	-	-	0	0		0	-	-	0	0		0.5	840.126	14.0509
64	1.663e+09	1260.1	20220912 11:10:48	11:10:48	none	1.663e+09	0.00173984	1.73984	14.2914	390.389	258.683	26.1725	39.498	0.184699	3.7472	0.179787	0.112797	189.98	23.4733	23.0107	2.82155	66.3778	1.86512	2.80986	0.956429	-76.727	-13.8585	-0.766464	98.6281	0	0	1	0	54130.2	-	-	0	0		0	-	-	0	0		0.5	839.912	14.2914
65	1.663e+09	1280.1	20220912 11:11:08	11:11:08	none	1.663e+09	0.00175907	1.75907	14.4566	390.316	259.225	26.2276	39.491	0.187776	3.75362	0.18271	0.114637	189.986	23.4676	22.9956	2.81897	66.4637	1.86743	2.8097	0.951539	-77.5749	-11.0087	-0.607759	100.795	0	0	1	0	54260.7	-	-	0	0		0	-	-	0	0		0.5	839.938	14.4566
66	1.663e+09	1300.1	20220912 11:11:28	11:11:28	none	1.663e+09	0.00179993	1.79993	14.5552	390.204	261.968	26.5046	39.4789	0.193557	3.75183	0.188175	0.118081	190.044	23.4482	22.9788	2.81611	66.6287	1.87076	2.80775	0.945341	-79.377	-9.93139	-0.548469	100.187	0	0	1	0	54226.4	-	-	0	0		0	-	-	0	0		0.5	840.193	14.5552
67	1.663e+09	1320.1	20220912 11:11:48	11:11:48	none	1.663e+09	0.00183363	1.83363	14.7114	390.1	263.136	26.6229	39.4685	0.19777	3.75116	0.192155	0.120588	189.997	23.439	22.9818	2.81662	66.7358	1.87353	2.80739	0.943084	-80.863	-10.961	-0.605441	97.5673	0	0	1	0	54213.3	-	-	0	0		0	-	-	0	0		0.5	839.986	14.7114
68	1.663e+09	1340.1	20220912 11:12:08	11:12:08	none	1.663e+09	0.00186285	1.86285	14.7988	390.014	264.562	26.7677	39.4607	0.201531	3.75078	0.195702	0.122824	190.002	23.4396	22.9835	2.81691	66.8025	1.87616	2.80851	0.94075	-82.1515	-9.96905	-0.550729	97.3307	0	0	1	0	54204.4	-	-	0	0		0	-	-	0	0		0.5	840.008	14.7988
69	1.663e+09	1360.1	20220912 11:12:28	11:12:28	none	1.663e+09	0.00189495	1.89495	14.9345	389.929	265.776	26.8899	39.4511	0.205694	3.74909	0.199623	0.125295	190.004	23.4419	22.9843	2.81704	66.8655	1.87891	2.80999	0.93813	-83.5674	-8.36781	-0.4625	97.6061	0	0	1	0	54168.5	-	-	0	0		0	-	-	0	0		0.5	840.017	14.9345
70	1.663e+09	1380.1	20220912 11:12:48	11:12:48	none	1.663e+09	0.00192633	1.92633	15.0829	389.847	266.76	26.9898	39.4432	0.209707	3.75009	0.203403	0.127677	190.011	23.4394	22.9869	2.81749	66.9427	1.88155	2.81069	0.935936	-84.951	-8.06677	-0.445758	96.5479	0	0	1	0	54187.9	-	-	0	0		0	-	-	0	0		0.5	840.05	15.0829
71	1.663e+09	1400.1	20220912 11:13:08	11:13:08	none	1.663e+09	0.00195516	1.95516	15.1959	389.738	267.593	27.074	39.4321	0.213065	3.75185	0.206564	0.12967	189.965	23.4398	22.9979	2.81936	67.0014	1.88398	2.81185	0.935387	-86.2227	-8.9201	-0.492724	94.3293	0	0	1	0	54222.6	-	-	0	0		0	-	-	0	0		0.5	839.845	15.1959
72	1.663e+09	1420.1	20220912 11:13:28	11:13:28	none	1.663e+09	0.00197506	1.97506	15.3253	389.689	268.13	27.1275	39.4261	0.216017	3.74856	0.209332	0.131416	189.964	23.4419	22.9915	2.81827	67.0459	1.88589	2.81283	0.932382	-87.1002	-6.44675	-0.356414	96.0611	0	0	1	0	54154.7	-	-	0	0		0	-	-	0	0		0.5	839.843	15.3253
73	1.663e+09	1440.1	20220912 11:13:48	11:13:48	none	1.663e+09	0.00197718	1.97718	15.5591	389.568	266.551	26.9686	39.4149	0.216587	3.74736	0.209865	0.131752	190.025	23.4431	22.9867	2.81745	67.0597	1.88641	2.81304	0.931039	-87.1935	-5.23251	-0.289372	97.3093	0	0	1	0	54130.1	-	-	0	0		0	-	-	0	0		0.5	840.109	15.5591
74	1.663e+09	1460.1	20220912 11:14:08	11:14:08	none	1.663e+09	0.00202069	2.02069	15.5877	389.481	269.258	27.2425	39.4061	0.222395	3.75088	0.215321	0.135192	189.977	23.4302	22.9844	2.81706	67.1883	1.88965	2.81248	0.927405	-89.1123	-5.43965	-0.300536	95.1243	0	0	1	0	54202.1	-	-	0	0		0	-	-	0	0		0.5	839.898	15.5877
75	1.663e+09	1480.1	20220912 11:14:28	11:14:28	none	1.663e+09	0.00205082	2.05082	15.6462	389.425	270.666	27.3846	39.4001	0.226212	3.74925	0.218894	0.137446	189.982	23.4274	22.9898	2.81798	67.2635	1.89214	2.81302	0.925846	-90.4411	-5.88198	-0.325129	93.3339	0	0	1	0	54168.5	-	-	0	0		0	-	-	0	0		0.5	839.921	15.6462
76	1.663e+09	1500.1	20220912 11:14:48	11:14:48	none	1.663e+09	0.00208664	2.08664	15.7538	389.373	272.355	27.5558	39.3951	0.23143	3.74975	0.223777	0.140527	190.038	23.4307	22.9779	2.81595	67.3043	1.89449	2.81481	0.921465	-92.0206	-1.35445	-0.0748574	96.588	0	0	1	0	54176.8	-	-	0	0		0	-	-	0	0		0.5	840.168	15.7538
77	1.663e+09	1520.1	20220912 11:15:08	11:15:08	none	1.663e+09	0.00210701	2.10701	15.8714	389.291	272.586	27.5795	39.3874	0.233878	3.74993	0.226066	0.141971	190.046	23.4323	22.9857	2.81728	67.343	1.89624	2.8158	0.921039	-92.9191	-1.75885	-0.0972096	95.2704	0	0	1	0	54179.4	-	-	0	0		0	-	-	0	0		0.5	840.202	15.8714
78	1.663e+09	1540.1	20220912 11:15:28	11:15:28	none	1.663e+09	0.00213245	2.13245	15.9918	389.237	272.913	27.612	39.3811	0.236554	3.74717	0.22856	0.143546	190.048	23.4354	23.0034	2.8203	67.385	1.89836	2.81718	0.921944	-94.0411	-3.69692	-0.204502	92.105	0	0	1	0	54121.8	-	-	0	0		0	-	-	0	0		0.5	840.21	15.9918
79	1.663e+09	1560.1	20220912 11:15:48	11:15:48	none	1.663e+09	0.00214517	2.14517	16.0748	389.166	273.061	27.6275	39.3746	0.238279	3.75283	0.230182	0.144568	190	23.4396	23.0032	2.82027	67.3887	1.89934	2.81849	0.920923	-94.6022	-2.10415	-0.116224	93.1773	0	0	1	0	54235.2	-	-	0	0		0	-	-	0	0		0.5	839.999	16.0748
80	1.663e+09	1580.1	20220912 11:16:08	11:16:08	none	1.663e+09	0.00215208	2.15208	16.1214	389.127	273.379	27.6596	39.3707	0.239762	3.74993	0.231559	0.145438	190.002	23.431	22.993	2.81853	67.447	1.90013	2.81721	0.918401	-94.9069	-1.55668	-0.0860428	93.4522	0	0	1	0	54177.8	-	-	0	0		0	-	-	0	0		0.5	840.008	16.1214
81	1.663e+09	1600.1	20220912 11:16:28	11:16:28	none	1.663e+09	0.00218607	2.18607	16.128	389.077	275.552	27.8798	39.366	0.244903	3.75124	0.236354	0.148465	190.006	23.4239	22.9822	2.81669	67.5385	1.9027	2.81721	0.913982	-96.4056	0.626934	0.0346387	94.2616	0	0	1	0	54204.3	-	-	0	0		0	-	-	0	0		0.5	840.025	16.128
82	1.663e+09	1620.1	20220912 11:16:48	11:16:48	none	1.663e+09	0.00221103	2.21103	16.2395	389.035	276.109	27.936	39.3615	0.248061	3.74883	0.23929	0.150318	189.972	23.4281	22.9898	2.81798	67.5793	1.90492	2.8188	0.913056	-97.5065	0.970112	0.0536388	93.4891	0	0	1	0	54153.7	-	-	0	0		0	-	-	0	0		0.5	839.876	16.2395
83	1.663e+09	1640.1	20220912 11:17:08	11:17:08	none	1.663e+09	0.0022321	2.2321	16.3573	388.955	276.466	27.972	39.3533	0.250953	3.7461	0.241974	0.152014	190.015	23.4298	22.9922	2.81839	67.6258	1.90687	2.81974	0.911519	-98.4357	1.59548	0.088284	93.2633	0	0	1	0	54097.4	-	-	0	0		0	-	-	0	0		0.5	840.067	16.3573
84	1.663e+09	1660.1	20220912 11:17:28	11:17:28	none	1.663e+09	0.00224492	2.24492	16.4352	388.911	276.878	28.0132	39.3481	0.25326	3.74829	0.244123	0.153371	189.993	23.4257	22.9845	2.81708	67.6851	1.90842	2.81955	0.908662	-99.0009	2.93013	0.162033	94.0844	0	0	1	0	54142	-	-	0	0		0	-	-	0	0		0.5	839.97	16.4352
85	1.663e+09	1680.1	20220912 11:17:48	11:17:48	none	1.663e+09	0.00227244	2.27244	16.5006	388.865	277.608	28.0872	39.3438	0.256225	3.75359	0.24689	0.155117	190.027	23.439	23.0014	2.81996	67.6789	1.91048	2.82286	0.909477	-100.214	3.44018	0.190005	93.4424	0	0	1	0	54246	-	-	0	0		0	-	-	0	0		0.5	840.118	16.5006
86	1.663e+09	1700.1	20220912 11:18:08	11:18:08	none	1.663e+09	0.00226691	2.26691	16.5414	388.824	276.993	28.0242	39.3384	0.255463	3.74792	0.246169	0.154662	190.01	23.4434	23.0052	2.82061	67.6762	1.91072	2.82332	0.90989	-99.9705	3.21272	0.177716	93.4294	0	0	1	0	54130.4	-	-	0	0		0	-	-	0	0		0.5	840.042	16.5414
87	1.663e+09	1720.1	20220912 11:18:28	11:18:28	none	1.663e+09	0.00229794	2.29794	16.5688	388.805	278.901	28.217	39.3362	0.260706	3.74981	0.251039	0.157738	189.991	23.4465	22.9879	2.81766	67.7239	1.91321	2.82502	0.904446	-101.339	8.71308	0.481716	97.8471	0	0	1	0	54166.8	-	-	0	0		0	-	-	0	0		0.5	839.961	16.5688
88	1.663e+09	1740.1	20220912 11:18:48	11:18:48	none	1.663e+09	0.00231941	2.31941	16.6349	388.743	279.21	28.2482	39.3298	0.26276	3.75191	0.252948	0.158944	190.025	23.4501	23.0065	2.82083	67.7486	1.91485	2.8264	0.905984	-102.286	6.59409	0.36441	94.697	0	0	1	0	54207.9	-	-	0	0		0	-	-	0	0		0.5	840.109	16.6349
89	1.663e+09	1760.1	20220912 11:19:08	11:19:08	none	1.663e+09	0.00234018	2.34018	16.7204	388.684	280.043	28.3326	39.324	0.266461	3.75093	0.256374	0.161108	189.96	23.4533	22.9903	2.81807	67.7639	1.91617	2.82772	0.901894	-103.202	11.4254	0.631541	98.8148	0	0	1	0	54186.8	-	-	0	0		0	-	-	0	0		0.5	839.823	16.7204
90	1.663e+09	1780.1	20220912 11:19:28	11:19:28	none	1.663e+09	0.00235008	2.35008	16.7568	388.649	280.169	28.345	39.32	0.267498	3.75075	0.257333	0.161714	189.993	23.4544	22.9992	2.81959	67.7911	1.91728	2.82822	0.902306	-103.638	10.2116	0.564509	97.1306	0	0	1	0	54182.6	-	-	0	0		0	-	-	0	0		0.5	839.968	16.7568
91	1.663e+09	1800.1	20220912 11:19:48	11:19:48	none	1.663e+09	0.00237309	2.37309	16.9301	388.593	280.421	28.3704	39.3143	0.271147	3.75188	0.260712	0.163849	189.978	23.4585	22.9894	2.81791	67.7996	1.91858	2.82977	0.899337	-104.653	14.0376	0.775778	100.138	0	0	1	0	54203.8	-	-	0	0		0	-	-	0	0		0.5	839.903	16.9301
92	1.663e+09	1820.1	20220912 11:20:08	11:20:08	none	1.663e+09	0.00239046	2.39046	17.0123	388.565	280.845	28.4125	39.3103	0.273745	3.74651	0.263099	0.165359	190.011	23.4684	22.987	2.8175	67.7916	1.91983	2.83196	0.897671	-105.419	17.0877	0.945739	102.625	0	0	1	0	54092.5	-	-	0	0		0	-	-	0	0		0.5	840.05	17.0123
93	1.663e+09	1840.1	20220912 11:20:28	11:20:28	none	1.663e+09	0.00241039	2.41039	16.8858	388.522	282.283	28.5583	39.3064	0.275781	3.74973	0.264988	0.166552	190.004	23.4721	23.0003	2.81977	67.8023	1.92108	2.83335	0.898694	-106.298	16.0511	0.887704	100.645	0	0	1	0	54156.3	-	-	0	0		0	-	-	0	0		0.5	840.017	16.8858
94	1.663e+09	1860.1	20220912 11:20:48	11:20:48	none	1.663e+09	0.0024271	2.4271	17.0325	388.51	282.077	28.5367	39.304	0.277719	3.74582	0.266766	0.167677	189.997	23.4856	23.0075	2.821	67.7719	1.92215	2.8362	0.898856	-107.035	17.9327	0.992918	101.888	0	0	1	0	54074	-	-	0	0		0	-	-	0	0		0.5	839.987	17.0325
95	1.663e+09	1880.1	20220912 11:21:08	11:21:08	none	1.663e+09	0.00243288	2.43288	17.0877	388.454	282.179	28.5472	39.2987	0.279057	3.75034	0.268014	0.168464	190.027	23.4928	22.9965	2.81912	67.7414	1.9223	2.83771	0.89682	-107.29	21.9577	1.2143	105.908	0	0	1	0	54164.1	-	-	0	0		0	-	-	0	0		0.5	840.118	17.0877
96	1.663e+09	1900.1	20220912 11:21:28	11:21:28	none	1.663e+09	0.00245844	2.45844	17.1028	388.423	283.271	28.6576	39.2955	0.282548	3.75065	0.271234	0.1705	189.99	23.4976	22.9983	2.81943	67.7579	1.92396	2.83946	0.895472	-108.417	23.658	1.3083	106.539	0	0	1	0	54168.4	-	-	0	0		0	-	-	0	0		0.5	839.955	17.1028
97	1.663e+09	1920.1	20220912 11:21:48	11:21:48	none	1.663e+09	0.00247572	2.47572	17.1361	388.384	283.636	28.6941	39.2909	0.284326	3.75075	0.272872	0.171536	190	23.4899	23.0117	2.82172	67.8256	1.9254	2.83876	0.896317	-109.179	20.12	1.11267	102.053	0	0	1	0	54171.2	-	-	0	0		0	-	-	0	0		0.5	840	17.1361
98	1.663e+09	1940.1	20220912 11:22:08	11:22:08	none	1.663e+09	0.00248152	2.48152	17.144	388.367	283.876	28.7189	39.2899	0.285214	3.75162	0.273692	0.172054	190.011	23.4968	23.0134	2.82201	67.8229	1.92627	2.84015	0.895739	-109.435	21.4191	1.18429	103.18	0	0	1	0	54187.4	-	-	0	0		0	-	-	0	0		0.5	840.05	17.144
99	1.663e+09	1960.1	20220912 11:22:28	11:22:28	none	1.663e+09	0.00249109	2.49109	17.2675	388.319	284.006	28.7324	39.2855	0.287814	3.74955	0.276079	0.173564	190.017	23.485	22.9953	2.81892	67.9067	1.92749	2.83843	0.891435	-109.857	23.0446	1.2747	104.479	0	0	1	0	54147.2	-	-	0	0		0	-	-	0	0		0.5	840.076	17.2675
100	1.663e+09	1980.1	20220912 11:22:48	11:22:48	none	1.663e+09	0.00252185	2.52185	17.3366	388.263	284.967	28.8296	39.2798	0.292094	3.74892	0.280014	0.176053	190.025	23.4825	22.9995	2.81964	67.9763	1.92989	2.83906	0.889745	-111.213	22.9397	1.26916	103.02	0	0	1	0	54133.7	-	-	0	0		0	-	-	0	0		0.5	840.109	17.3366
101	1.663e+09	2000.1	20220912 11:23:08	11:23:08	none	1.663e+09	0.0025298	2.5298	17.3105	388.246	285.596	28.8926	39.2773	0.293614	3.75063	0.281416	0.176939	189.981	23.4777	22.9979	2.81936	68.0367	1.93128	2.83858	0.888083	-111.564	22.7075	1.25571	102.38	0	0	1	0	54168.8	-	-	0	0		0	-	-	0	0		0.5	839.916	17.3105
102	1.663e+09	2020.1	20220912 11:23:28	11:23:28	none	1.663e+09	0.00254101	2.54101	17.4078	388.233	285.606	28.8933	39.2756	0.295381	3.74947	0.283035	0.177963	190.034	23.467	22.9991	2.81957	68.1215	1.93267	2.83709	0.886901	-112.059	20.6993	1.14497	99.8198	0	0	1	0	54147	-	-	0	0		0	-	-	0	0		0.5	840.151	17.4078
103	1.663e+09	2040.1	20220912 11:23:48	11:23:48	none	1.663e+09	0.00255035	2.55035	17.3555	388.202	286.488	28.9829	39.2728	0.297321	3.74886	0.284815	0.179089	189.99	23.4583	22.9941	2.81871	68.1996	1.93411	2.83596	0.884603	-112.471	20.3726	1.12701	99.0192	0	0	1	0	54135.9	-	-	0	0		0	-	-	0	0		0.5	839.956	17.3555
104	1.663e+09	2060.1	20220912 11:24:08	11:24:08	none	1.663e+09	0.00257199	2.57199	17.4241	388.171	287.571	29.0924	39.2697	0.302054	3.7516	0.289164	0.18184	189.998	23.4464	22.9702	2.81464	68.2942	1.93594	2.83471	0.878699	-113.425	23.7449	1.3124	101.63	0	0	1	0	54192.7	-	-	0	0		0	-	-	0	0		0.5	839.991	17.4241
105	1.663e+09	2080.1	20220912 11:24:28	11:24:28	none	1.663e+09	0.00259214	2.59214	17.5526	388.071	287.466	29.0813	39.2588	0.304356	3.75137	0.291273	0.183174	190.006	23.4464	22.9826	2.81675	68.3359	1.93762	2.83543	0.879138	-114.313	22.085	1.22084	98.9984	0	0	1	0	54187.2	-	-	0	0		0	-	-	0	0		0.5	840.025	17.5526
106	1.663e+09	2100.1	20220912 11:24:48	11:24:48	none	1.663e+09	0.0026015	2.6015	17.5459	388.121	288.044	29.1391	39.2631	0.305993	3.74572	0.292753	0.184112	190.015	23.4391	22.9803	2.81636	68.3929	1.93853	2.8344	0.877834	-114.726	21.3046	1.17942	97.7729	0	0	1	0	54073.8	-	-	0	0		0	-	-	0	0		0.5	840.067	17.5459
107	1.663e+09	2120.1	20220912 11:25:08	11:25:08	none	1.663e+09	0.00261921	2.61921	17.5602	388.101	288.609	29.1962	39.261	0.308215	3.7494	0.294799	0.185406	190.019	23.4398	22.9859	2.81732	68.4132	1.93965	2.8352	0.877662	-115.507	21.1436	1.16942	96.8249	0	0	1	0	54147.4	-	-	0	0		0	-	-	0	0		0.5	840.084	17.5602
108	1.663e+09	2140.1	20220912 11:25:28	11:25:28	none	1.663e+09	0.0026373	2.6373	17.6318	388.06	288.817	29.2174	39.2569	0.310371	3.75083	0.296777	0.186657	190.025	23.4511	22.9949	2.81885	68.3987	1.94103	2.83781	0.877825	-116.305	22.4054	1.23889	97.3641	0	0	1	0	54173.7	-	-	0	0		0	-	-	0	0		0.5	840.109	17.6318
109	1.663e+09	2160.1	20220912 11:25:48	11:25:48	none	1.663e+09	0.00262247	2.62247	17.5902	388.041	288.394	29.1747	39.2552	0.308243	3.75134	0.294832	0.185426	189.975	23.4571	22.9985	2.81947	68.378	1.94081	2.83836	0.878651	-115.651	22.3276	1.23446	97.8863	0	0	1	0	54183.5	-	-	0	0		0	-	-	0	0		0.5	839.891	17.5902
110	1.663e+09	2180.1	20220912 11:26:08	11:26:08	none	1.663e+09	0.00263851	2.63851	17.6875	387.983	288.641	29.2002	39.25	0.311033	3.74673	0.297368	0.187033	190.03	23.4537	22.9963	2.81909	68.4441	1.9426	2.83822	0.876494	-116.358	22.5829	1.2501	97.5052	0	0	1	0	54090.2	-	-	0	0		0	-	-	0	0		0.5	840.134	17.6875
111	1.663e+09	2200.1	20220912 11:26:28	11:26:28	none	1.663e+09	0.00266066	2.66066	17.6468	387.974	289.816	29.318	39.2477	0.31436	3.75147	0.300424	0.188966	189.984	23.4482	22.998	2.81938	68.5146	1.94456	2.83817	0.874819	-117.335	22.207	1.22774	96.0839	0	0	1	0	54186.3	-	-	0	0		0	-	-	0	0		0.5	839.93	17.6468
112	1.663e+09	2220.1	20220912 11:26:48	11:26:48	none	1.663e+09	0.00267643	2.67643	17.8212	387.957	289.617	29.2982	39.2465	0.316921	3.74812	0.302751	0.19044	189.987	23.4436	22.9972	2.81924	68.5719	1.946	2.8379	0.873243	-118.03	22.0255	1.21878	95.2006	0	0	1	0	54118.7	-	-	0	0		0	-	-	0	0		0.5	839.941	17.8212
113	1.663e+09	2240.1	20220912 11:27:08	11:27:08	none	1.663e+09	0.00268341	2.68341	17.7617	387.94	290.465	29.384	39.2447	0.318847	3.74988	0.304515	0.191556	189.993	23.4399	22.9873	2.81755	68.6199	1.9471	2.83752	0.870452	-118.338	23.5925	1.3048	96.5521	0	0	1	0	54154.8	-	-	0	0		0	-	-	0	0		0.5	839.969	17.7617
114	1.663e+09	2260.1	20220912 11:27:28	11:27:28	none	1.663e+09	0.00269709	2.69709	17.9102	387.892	290.086	29.346	39.2403	0.320435	3.74783	0.305955	0.192469	189.997	23.4376	22.999	2.81955	68.6775	1.94878	2.83759	0.870767	-118.942	21.2964	1.17853	93.5305	0	0	1	0	54113.1	-	-	0	0		0	-	-	0	0		0.5	839.988	17.9102
115	1.663e+09	2280.1	20220912 11:27:48	11:27:48	none	1.663e+09	0.00271015	2.71015	17.8425	387.887	291.23	29.461	39.2389	0.323286	3.74937	0.30856	0.194117	190	23.4382	22.9886	2.81778	68.7131	1.9502	2.83817	0.86758	-119.518	24.0946	1.33279	95.9097	0	0	1	0	54143.7	-	-	0	0		0	-	-	0	0		0.5	840	17.8425
116	1.663e+09	2300.1	20220912 11:28:08	11:28:08	none	1.663e+09	0.00272725	2.72725	17.8474	387.864	291.964	29.536	39.2375	0.32615	3.7507	0.311174	0.195772	190.004	23.4389	22.9881	2.81769	68.7574	1.95196	2.83891	0.865732	-120.272	25.0738	1.38648	96.1922	0	0	1	0	54170	-	-	0	0		0	-	-	0	0		0.5	840.017	17.8474
117	1.663e+09	2320.1	20220912 11:28:28	11:28:28	none	1.663e+09	0.00273742	2.73742	17.9114	387.842	291.8	29.5191	39.235	0.326871	3.74764	0.311818	0.196181	190.006	23.4359	23.0032	2.82027	68.8031	1.95313	2.83872	0.867139	-120.72	21.7802	1.20543	92.2712	0	0	1	0	54108.1	-	-	0	0		0	-	-	0	0		0.5	840.025	17.9114
118	1.663e+09	2340.1	20220912 11:28:48	11:28:48	none	1.663e+09	0.00273321	2.73321	17.9206	387.781	291.725	29.5109	39.2279	0.326967	3.74551	0.311897	0.196232	189.984	23.4389	22.9969	2.81919	68.8122	1.95362	2.83906	0.86557	-120.535	23.4438	1.29821	94.1919	0	0	1	0	54064.4	-	-	0	0		0	-	-	0	0		0.5	839.931	17.9206
119	1.663e+09	2360.1	20220912 11:29:08	11:29:08	none	1.663e+09	0.00274816	2.74816	18.0441	387.786	291.972	29.5356	39.228	0.33015	3.74932	0.314807	0.198074	190.004	23.4337	22.9871	2.81752	68.8782	1.95527	2.83874	0.86225	-121.194	25.0646	1.38647	95.261	0	0	1	0	54142.1	-	-	0	0		0	-	-	0	0		0.5	840.017	18.0441
120	1.663e+09	2380.1	20220912 11:29:28	11:29:28	none	1.663e+09	0.00276113	2.76113	17.9378	387.761	293.014	29.6419	39.2267	0.332176	3.75037	0.316654	0.199243	189.984	23.4344	22.9905	2.8181	68.9176	1.95682	2.83936	0.861285	-121.766	25.112	1.38875	94.7192	0	0	1	0	54162.7	-	-	0	0		0	-	-	0	0		0.5	839.93	17.9378
121	1.663e+09	2400.1	20220912 11:29:48	11:29:48	none	1.663e+09	0.00276841	2.76841	18.0321	387.756	292.675	29.6071	39.2255	0.332735	3.74663	0.317147	0.199556	190.017	23.4443	23.0024	2.82013	68.9119	1.95795	2.84123	0.862186	-122.087	24.885	1.37773	94.1927	0	0	1	0	54084.9	-	-	0	0		0	-	-	0	0		0.5	840.076	18.0321
122	1.663e+09	2420.1	20220912 11:30:08	11:30:08	none	1.663e+09	0.00276997	2.76997	18.0084	387.709	292.928	29.633	39.2211	0.333415	3.74618	0.317763	0.199947	190	23.4518	22.9992	2.81959	68.9013	1.95858	2.84259	0.861006	-122.156	27.1237	1.5019	96.47	0	0	1	0	54074.2	-	-	0	0		0	-	-	0	0		0.5	840	18.0084
123	1.663e+09	2440.1	20220912 11:30:28	11:30:28	none	1.663e+09	0.00278536	2.78536	18.1085	387.659	292.932	29.6331	39.2157	0.335541	3.74647	0.319695	0.201171	189.985	23.4578	23.0045	2.82049	68.9108	1.95995	2.84419	0.86054	-122.835	27.9338	1.54674	96.6308	0	0	1	0	54078.5	-	-	0	0		0	-	-	0	0		0.5	839.933	18.1085
124	1.663e+09	2460.1	20220912 11:30:48	11:30:48	none	1.663e+09	0.00279039	2.79039	18.1221	387.686	293.114	29.651	39.2178	0.336388	3.7503	0.320479	0.201666	190.019	23.47	23.0077	2.82104	68.8944	1.96107	2.84649	0.859963	-123.056	30.0246	1.66096	98.6483	0	0	1	0	54153.5	-	-	0	0		0	-	-	0	0		0.5	840.084	18.1221
125	1.663e+09	2480.1	20220912 11:31:08	11:31:08	none	1.663e+09	0.00279578	2.79578	18.2352	387.638	292.605	29.5998	39.2134	0.336775	3.74983	0.320829	0.201888	190.004	23.4772	23.0186	2.8229	68.9	1.96222	2.84792	0.860681	-123.294	29.4953	1.63204	97.8374	0	0	1	0	54142.7	-	-	0	0		0	-	-	0	0		0.5	840.017	18.2352
126	1.663e+09	2500.1	20220912 11:31:28	11:31:28	none	1.663e+09	0.00279469	2.79469	18.0477	387.64	293.644	29.7047	39.2132	0.337201	3.74996	0.321216	0.202133	189.987	23.4868	23.0154	2.82235	68.8897	1.96305	2.84955	0.859301	-123.246	32.0638	1.77416	100.579	0	0	1	0	54143.5	-	-	0	0		0	-	-	0	0		0.5	839.941	18.0477
127	1.663e+09	2520.1	20220912 11:31:48	11:31:48	none	1.663e+09	0.00280412	2.80412	18.2338	387.607	293.331	29.6728	39.2095	0.339656	3.74642	0.323428	0.203536	190.021	23.4878	23.0045	2.82049	68.9194	1.96419	2.84999	0.856297	-123.662	34.7401	1.92397	103.023	0	0	1	0	54071.3	-	-	0	0		0	-	-	0	0		0.5	840.092	18.2338
128	1.663e+09	2540.1	20220912 11:32:08	11:32:08	none	1.663e+09	0.00281446	2.81446	18.267	387.603	293.743	29.7141	39.2087	0.341895	3.75137	0.325479	0.204834	189.957	23.4842	22.9991	2.81957	68.97	1.96554	2.84985	0.854029	-124.118	35.7163	1.97536	103.531	0	0	1	0	54171.7	-	-	0	0		0	-	-	0	0		0.5	839.81	18.267
129	1.663e+09	2560.1	20220912 11:32:28	11:32:28	none	1.663e+09	0.00284413	2.84413	18.2092	387.599	295.271	29.8688	39.2085	0.346982	3.74576	0.330064	0.207741	190.027	23.4944	22.9971	2.81923	68.9978	1.96819	2.85254	0.851039	-125.426	39.217	2.17238	105.99	0	0	1	0	54055.1	-	-	0	0		0	-	-	0	0		0.5	840.118	18.2092
130	1.663e+09	2580.1	20220912 11:32:48	11:32:48	none	1.663e+09	0.00284652	2.84652	18.3066	387.594	294.751	29.8153	39.2067	0.346793	3.7484	0.329903	0.207639	189.994	23.5103	23.0086	2.82119	68.9585	1.96906	2.85543	0.852126	-125.532	40.3157	2.23199	107.01	0	0	1	0	54105.6	-	-	0	0		0	-	-	0	0		0.5	839.973	18.3066
131	1.663e+09	2600.1	20220912 11:33:08	11:33:08	none	1.663e+09	0.0028488	2.8488	18.2698	387.569	294.924	29.833	39.2044	0.346887	3.75004	0.329995	0.207696	190.017	23.5192	23.0156	2.82239	68.9457	1.96982	2.85706	0.852568	-125.632	40.8186	2.25903	107.463	0	0	1	0	54137.1	-	-	0	0		0	-	-	0	0		0.5	840.076	18.2698
132	1.663e+09	2620.1	20220912 11:33:28	11:33:28	none	1.663e+09	0.00284929	2.84929	18.3227	387.581	294.726	29.8131	39.2058	0.347065	3.74843	0.330149	0.207794	190.03	23.5174	23.0173	2.82268	68.9726	1.97036	2.85673	0.852316	-125.654	40.0735	2.21874	106.669	0	0	1	0	54104.7	-	-	0	0		0	-	-	0	0		0.5	840.134	18.3227
133	1.663e+09	2640.1	20220912 11:33:48	11:33:48	none	1.663e+09	0.00285045	2.85045	18.156	387.55	295.646	29.9055	39.2019	0.347664	3.75301	0.330712	0.208149	189.988	23.5066	23.014	2.82211	69.0338	1.97092	2.855	0.851196	-125.705	38.7669	2.14363	105.194	0	0	1	0	54199.4	-	-	0	0		0	-	-	0	0		0.5	839.946	18.156
134	1.663e+09	2660.1	20220912 11:34:08	11:34:08	none	1.663e+09	0.00286664	2.86664	18.3989	387.477	295.476	29.8891	39.1956	0.351999	3.74958	0.334617	0.210626	189.993	23.4881	22.9938	2.81866	69.1572	1.97259	2.85233	0.846072	-126.419	39.6815	2.19582	105.451	0	0	1	0	54132.8	-	-	0	0		0	-	-	0	0		0.5	839.969	18.3989
135	1.663e+09	2680.1	20220912 11:34:28	11:34:28	none	1.663e+09	0.00288842	2.88842	18.349	387.515	296.59	30.0015	39.199	0.355566	3.74922	0.337839	0.212668	190.006	23.4911	22.9971	2.81923	69.2064	1.97488	2.85361	0.84435	-127.379	40.5065	2.2418	105.375	0	0	1	0	54124.1	-	-	0	0		0	-	-	0	0		0.5	840.025	18.349
136	1.663e+09	2700.1	20220912 11:34:48	11:34:48	none	1.663e+09	0.00288462	2.88462	18.4585	387.49	295.883	29.9295	39.1958	0.354865	3.74485	0.337186	0.212256	189.965	23.4838	23.0029	2.82022	69.2579	1.97537	2.85219	0.844849	-127.212	37.6328	2.08517	102.471	0	0	1	0	54037.1	-	-	0	0		0	-	-	0	0		0.5	839.846	18.4585
137	1.663e+09	2720.1	20220912 11:35:08	11:35:08	none	1.663e+09	0.00288344	2.88344	18.3523	387.475	296.601	30.0027	39.195	0.355828	3.74474	0.338054	0.212807	189.969	23.4783	22.9926	2.81846	69.308	1.9761	2.85119	0.842355	-127.16	38.5401	2.13533	103.485	0	0	1	0	54035.9	-	-	0	0		0	-	-	0	0		0.5	839.862	18.3523
138	1.663e+09	2740.1	20220912 11:35:28	11:35:28	none	1.663e+09	0.00289882	2.89882	18.4458	387.457	296.852	30.0277	39.1927	0.358827	3.74856	0.340778	0.214532	190.029	23.4712	22.9894	2.81791	69.3856	1.97785	2.85052	0.840064	-127.838	38.438	2.12742	102.756	0	0	1	0	54114	-	-	0	0		0	-	-	0	0		0.5	840.126	18.4458
139	1.663e+09	2760.1	20220912 11:35:48	11:35:48	none	1.663e+09	0.00289815	2.89815	18.4992	387.436	296.645	30.0071	39.191	0.359084	3.74651	0.341001	0.214675	189.981	23.4655	22.9897	2.81796	69.4372	1.97864	2.84954	0.839326	-127.808	37.205	2.06026	101.437	0	0	1	0	54073.4	-	-	0	0		0	-	-	0	0		0.5	839.914	18.4992
140	1.663e+09	2780.1	20220912 11:36:08	11:36:08	none	1.663e+09	0.00290508	2.90508	18.526	387.4	296.901	30.0327	39.187	0.360861	3.7476	0.342608	0.215693	189.992	23.461	22.9853	2.81721	69.4922	1.97984	2.849	0.837378	-128.114	37.4786	2.07472	101.431	0	0	1	0	54096.2	-	-	0	0		0	-	-	0	0		0.5	839.964	18.526
141	1.663e+09	2800.1	20220912 11:36:28	11:36:28	none	1.663e+09	0.00291933	2.91933	18.5448	387.387	297.275	30.0702	39.1852	0.362939	3.7503	0.344494	0.216888	189.994	23.4594	22.9907	2.81813	69.5365	1.98128	2.84926	0.836858	-128.742	36.717	2.03117	99.9999	0	0	1	0	54150.5	-	-	0	0		0	-	-	0	0		0.5	839.974	18.5448
142	1.663e+09	2820.1	20220912 11:36:48	11:36:48	none	1.663e+09	0.00291999	2.91999	18.5942	387.357	297.029	30.0459	39.183	0.362974	3.7526	0.344536	0.216914	189.998	23.4603	22.9941	2.81871	69.5482	1.98176	2.84947	0.83696	-128.772	36.2944	2.00661	99.5276	0	0	1	0	54197	-	-	0	0		0	-	-	0	0		0.5	839.992	18.5942
143	1.663e+09	2840.1	20220912 11:37:08	11:37:08	none	1.663e+09	0.00292977	2.92977	18.5969	387.367	297.496	30.0924	39.183	0.365044	3.7514	0.346395	0.218093	190.008	23.4576	22.9905	2.8181	69.5908	1.98287	2.84933	0.835228	-129.203	36.8491	2.03788	99.6919	0	0	1	0	54172.7	-	-	0	0		0	-	-	0	0		0.5	840.034	18.5969
144	1.663e+09	2860.1	20220912 11:37:28	11:37:28	none	1.663e+09	0.00291619	2.91619	18.505	387.373	297.471	30.0895	39.1832	0.363064	3.74368	0.344576	0.216942	189.958	23.4629	22.9914	2.81825	69.5689	1.98251	2.84971	0.835742	-128.604	37.0357	2.05246	100.442	0	0	1	0	54015.9	-	-	0	0		0	-	-	0	0		0.5	839.816	18.505
145	1.663e+09	2880.1	20220912 11:37:48	11:37:48	none	1.663e+09	0.00292286	2.92286	18.51	387.365	297.95	30.1378	39.1822	0.365262	3.74961	0.346583	0.218213	190.013	23.4477	22.9805	2.8164	69.6646	1.9836	2.84735	0.8328	-128.898	36.5283	2.02089	99.6645	0	0	1	0	54138.5	-	-	0	0		0	-	-	0	0		0.5	840.059	18.51
146	1.663e+09	2900.1	20220912 11:38:08	11:38:08	none	1.663e+09	0.00294526	2.94526	18.6608	387.311	297.803	30.1236	39.1776	0.367957	3.74966	0.34901	0.219752	189.969	23.4431	22.993	2.81853	69.7189	1.98518	2.8474	0.833351	-129.886	34.0625	1.88457	96.0297	0	0	1	0	54139.5	-	-	0	0		0	-	-	0	0		0.5	839.861	18.6608
147	1663000709	2920.5	20220912 11:38:29	11:38:29	none	1663000709	0.0029499	2.9499	18.5268	387.357	298.779	30.2227	39.1827	0.369434	3.74552	0.350318	0.220584	189.972	23.4457	22.988	2.81767	69.7385	1.98612	2.84795	0.831555	-130.091	35.6808	1.97626	97.5382	0	0	1	0	54055.1	-	-	0	0		0	-	-	0	0		0.5	839.875	18.5268
148	1663000729	2940.5	20220912 11:38:49	11:38:49	none	1663000729	0.00295696	2.95696	18.6429	387.321	298.53	30.1967	39.1779	0.370822	3.74897	0.351583	0.221385	189.973	23.4466	22.9868	2.81747	69.7567	1.98695	2.8484	0.830518	-130.402	36.4816	2.01878	98.0715	0	0	1	0	54124.4	-	-	0	0		0	-	-	0	0		0.5	839.88	18.6429
149	1663000749	2960.5	20220912 11:39:09	11:39:09	none	1663000749	0.00295962	2.95962	18.6585	387.317	298.419	30.186	39.1783	0.370663	3.75127	0.351452	0.2213	190.03	23.4514	22.9976	2.81931	69.7617	1.98773	2.84931	0.831583	-130.519	35.3917	1.95742	96.8602	0	0	1	0	54170.2	-	-	0	0		0	-	-	0	0		0.5	840.134	18.6585
150	1663000769	2980.5	20220912 11:39:29	11:39:29	none	1663000769	0.00295518	2.95518	18.6946	387.289	298.1	30.1533	39.1749	0.370074	3.75027	0.350917	0.220961	190.034	23.4573	22.999	2.81955	69.7493	1.98796	2.85016	0.831587	-130.323	36.09	1.99663	97.7975	0	0	1	0	54149	-	-	0	0		0	-	-	0	0		0.5	840.151	18.6946
151	1663000789	3000.5	20220912 11:39:49	11:39:49	none	1663000789	0.00296329	2.96329	18.3557	387.505	299.941	30.3403	39.1977	0.37059	3.75112	0.351385	0.221258	196.03	23.4847	23.0114	2.82167	69.778	1.9889	2.85033	0.832766	-130.681	33.7927	1.86924	101.011	0	0	1	0	54166	-	-	0	0		0	-	-	0	0		0.5	843.134	18.3557
152	1663000809	3020.5	20220912 11:40:09	11:40:09	none	1663000809	0.00297048	2.97048	18.3026	387.506	300.506	30.3967	39.1969	0.372112	3.74851	0.352741	0.222119	195.982	23.4808	23.0088	2.82122	69.8149	1.98967	2.84992	0.831558	-130.998	33.8096	1.87143	100.664	0	0	1	0	54113.6	-	-	0	0		0	-	-	0	0		0.5	842.918	18.3026
153	1663000829	3040.5	20220912 11:40:29	11:40:29	none	1663000829	0.00299269	2.99269	18.3703	387.484	301.168	30.4636	39.1946	0.376737	3.75219	0.356914	0.224765	195.982	23.4711	22.9987	2.8195	69.9003	1.99152	2.84909	0.827978	-131.978	34.9149	1.93058	100.85	0	0	1	0	54189.1	-	-	0	0		0	-	-	0	0		0.5	842.919	18.3703
154	1663000849	3060.5	20220912 11:40:49	11:40:49	none	1663000849	0.00306402	3.06402	18.5567	387.361	302.886	30.6375	39.1823	0.389783	3.75396	0.368614	0.23219	196.036	23.4585	22.9862	2.81737	70.0691	1.99657	2.84943	0.820793	-135.123	37.8659	2.09265	100.871	0	0	1	0	54224.5	-	-	0	0		0	-	-	0	0		0.5	843.152	18.5567
155	1663000869	3080.5	20220912 11:41:09	11:41:09	none	1663000869	0.0031426	3.1426	18.6542	387.265	305.13	30.8661	39.1747	0.40423	3.74848	0.38148	0.240362	195.985	23.4427	22.9751	2.81547	70.258	2.00199	2.84949	0.813482	-138.589	40.1145	2.22003	99.7311	0	0	1	0	54113.5	-	-	0	0		0	-	-	0	0		0.5	842.935	18.6542
156	1663000889	3100.5	20220912 11:41:29	11:41:29	none	1663000889	0.00322969	3.22969	18.9191	387.093	306.747	31.029	39.1564	0.420249	3.75035	0.39573	0.249415	195.988	23.4286	22.9661	2.81394	70.4538	2.00806	2.85017	0.805884	-142.429	42.7629	2.36537	98.6866	0	0	1	0	54150.6	-	-	0	0		0	-	-	0	0		0.5	842.946	18.9191
157	1663000909	3120.5	20220912 11:41:49	11:41:49	none	1663000909	0.00332135	3.32135	18.9644	387.003	309.364	31.2938	39.1473	0.43758	3.74922	0.411059	0.259161	195.992	23.4257	22.9553	2.8121	70.6035	2.01427	2.85293	0.797832	-146.471	48.1671	2.66516	100.353	0	0	1	0	54124.8	-	-	0	0		0	-	-	0	0		0.5	842.965	18.9644
158	1663000929	3140.5	20220912 11:42:09	11:42:09	none	1663000929	0.00339686	3.39686	19.0726	386.925	310.792	31.4372	39.1382	0.449922	3.75012	0.421941	0.266082	195.982	23.429	22.9691	2.81445	70.7084	2.01958	2.85621	0.794872	-149.801	49.2299	2.72377	98.1343	0	0	1	0	54139.5	-	-	0	0		0	-	-	0	0		0.5	842.921	19.0726
159	1663000949	3160.5	20220912 11:42:29	11:42:29	none	1663000949	0.00346651	3.46651	19.0795	386.834	312.434	31.6038	39.1297	0.46183	3.74935	0.432394	0.272735	196.015	23.4483	22.9784	2.81604	70.737	2.02449	2.862	0.791546	-152.873	54.1115	2.99512	100.248	0	0	1	0	54117.8	-	-	0	0		0	-	-	0	0		0.5	843.067	19.0795
160	1663000969	3180.5	20220912 11:42:49	11:42:49	none	1663000969	0.00351297	3.51297	19.1372	386.793	313.239	31.685	39.1253	0.469299	3.74822	0.438928	0.276895	195.999	23.4708	22.9901	2.81803	70.7169	2.02784	2.86755	0.790188	-154.922	58.2175	3.22408	102.518	0	0	1	0	54089	-	-	0	0		0	-	-	0	0		0.5	842.993	19.1372
161	1663000989	3200.5	20220912 11:43:09	11:43:09	none	1663000989	0.00348427	3.48427	19.2492	386.777	311.955	31.554	39.1221	0.463289	3.74635	0.433652	0.273537	195.98	23.4897	22.9998	2.81969	70.6129	2.02645	2.8698	0.793236	-153.656	58.8551	3.26138	104.44	0	0	1	0	54048.8	-	-	0	0		0	-	-	0	0		0.5	842.913	19.2492
162	1663001009	3220.5	20220912 11:43:29	11:43:29	none	1663001009	0.00353802	3.53802	19.385	386.7	313.095	31.6698	39.1151	0.475203	3.74848	0.444093	0.280183	196.011	23.4745	22.9822	2.81669	70.7593	2.03014	2.86908	0.786546	-156.027	61.5965	3.41098	104.992	0	0	1	0	54092.8	-	-	0	0		0	-	-	0	0		0.5	843.05	19.385
163	1663001029	3240.5	20220912 11:43:49	11:43:49	none	1663001029	0.00359374	3.59374	19.498	386.649	313.972	31.7577	39.1088	0.484951	3.75017	0.452611	0.285608	195.997	23.4825	22.9894	2.81791	70.8116	2.03406	2.87249	0.783856	-158.484	64.1515	3.55135	105.215	0	0	1	0	54123.3	-	-	0	0		0	-	-	0	0		0.5	842.989	19.498
164	1663001049	3260.5	20220912 11:44:09	11:44:09	none	1663001049	0.00362259	3.62259	19.3347	386.65	315.001	31.8616	39.1088	0.488524	3.74986	0.455721	0.287589	195.986	23.4996	23.0092	2.82129	70.8	2.03656	2.8765	0.78473	-159.756	64.8133	3.58906	104.632	0	0	1	0	54112.8	-	-	0	0		0	-	-	0	0		0.5	842.939	19.3347
165	1663001069	3280.5	20220912 11:44:29	11:44:29	none	1663001069	0.00363035	3.63035	19.581	386.548	314.299	31.7897	39.0973	0.490418	3.74721	0.457348	0.288628	196.024	23.5151	23.0089	2.82124	70.7661	2.03765	2.87942	0.783586	-160.098	68.2221	3.78081	107.929	0	0	1	0	54056	-	-	0	0		0	-	-	0	0		0.5	843.109	19.581
166	1663001089	3300.5	20220912 11:44:49	11:44:49	none	1663001089	0.00365291	3.65291	19.512	386.582	315.338	31.8955	39.1016	0.496251	3.74966	0.462438	0.29187	196.006	23.5191	22.9996	2.81965	70.8048	2.03986	2.88097	0.779792	-161.093	71.9457	3.98457	110.843	0	0	1	0	54104	-	-	0	0		0	-	-	0	0		0.5	843.033	19.512
167	1663001109	3320.5	20220912 11:45:09	11:45:09	none	1663001109	0.0036714	3.6714	19.5253	386.536	315.521	31.9146	39.0977	0.498478	3.74748	0.464355	0.293093	195.998	23.5264	23.0146	2.82221	70.822	2.04171	2.88288	0.780502	-161.909	71.0957	3.9403	109.126	0	0	1	0	54057.8	-	-	0	0		0	-	-	0	0		0.5	842.99	19.5253
168	1663001129	3340.5	20220912 11:45:29	11:45:29	none	1663001129	0.00367684	3.67684	19.7693	386.471	314.716	31.8333	39.0912	0.499171	3.74748	0.464956	0.293476	195.984	23.5331	23.0233	2.8237	70.835	2.04306	2.88426	0.780638	-162.149	70.9341	3.93168	108.701	0	0	1	0	54056.3	-	-	0	0		0	-	-	0	0		0.5	842.928	19.7693
169	1663001149	3360.5	20220912 11:45:49	11:45:49	none	1663001149	0.00368463	3.68463	19.6716	386.45	315.53	31.9149	39.0882	0.503042	3.74678	0.468309	0.295613	195.989	23.5306	23.0072	2.82095	70.8807	2.04427	2.8841	0.77668	-162.492	73.9914	4.10154	111.59	0	0	1	0	54042.5	-	-	0	0		0	-	-	0	0		0.5	842.953	19.6716
170	1663001169	3380.5	20220912 11:46:09	11:46:09	none	1663001169	0.00369964	3.69964	19.7146	386.435	315.853	31.9473	39.0864	0.506863	3.74596	0.471612	0.29772	196.01	23.5272	23.0043	2.82046	70.9453	2.04608	2.88403	0.774371	-163.154	74.4799	4.12946	111.465	0	0	1	0	54025.8	-	-	0	0		0	-	-	0	0		0.5	843.042	19.7146
171	1663001189	3400.5	20220912 11:46:29	11:46:29	none	1663001189	0.00371086	3.71086	19.8045	386.432	316.212	31.9823	39.0844	0.512049	3.75002	0.476136	0.300602	195.973	23.5149	22.9831	2.81684	71.0369	2.04753	2.88234	0.769313	-163.649	76.8856	4.25756	113.467	0	0	1	0	54109.7	-	-	0	0		0	-	-	0	0		0.5	842.881	19.8045
172	1663001209	3420.5	20220912 11:46:49	11:46:49	none	1663001209	0.00376269	3.76269	19.7801	386.384	317.246	32.0872	39.08	0.520499	3.74716	0.483411	0.305244	195.99	23.5055	23.0006	2.81982	71.1709	2.05152	2.88253	0.7683	-165.935	73.514	4.07434	107.644	0	0	1	0	54051.7	-	-	0	0		0	-	-	0	0		0.5	842.956	19.7801
173	1663001229	3440.5	20220912 11:47:09	11:47:09	none	1663001229	0.00375534	3.75534	19.7442	386.351	317.21	32.0833	39.0763	0.51947	3.74618	0.482514	0.304672	196.002	23.5161	22.9996	2.81965	71.1291	2.05143	2.8841	0.768219	-165.611	75.5143	4.18647	110.093	0	0	1	0	54030	-	-	0	0		0	-	-	0	0		0.5	843.009	19.7442
174	1663001249	3460.5	20220912 11:47:29	11:47:29	none	1663001249	0.00377139	3.77139	19.795	386.35	317.487	32.1135	39.0789	0.523177	3.7494	0.485742	0.306729	196.001	23.5138	22.9987	2.8195	71.181	2.05308	2.88431	0.766421	-166.318	76.0038	4.20999	109.896	0	0	1	0	54095.3	-	-	0	0		0	-	-	0	0		0.5	843.008	19.795
175	1663001269	3480.5	20220912 11:47:49	11:47:49	none	1663001269	0.00378108	3.78108	19.8038	386.305	317.747	32.1372	39.0712	0.526001	3.74823	0.488165	0.308276	195.962	23.5119	22.9951	2.81889	71.225	2.05437	2.88434	0.764513	-166.746	76.7479	4.25247	110.217	0	0	1	0	54071.4	-	-	0	0		0	-	-	0	0		0.5	842.836	19.8038
176	1663001289	3500.5	20220912 11:48:09	11:48:09	none	1663001289	0.00379371	3.79371	19.8299	386.296	318.034	32.1676	39.072	0.529284	3.74625	0.490974	0.31007	196.017	23.5169	22.9921	2.81837	71.2384	2.05566	2.88561	0.762709	-167.303	78.7877	4.36789	111.869	0	0	1	0	54030.1	-	-	0	0		0	-	-	0	0		0.5	843.075	19.8299
177	1663001309	3520.5	20220912 11:48:29	11:48:29	none	1663001309	0.0038047	3.8047	19.8958	386.289	318.028	32.1663	39.0704	0.531106	3.75102	0.492588	0.311095	195.972	23.5068	22.9986	2.81948	71.3198	2.0571	2.88433	0.762386	-167.787	76.077	4.21223	108.474	0	0	1	0	54127.9	-	-	0	0		0	-	-	0	0		0.5	842.879	19.8958
178	1663001329	3540.5	20220912 11:48:49	11:48:49	none	1663001329	0.00382464	3.82464	19.9546	386.26	318.366	32.2001	39.0671	0.535996	3.74602	0.496746	0.313753	196.032	23.5025	22.9924	2.81842	71.3705	2.05847	2.8842	0.759956	-168.666	77.0863	4.27366	108.725	0	0	1	0	54026.7	-	-	0	0		0	-	-	0	0		0.5	843.135	19.9546
179	1663001349	3560.5	20220912 11:49:09	11:49:09	none	1663001349	0.00382975	3.82975	19.9503	386.253	318.535	32.2177	39.0669	0.537447	3.74412	0.497974	0.314538	196.03	23.5062	22.9945	2.81878	71.3923	2.05968	2.88502	0.7591	-168.892	77.5721	4.30292	109.013	0	0	1	0	53987.5	-	-	0	0		0	-	-	0	0		0.5	843.134	19.9503
180	1663001369	3580.5	20220912 11:49:29	11:49:29	none	1663001369	0.00383704	3.83704	19.9738	386.191	318.59	32.224	39.0616	0.539091	3.74915	0.499434	0.315466	195.99	23.4996	22.9964	2.81911	71.4503	2.06077	2.8842	0.758334	-169.213	76.3422	4.22897	107.347	0	0	1	0	54090.2	-	-	0	0		0	-	-	0	0		0.5	842.954	19.9738
[truncated: 202 more columns]

## Sheet: 2022-09-12-1030-1oe4-2-adaxial
Unnamed: 0	Unnamed: 1	Unnamed: 2	Unnamed: 3	Unnamed: 4	Unnamed: 5	Unnamed: 6	Unnamed: 7	Unnamed: 8	Unnamed: 9	Unnamed: 10	Unnamed: 11	Unnamed: 12	Unnamed: 13	Unnamed: 14	Unnamed: 15	Unnamed: 16	Unnamed: 17	Unnamed: 18	Unnamed: 19	Unnamed: 20	Unnamed: 21	Unnamed: 22	Unnamed: 23	Unnamed: 24	Unnamed: 25	Unnamed: 26	Unnamed: 27	Unnamed: 28	Unnamed: 29	Unnamed: 30	Unnamed: 31	Unnamed: 32	Unnamed: 33	Unnamed: 34	Unnamed: 35	Unnamed: 36	Unnamed: 37	Unnamed: 38	Unnamed: 39	Unnamed: 40	Unnamed: 41	Unnamed: 42	Unnamed: 43	Unnamed: 44	Unnamed: 45	Unnamed: 46	Unnamed: 47	Unnamed: 48	Unnamed: 49
SysConst	AvgTime	Oxygen
	4	21
ChambConst	Chamber	Aperture	blc_a	blc_b	blc_c	blc_d	blc_e	blc_minS	blc_maxS	blc_Po
	6800-01A	6 cm²	0.578	0.522974	0.00374025	-0.0619796	-0.00560859	1	6	96.9
Const	S	K	Geometry	CustomBLC
	3.21	0.5	0: Broadleaf	2
LTConst	deltaTw	fT1	fT2	fTeb
	0	1	0	0
LQConst	Leaf	Ambient	abs_ambient	abs_redLED	abs_greenLED	abs_blueLED	abs_whiteLED	abs_redFlr	abs_blueFlr	k_ambient	k_redLED	k_greenLED	k_blueLED	k_whiteLED	k_redFlr	k_blueFlr
	standard	Sun+Sky	0.49	0.84	0.7	0.87	0.75	0.84	0.87	0.39	0.18	0.23	0.26	0.21	0.19	0.25
QConst	fQ_Amb_in	fQ_Amb_out	fQ_HeadLS	fQ_ConsoleLS	fQ_Flr
	0	0	0	0	1
LeakConst	fan_a	fan_b	fan_c	fan_d	Fs_meas	Fs_true	leak_wt
	-6276	6.6	1.709e-05	3.11	3.75602 85.6773 383.059 622.188 866.203 1047.74 1230.52 1389.87	0.987644 103.32 402.329 601.855 802.449 1001.02 1202.07 1400.91	0
SysObs	SysObs	SysObs	SysObs	SysObs	SysObs	GasEx	GasEx	GasEx	GasEx	GasEx	GasEx	GasEx	GasEx	GasEx	GasEx	GasEx	GasEx	GasEx	GasEx	GasEx	GasEx	GasEx	GasEx	GasEx	GasEx	GasEx	GasEx	GasEx	GasEx	Leak	Leak	Leak	Leak	Leak	FLR	FLR	FLR	FLR	FLR	FLR	FLR	FLR	FLR	FLR	FLR	FLR	FLR	FLR	FLR
obs	time	elapsed	date	hhmmss	averaging	TIME	E	Emm	A	Ca	Ci	Pci	Pca	gsw	gbw	gtw	gtc	Rabs	TleafEB	TleafCnd	SVPleaf	RHcham	VPcham	SVPcham	VPDleaf	LatHFlux	SenHFlux	NetTherm	EBSum	Leak	LeakPct	CorrFact	CorrFactPct	Fan	DarkAdaptedID	Qmax_d	Fo	Fm	Fv/Fm	A_dark	LightAdaptedID	Qmax	Fs	Fm'	PhiPS2	PS2/1	Qabs_fs	A_fs	ETR
	s	s			s	s	mol m⁻² s⁻¹	mmol m⁻² s⁻¹	µmol m⁻² s⁻¹	µmol mol⁻¹	µmol mol⁻¹	Pa	Pa	mol m⁻² s⁻¹	mol m⁻² s⁻¹	mol m⁻² s⁻¹	mol m⁻² s⁻¹	W m⁻²	°C	°C	kPa	%	kPa	kPa	kPa	W m⁻²	W m⁻²	W m⁻²	W m⁻²	µmol s⁻¹	%		%	µmol s⁻¹						µmol m⁻² s⁻¹							µmol m⁻² s⁻¹	µmol m⁻² s⁻¹	µmol m⁻² s⁻¹
1	1.663e+09	0	20220912 10:52:23	10:52:23	none	1.663e+09	0.00143714	1.43714	5.4607	396.13	339.646	34.3702	40.086	0.173388	3.74653	0.16905	0.106037	18.975	22.905	23	2.81972	69.7345	1.97984	2.83912	0.839878	-63.3779	22.8847	1.26693	-20.2513	0	0	1	0	54085.9	-	-	0	0		0	-	-	0	0		0.5	83.8893	5.4607
2	1.663e+09	20	20220912 10:52:43	10:52:43	none	1.663e+09	0.00144931	1.44931	5.62691	396.115	338.573	34.2618	40.0848	0.175049	3.76047	0.170645	0.10704	19.0255	22.9137	23.0027	2.82018	69.7362	1.98111	2.84087	0.83907	-63.9144	24.4903	1.35088	-19.0477	0	0	1	0	54366.7	-	-	0	0		0	-	-	0	0		0.5	84.1126	5.62691
3	1.663e+09	40	20220912 10:53:03	10:53:03	none	1.663e+09	0.00145569	1.45569	5.51446	396.124	340.025	34.4092	40.0862	0.176415	3.74931	0.17193	0.10785	19.0228	22.917	22.9943	2.81875	69.7546	1.98227	2.84178	0.836479	-64.196	27.1868	1.50406	-16.4823	0	0	1	0	54139.3	-	-	0	0		0	-	-	0	0		0.5	84.1008	5.51446
4	1.663e+09	60	20220912 10:53:23	10:53:23	none	1.663e+09	0.00146812	1.46812	5.49382	396.102	340.53	34.4603	40.0841	0.177655	3.74626	0.173104	0.108589	18.9661	22.9219	23.0097	2.82138	69.7641	1.98349	2.84314	0.83789	-64.7443	25.65	1.42036	-18.7078	0	0	1	0	54076.2	-	-	0	0		0	-	-	0	0		0.5	83.8503	5.49382
5	1.663e+09	80	20220912 10:53:43	10:53:43	none	1.663e+09	0.00146816	1.46816	5.46116	396.115	340.935	34.5016	40.0857	0.177965	3.74821	0.1734	0.108775	19.0184	22.9251	23.0048	2.82054	69.7723	1.98406	2.84362	0.836483	-64.7458	27.2193	1.50646	-17.0016	0	0	1	0	54115.1	-	-	0	0		0	-	-	0	0		0.5	84.0815	5.46116
6	1.663e+09	100	20220912 10:54:03	10:54:03	none	1.663e+09	0.00147469	1.47469	5.50135	396.105	340.792	34.4872	40.0847	0.178817	3.74469	0.174205	0.109282	19.0131	22.9231	23.0085	2.82117	69.8019	1.98485	2.84355	0.836322	-65.034	26.366	1.46063	-18.1943	0	0	1	0	54043.8	-	-	0	0		0	-	-	0	0		0.5	84.058	5.50135
7	1.663e+09	120	20220912 10:54:23	10:54:23	none	1.663e+09	0.00149302	1.49302	5.59487	396.069	340.587	34.4657	40.0802	0.18127	3.75295	0.176543	0.110754	19.0089	22.9207	23.0118	2.82174	69.8478	1.98626	2.8437	0.835472	-65.842	25.9386	1.43382	-19.4607	0	0	1	0	54211.1	-	-	0	0		0	-	-	0	0		0.5	84.0395	5.59487
8	1.663e+09	140	20220912 10:54:43	10:54:43	none	1.663e+09	0.00150279	1.50279	5.49612	396.104	341.888	34.5976	40.0841	0.182689	3.75346	0.17789	0.111602	19.008	22.9246	23.0111	2.82162	69.8501	1.98704	2.84472	0.834577	-66.2729	27.2777	1.50767	-18.4796	0	0	1	0	54220.4	-	-	0	0		0	-	-	0	0		0.5	84.0353	5.49612
9	1.663e+09	160	20220912 10:55:03	10:55:03	none	1.663e+09	0.00151276	1.51276	5.51718	396.086	342.017	34.61	40.0815	0.183971	3.74909	0.179099	0.112364	19.0034	22.9275	23.0153	2.82233	69.8585	1.98792	2.84563	0.834418	-66.7127	27.4683	1.52005	-18.721	0	0	1	0	54130.9	-	-	0	0		0	-	-	0	0		0.5	84.0151	5.51718
10	1.663e+09	180	20220912 10:55:23	10:55:23	none	1.663e+09	0.00152029	1.52029	5.56139	396.086	342.139	34.6223	40.0814	0.185844	3.76461	0.180894	0.113492	19.0239	22.9227	22.9951	2.81889	69.9017	1.98863	2.84489	0.830259	-67.0446	30.809	1.69768	-15.514	0	0	1	0	54446.4	-	-	0	0		0	-	-	0	0		0.5	84.1058	5.56139
11	1.663e+09	200	20220912 10:55:43	10:55:43	none	1.663e+09	0.00153024	1.53024	5.54851	396.054	342.572	34.6669	40.0791	0.187236	3.74867	0.182191	0.114312	19.0371	22.9231	22.9985	2.81947	69.9257	1.98971	2.84546	0.829759	-67.4838	30.6583	1.69662	-16.0918	0	0	1	0	54122.4	-	-	0	0		0	-	-	0	0		0.5	84.1638	5.54851
12	1.663e+09	220	20220912 10:56:03	10:56:03	none	1.663e+09	0.00153841	1.53841	5.50931	396.054	343.187	34.7284	40.0783	0.188333	3.74845	0.18323	0.114966	18.9923	22.9188	23.0023	2.82011	69.97	1.99068	2.84505	0.829435	-67.8438	29.4036	1.62729	-17.8206	0	0	1	0	54118.5	-	-	0	0		0	-	-	0	0		0.5	83.966	5.50931
13	1.663e+09	240	20220912 10:56:23	10:56:23	none	1.663e+09	0.00155067	1.55067	5.4973	396.054	343.817	34.7922	40.0783	0.190433	3.75231	0.185222	0.11622	18.9977	22.9151	22.9945	2.81878	70.0129	1.99173	2.8448	0.827053	-68.3844	30.7285	1.69879	-16.9594	0	0	1	0	54196.9	-	-	0	0		0	-	-	0	0		0.5	83.9898	5.4973
14	1.663e+09	260	20220912 10:56:43	10:56:43	none	1.663e+09	0.00155513	1.55513	5.51514	396.048	343.851	34.7953	40.0773	0.191209	3.75244	0.185956	0.116683	19.003	22.9127	22.9954	2.81894	70.0567	1.99279	2.84455	0.826143	-68.5811	30.2441	1.67194	-17.6621	0	0	1	0	54199.8	-	-	0	0		0	-	-	0	0		0.5	84.0134	5.51514
15	1.663e+09	280	20220912 10:57:03	10:57:03	none	1.663e+09	0.00156872	1.56872	5.59824	396.027	343.701	34.7803	40.0753	0.193568	3.73801	0.188167	0.118077	19.0114	22.907	22.9882	2.81771	70.1121	1.99413	2.8442	0.82358	-69.1807	31.1757	1.73002	-17.2636	0	0	1	0	53907.7	-	-	0	0		0	-	-	0	0		0.5	84.0504	5.59824
16	1.663e+09	300	20220912 10:57:23	10:57:23	none	1.663e+09	0.00157491	1.57491	5.60527	396.052	343.881	34.798	40.0773	0.194445	3.75016	0.189013	0.118608	19.0139	22.9051	22.9926	2.81846	70.161	1.99535	2.84396	0.823107	-69.4536	30.1044	1.66518	-18.6701	0	0	1	0	54154.2	-	-	0	0		0	-	-	0	0		0.5	84.0613	5.60527
17	1.663e+09	320	20220912 10:57:43	10:57:43	none	1.663e+09	0.00158541	1.58541	5.52013	396.003	344.889	34.9003	40.0727	0.195921	3.74955	0.190406	0.119487	18.9663	22.9061	22.9959	2.81902	70.1867	1.99649	2.84455	0.822528	-69.9164	30.1197	1.66636	-19.164	0	0	1	0	54141.2	-	-	0	0		0	-	-	0	0		0.5	83.8511	5.52013
18	1.663e+09	340	20220912 10:58:03	10:58:03	none	1.663e+09	0.00159445	1.59445	5.55345	396.018	344.943	34.9059	40.0743	0.197291	3.74282	0.19169	0.120296	19.02	22.904	22.9974	2.81928	70.2258	1.9976	2.84455	0.821674	-70.3151	29.763	1.64959	-19.8825	0	0	1	0	54004.9	-	-	0	0		0	-	-	0	0		0.5	84.0882	5.55345
19	1.663e+09	360	20220912 10:58:23	10:58:23	none	1.663e+09	0.00160384	1.60384	5.59084	396.016	345.08	34.9187	40.0729	0.199191	3.74803	0.193492	0.121431	19.0006	22.8994	22.9874	2.81757	70.2793	1.99878	2.84405	0.818796	-70.7293	31.2391	1.72888	-18.7608	0	0	1	0	54110.9	-	-	0	0		0	-	-	0	0		0.5	84.0025	5.59084
20	1.663e+09	380	20220912 10:58:43	10:58:43	none	1.663e+09	0.00161468	1.61468	5.56198	395.992	345.696	34.9819	40.0715	0.200985	3.74055	0.195173	0.122491	19.0479	22.9009	22.9845	2.81708	70.2997	1.99983	2.84472	0.817249	-71.2074	32.548	1.80494	-17.8066	0	0	1	0	53958.6	-	-	0	0		0	-	-	0	0		0.5	84.2117	5.56198
21	1.663e+09	400	20220912 10:59:03	10:59:03	none	1.663e+09	0.00162293	1.62293	5.5386	396.005	345.99	35.011	40.0721	0.201445	3.75574	0.195629	0.122777	18.9868	22.9085	23.0048	2.82054	70.3063	2.00107	2.84621	0.819472	-71.571	30.3314	1.67546	-20.5773	0	0	1	0	54264.9	-	-	0	0		0	-	-	0	0		0.5	83.9417	5.5386
22	1.663e+09	420	20220912 10:59:23	10:59:23	none	1.663e+09	0.00161002	1.61002	5.56041	396.048	345.633	34.9746	40.0761	0.200371	3.75349	0.194613	0.122137	19.0397	22.905	22.9914	2.81825	70.3325	2.00105	2.84513	0.817203	-71.002	31.75	1.7547	-18.4576	0	0	1	0	54220.4	-	-	0	0		0	-	-	0	0		0.5	84.1756	5.56041
23	1.663e+09	440	20220912 10:59:43	10:59:43	none	1.663e+09	0.00162287	1.62287	5.56142	396.009	345.979	35.01	40.0726	0.202156	3.75175	0.196293	0.123196	18.9812	22.9043	22.9979	2.81936	70.3799	2.00269	2.84554	0.816672	-71.5686	30.906	1.70892	-19.9726	0	0	1	0	54184.7	-	-	0	0		0	-	-	0	0		0.5	83.9167	5.56142
24	1.663e+09	460	20220912 11:00:03	11:00:03	none	1.663e+09	0.00163518	1.63518	5.57764	395.969	346.334	35.0461	40.0688	0.20451	3.75848	0.198523	0.1246	19.0298	22.9034	22.9884	2.81774	70.4256	2.00411	2.84572	0.813631	-72.1113	33.089	1.82628	-18.1662	0	0	1	0	54321	-	-	0	0		0	-	-	0	0		0.5	84.1319	5.57764
25	1.663e+09	480	20220912 11:00:23	11:00:23	none	1.663e+09	0.00165052	1.65052	5.62808	395.987	346.376	35.0504	40.0707	0.206526	3.75226	0.200413	0.125792	18.9713	22.9094	22.9982	2.81941	70.4469	2.00591	2.8474	0.813507	-72.7879	33.0342	1.82646	-18.9559	0	0	1	0	54193.1	-	-	0	0		0	-	-	0	0		0.5	83.8732	5.62808
26	1.663e+09	500	20220912 11:00:43	11:00:43	none	1.663e+09	0.00166021	1.66021	5.64966	396.005	346.538	35.0668	40.0725	0.20801	3.74952	0.201806	0.126671	19.0228	22.9162	23.0003	2.81977	70.4532	2.00714	2.8489	0.812631	-73.2155	34.3443	1.90038	-17.948	0	0	1	0	54136.1	-	-	0	0		0	-	-	0	0		0.5	84.1008	5.64966
27	1.663e+09	520	20220912 11:01:03	11:01:03	none	1.663e+09	0.00166677	1.66677	5.53335	395.991	347.625	35.1764	40.0706	0.208929	3.75382	0.202677	0.127219	18.9649	22.9265	23.0047	2.82052	70.4409	2.00821	2.85092	0.812314	-73.5046	35.861	1.98219	-16.6964	0	0	1	0	54221	-	-	0	0		0	-	-	0	0		0.5	83.8449	5.53335
28	1.663e+09	540	20220912 11:01:23	11:01:23	none	1.663e+09	0.00166685	1.66685	5.72359	395.929	346.08	35.0208	40.0652	0.208938	3.75356	0.202685	0.127224	19.0163	22.9315	23.0088	2.82122	70.4443	2.00889	2.85174	0.812333	-73.508	36.0002	1.99011	-16.5013	0	0	1	0	54215	-	-	0	0		0	-	-	0	0		0.5	84.0722	5.72359
29	1.663e+09	560	20220912 11:01:43	11:01:43	none	1.663e+09	0.00167882	1.67882	5.72202	395.974	346.524	35.0658	40.0698	0.210785	3.74939	0.204416	0.128316	19.0124	22.9269	23.0074	2.82098	70.4824	2.00975	2.85142	0.811239	-74.036	35.8591	1.98449	-17.1801	0	0	1	0	54130.7	-	-	0	0		0	-	-	0	0		0.5	84.0546	5.72202
30	1.663e+09	580	20220912 11:02:03	11:02:03	none	1.663e+09	0.0016781	1.6781	5.6578	395.956	347.029	35.1169	40.0679	0.210885	3.75436	0.204518	0.12838	37.631	23.0135	23.01	2.82143	70.529	2.01095	2.85124	0.810475	-74.0042	35.178	1.94423	0.749061	0	0	1	0	54231.6	-	-	0	0		0	-	-	0	0		0.5	166.369	5.6578
31	1.663e+09	600	20220912 11:02:23	11:02:23	none	1.663e+09	0.00174404	1.74404	8.52065	394.118	316.491	32.0267	39.882	0.193	3.74827	0.187644	0.117746	189.988	23.8097	23.6545	2.93338	70.293	2.01585	2.86778	0.917532	-76.9124	-75.7787	-4.21073	33.0864	0	0	1	0	54090.7	-	-	0	0		0	-	-	0	0		0.5	839.948	8.52065
32	1.663e+09	620	20220912 11:02:43	11:02:43	none	1.663e+09	0.000818013	0.818013	11.3424	392.537	177.28	17.9398	39.7227	0.0869885	3.75136	0.0858832	0.0537751	190.029	23.7817	23.455	2.89832	69.1717	1.95759	2.83005	0.940725	-36.0744	-79.8052	-4.42143	69.7275	0	0	1	0	54193.5	-	-	0	0		0	-	-	0	0		0.5	840.126	11.3424
33	1.663e+09	640.1	20220912 11:03:03	11:03:03	none	1.663e+09	0.000773986	0.773986	13.2353	391.325	136.309	13.7938	39.6001	0.0852317	3.75152	0.0841703	0.0527007	189.976	23.6034	23.2558	2.86367	69.8781	1.9553	2.79815	0.908378	-34.1328	-77.3815	-4.27859	74.1832	0	0	1	0	54230.9	-	-	0	0		0	-	-	0	0		0.5	839.894	13.2353
34	1.663e+09	660.1	20220912 11:03:23	11:03:23	none	1.663e+09	0.000915471	0.915471	14.1716	390.718	167.871	16.9876	39.5384	0.104963	3.74957	0.103358	0.0647407	190.048	23.4193	23.1179	2.83991	70.886	1.96488	2.77188	0.875029	-40.3723	-80.9195	-4.46988	64.2859	0	0	1	0	54220	-	-	0	0		0	-	-	0	0		0.5	840.21	14.1716
35	1.663e+09	680.1	20220912 11:03:43	11:03:43	none	1.663e+09	0.00122478	1.22478	14.7794	390.176	223.386	22.6057	39.4842	0.148107	3.75251	0.144935	0.0908636	189.998	23.2356	23.0014	2.81996	72.135	1.9851	2.75192	0.834862	-54.013	-81.5089	-4.49354	49.9825	0	0	1	0	54301.6	-	-	0	0		0	-	-	0	0		0.5	839.991	14.7794
36	1.663e+09	700.1	20220912 11:04:03	11:04:03	none	1.663e+09	0.0029942	2.9942	15.4377	389.296	324.812	32.8692	39.3946	0.431889	3.75423	0.406063	0.255981	190.002	22.8836	23.0397	2.8265	76.1917	2.09848	2.75421	0.728023	-132.044	-86.5251	-4.76916	-33.3366	0	0	1	0	54333.9	-	-	0	0		0	-	-	0	0		0.5	840.008	15.4377
37	1.663e+09	720.1	20220912 11:04:23	11:04:23	none	1.663e+09	0.0023733	2.3733	16.1144	389.06	300.005	30.3599	39.3721	0.316389	3.74775	0.302264	0.190131	190.002	23.0621	23.0914	2.83536	74.5696	2.06	2.76252	0.775362	-104.662	-86.8002	-4.79505	-6.2558	0	0	1	0	54193.3	-	-	0	0		0	-	-	0	0		0.5	840.008	16.1144
38	1.663e+09	740.1	20220912 11:04:43	11:04:43	none	1.663e+09	0.00185027	1.85027	16.8658	388.727	267.323	27.052	39.3375	0.237166	3.76226	0.229162	0.143923	190.008	23.1332	23.031	2.82502	73.5523	2.02755	2.7566	0.797472	-81.597	-82.0451	-4.5127	21.8528	0	0	1	0	54494.5	-	-	0	0		0	-	-	0	0		0.5	840.034	16.8658
39	1.663e+09	760.1	20220912 11:05:03	11:05:03	none	1.663e+09	0.00175664	1.75664	17.4246	388.354	256.909	25.9985	39.3003	0.225245	3.74837	0.217986	0.136874	190.011	23.1182	22.9918	2.81832	73.5241	2.02233	2.75057	0.795991	-77.4678	-81.1157	-4.47641	26.9515	0	0	1	0	54218.9	-	-	0	0		0	-	-	0	0		0.5	840.05	17.4246
40	1.663e+09	780.1	20220912 11:05:23	11:05:23	none	1.663e+09	0.00194503	1.94503	17.9085	388.048	267.636	27.0841	39.2695	0.254333	3.76599	0.245161	0.154022	189.963	23.0808	22.9948	2.81883	73.9752	2.03522	2.75122	0.783612	-85.7757	-81.3143	-4.46653	18.4064	0	0	1	0	54576.3	-	-	0	0		0	-	-	0	0		0.5	839.836	17.9085
41	1.663e+09	800.1	20220912 11:05:43	11:05:43	none	1.663e+09	0.00192348	1.92348	18.1847	387.82	264.573	26.7746	39.2471	0.252029	3.74057	0.242961	0.152638	189.966	23.0946	22.9818	2.81662	73.9263	2.03464	2.75226	0.781974	-84.8255	-76.8935	-4.25225	23.9945	0	0	1	0	54058.7	-	-	0	0		0	-	-	0	0		0.5	839.849	18.1847
42	1.663e+09	820.1	20220912 11:06:03	11:06:03	none	1.663e+09	0.0019472	1.9472	18.6743	387.564	263.043	26.6189	39.2199	0.256135	3.7477	0.246792	0.155056	190.025	23.0958	22.9812	2.81651	73.9901	2.03723	2.75338	0.779289	-85.8713	-75.5653	-4.17097	24.4171	0	0	1	0	54202.3	-	-	0	0		0	-	-	0	0		0.5	840.109	18.6743
43	1.663e+09	840.1	20220912 11:06:23	11:06:23	none	1.663e+09	0.0019818	1.9818	19.0031	387.307	263.451	26.6607	39.1947	0.262241	3.74872	0.252459	0.158635	190.027	23.0961	22.9753	2.81551	74.0626	2.04016	2.75465	0.775346	-87.3974	-72.8574	-4.02045	25.7514	0	0	1	0	54221.5	-	-	0	0		0	-	-	0	0		0.5	840.118	19.0031
44	1.663e+09	860.1	20220912 11:06:43	11:06:43	none	1.663e+09	0.00201822	2.01822	19.3707	387.112	263.491	26.6654	39.1758	0.268012	3.74364	0.25779	0.162005	190.036	23.1026	22.9808	2.81645	74.1119	2.04318	2.75689	0.773265	-89.0034	-71.1643	-3.93272	25.9357	0	0	1	0	54116	-	-	0	0		0	-	-	0	0		0.5	840.16	19.3707
45	1.663e+09	880.1	20220912 11:07:03	11:07:03	none	1.663e+09	0.00205175	2.05175	19.4538	386.944	265.063	26.8244	39.1587	0.273292	3.75052	0.262691	0.1651	190.038	23.1087	22.9864	2.8174	74.1509	2.04597	2.7592	0.77143	-90.4823	-69.6369	-3.84164	26.0772	0	0	1	0	54253.1	-	-	0	0		0	-	-	0	0		0.5	840.168	19.4538
46	1.663e+09	900.1	20220912 11:07:23	11:07:23	none	1.663e+09	0.00208066	2.08066	19.8502	386.791	264.218	26.7389	39.1433	0.277358	3.74877	0.266441	0.167471	189.986	23.1127	23.0013	2.81994	74.2038	2.04867	2.76087	0.77127	-91.7571	-70.5948	-3.89679	23.7377	0	0	1	0	54215.8	-	-	0	0		0	-	-	0	0		0.5	839.94	19.8502
47	1.663e+09	920.1	20220912 11:07:43	11:07:43	none	1.663e+09	0.0021126	2.1126	20.0164	386.665	265.578	26.8765	39.1306	0.283418	3.7438	0.272015	0.170996	190.008	23.1215	22.993	2.81853	74.2384	2.05147	2.76335	0.767057	-93.1655	-65.8388	-3.63921	27.3641	0	0	1	0	54112.2	-	-	0	0		0	-	-	0	0		0.5	840.034	20.0164
48	1.663e+09	940.1	20220912 11:08:03	11:08:03	none	1.663e+09	0.00205398	2.05398	20.2652	386.523	260.391	26.3518	39.1165	0.274737	3.74382	0.264007	0.165934	190.015	23.1339	22.9846	2.81709	74.1365	2.04868	2.76339	0.768415	-90.5804	-64.1035	-3.54312	31.7882	0	0	1	0	54112.7	-	-	0	0		0	-	-	0	0		0.5	840.067	20.2652
49	1.663e+09	960.1	20220912 11:08:23	11:08:23	none	1.663e+09	0.00211892	2.11892	20.3893	386.408	264.907	26.8085	39.1044	0.287663	3.75837	0.275967	0.173491	189.987	23.1126	22.9545	2.81197	74.3423	2.05362	2.76238	0.758348	-93.4443	-59.4694	-3.27366	33.7993	0	0	1	0	54409.2	-	-	0	0		0	-	-	0	0		0.5	839.941	20.3893
50	1.663e+09	980.1	20220912 11:08:43	11:08:43	none	1.663e+09	0.0022109	2.2109	20.5587	386.309	269.048	27.2273	39.0939	0.301443	3.76139	0.288636	0.181503	189.958	23.1129	22.9826	2.81675	74.494	2.06027	2.76569	0.756484	-97.5009	-61.2205	-3.36817	27.8683	0	0	1	0	54466.9	-	-	0	0		0	-	-	0	0		0.5	839.814	20.5587
51	1.663e+09	1000.1	20220912 11:09:03	11:09:03	none	1.663e+09	0.0022575	2.2575	20.674	386.197	271.054	27.4301	39.0823	0.30922	3.75256	0.29573	0.185994	189.985	23.1287	22.9886	2.81778	74.5153	2.0639	2.76977	0.753878	-99.5559	-57.3746	-3.16449	29.8901	0	0	1	0	54283.1	-	-	0	0		0	-	-	0	0		0.5	839.934	20.674
52	1.663e+09	1020.1	20220912 11:09:23	11:09:23	none	1.663e+09	0.00222243	2.22243	20.7511	386.121	268.617	27.1839	39.0751	0.303705	3.7481	0.290666	0.182791	190.013	23.1483	22.989	2.81784	74.4199	2.06273	2.77175	0.755111	-98.0093	-55.0028	-3.03747	33.9638	0	0	1	0	54190.3	-	-	0	0		0	-	-	0	0		0.5	840.059	20.7511
53	1.663e+09	1040.1	20220912 11:09:43	11:09:43	none	1.663e+09	0.00227245	2.27245	20.8704	386.042	270.941	27.4197	39.0681	0.312356	3.75169	0.298594	0.187807	189.988	23.1485	22.9926	2.81846	74.5188	2.06685	2.7736	0.751606	-100.215	-53.5588	-2.95511	33.2595	0	0	1	0	54261.3	-	-	0	0		0	-	-	0	0		0.5	839.949	20.8704
54	1.663e+09	1060.1	20220912 11:10:03	11:10:03	none	1.663e+09	0.00233144	2.33144	20.945	385.951	274.026	27.7317	39.0586	0.323102	3.74783	0.308387	0.194008	190.015	23.1574	22.9908	2.81815	74.5947	2.07154	2.77707	0.746608	-102.817	-48.9776	-2.70539	35.5156	0	0	1	0	54179.1	-	-	0	0		0	-	-	0	0		0.5	840.067	20.945
55	1.663e+09	1080.1	20220912 11:10:23	11:10:23	none	1.663e+09	0.00236255	2.36255	21.1823	385.859	274.474	27.7768	39.0489	0.328596	3.74749	0.313387	0.197175	189.994	23.1719	22.9955	2.81895	74.6053	2.07448	2.78061	0.744475	-104.188	-45.68	-2.5238	37.602	0	0	1	0	54168.2	-	-	0	0		0	-	-	0	0		0.5	839.974	21.1823
56	1.663e+09	1100.1	20220912 11:10:43	11:10:43	none	1.663e+09	0.00237277	2.37277	21.1347	385.826	275.065	27.8369	39.0461	0.329835	3.74959	0.314522	0.197893	189.972	23.1824	23.0067	2.82087	74.5969	2.07587	2.78278	0.744996	-104.639	-45.362	-2.50513	37.4659	0	0	1	0	54208.6	-	-	0	0		0	-	-	0	0		0.5	839.877	21.1347
57	1.663e+09	1120.1	20220912 11:11:03	11:11:03	none	1.663e+09	0.00239248	2.39248	21.2577	385.744	275.548	27.8857	39.0377	0.333616	3.75727	0.317989	0.200086	190.002	23.1907	23.0081	2.8211	74.619	2.07812	2.78498	0.742984	-105.509	-43.1052	-2.3758	39.0124	0	0	1	0	54362.2	-	-	0	0		0	-	-	0	0		0.5	840.008	21.2577
58	1.663e+09	1140.1	20220912 11:11:23	11:11:23	none	1.663e+09	0.00242559	2.42559	21.3289	385.718	277.068	28.0388	39.034	0.339965	3.74359	0.323698	0.203708	189.982	23.1976	23.0068	2.82088	74.6633	2.08093	2.78709	0.739952	-106.969	-40.1631	-2.22186	40.6288	0	0	1	0	54082.1	-	-	0	0		0	-	-	0	0		0.5	839.922	21.3289
59	1.663e+09	1160.1	20220912 11:11:43	11:11:43	none	1.663e+09	0.00246305	2.46305	21.3795	385.641	278.691	28.2038	39.0273	0.346645	3.74703	0.329764	0.207551	190.025	23.2041	23.0104	2.8215	74.7058	2.08393	2.78952	0.737565	-108.621	-38.0183	-2.10147	41.2843	0	0	1	0	54149.3	-	-	0	0		0	-	-	0	0		0.5	840.109	21.3795
60	1.663e+09	1180.1	20220912 11:12:03	11:12:03	none	1.663e+09	0.00249208	2.49208	21.5541	385.576	279.379	28.2735	39.0207	0.352272	3.74302	0.334835	0.210766	190.046	23.2096	23.0079	2.82107	74.7344	2.08612	2.79138	0.73495	-109.901	-35.2534	-1.95081	42.9406	0	0	1	0	54066	-	-	0	0		0	-	-	0	0		0.5	840.202	21.5541
61	1.663e+09	1200.1	20220912 11:12:23	11:12:23	none	1.663e+09	0.00251232	2.51232	21.5638	385.547	280.067	28.3428	39.0174	0.355031	3.74941	0.337356	0.212362	190.011	23.207	23.0203	2.82319	74.7847	2.08783	2.79179	0.735359	-110.793	-37.3349	-2.06263	39.8207	0	0	1	0	54195.1	-	-	0	0		0	-	-	0	0		0.5	840.05	21.5638
62	1.663e+09	1220.1	20220912 11:12:43	11:12:43	none	1.663e+09	0.00252355	2.52355	21.7171	385.495	280.506	28.3868	39.0116	0.359373	3.75244	0.341288	0.214854	190.029	23.1983	22.9962	2.81907	74.8525	2.08894	2.79074	0.730138	-111.289	-33.7439	-1.86245	43.1335	0	0	1	0	54257.7	-	-	0	0		0	-	-	0	0		0.5	840.126	21.7171
63	1.663e+09	1240.1	20220912 11:13:03	11:13:03	none	1.663e+09	0.00261478	2.61478	21.8306	385.408	284.116	28.753	39.004	0.37565	3.75873	0.355969	0.224163	189.987	23.1777	23.006	2.82075	75.0895	2.09542	2.79057	0.725324	-115.312	-35.989	-1.98313	36.7033	0	0	1	0	54385.8	-	-	0	0		0	-	-	0	0		0.5	839.944	21.8306
64	1.663e+09	1260.1	20220912 11:13:23	11:13:23	none	1.663e+09	0.00261965	2.61965	21.7385	385.378	285.262	28.8682	38.9997	0.378709	3.75929	0.358719	0.225907	189.993	23.1733	22.9867	2.81745	75.1386	2.09636	2.78999	0.721092	-115.527	-32.7719	-1.80537	39.8886	0	0	1	0	54397.8	-	-	0	0		0	-	-	0	0		0.5	839.967	21.7385
65	1.663e+09	1280.1	20220912 11:13:43	11:13:43	none	1.663e+09	0.0026643	2.6643	21.8837	385.318	286.8	29.0239	38.9939	0.388074	3.75338	0.367081	0.231217	189.993	23.1613	22.9823	2.8167	75.2853	2.10003	2.78944	0.716668	-117.496	-32.4978	-1.79302	38.2063	0	0	1	0	54278.3	-	-	0	0		0	-	-	0	0		0.5	839.969	21.8837
66	1.663e+09	1300.1	20220912 11:14:03	11:14:03	none	1.663e+09	0.00270393	2.70393	21.9223	385.272	288.178	29.1639	38.9899	0.39502	3.75438	0.373297	0.235163	190.002	23.1578	22.9936	2.81863	75.3847	2.10342	2.79025	0.71521	-119.243	-33.8221	-1.86574	35.0708	0	0	1	0	54297.8	-	-	0	0		0	-	-	0	0		0.5	840.008	21.9223
67	1.663e+09	1320.1	20220912 11:14:23	11:14:23	none	1.663e+09	0.00272527	2.72527	21.9539	385.244	289.213	29.2687	38.9871	0.400407	3.74367	0.378046	0.238183	190.004	23.1591	22.9872	2.81754	75.446	2.10574	2.79106	0.711797	-120.184	-31.4651	-1.74068	36.6137	0	0	1	0	54079.4	-	-	0	0		0	-	-	0	0		0.5	840.017	21.9539
68	1.663e+09	1340.1	20220912 11:14:43	11:14:43	none	1.663e+09	0.00275477	2.75477	21.9925	385.231	290.558	29.4046	38.9855	0.407386	3.7438	0.384264	0.242133	190.011	23.1554	22.9806	2.81641	75.5362	2.10857	2.79146	0.707846	-121.485	-29.6497	-1.64015	37.2364	0	0	1	0	54081.7	-	-	0	0		0	-	-	0	0		0.5	840.05	21.9925
69	1.663e+09	1360.1	20220912 11:15:03	11:15:03	none	1.663e+09	0.00278407	2.78407	22.0649	385.182	291.602	29.5099	38.9801	0.413946	3.74906	0.390127	0.245855	190.021	23.1533	22.9788	2.81611	75.6216	2.1115	2.79219	0.704606	-122.777	-28.4584	-1.57207	37.2131	0	0	1	0	54187.6	-	-	0	0		0	-	-	0	0		0.5	840.092	22.0649
70	1.663e+09	1380.1	20220912 11:15:23	11:15:23	none	1.663e+09	0.002808	2.808	22.0945	385.152	292.192	29.5693	38.9767	0.417593	3.74727	0.393355	0.247907	189.974	23.1574	22.9954	2.81894	75.6741	2.11413	2.79373	0.704805	-123.833	-29.96	-1.65602	34.5246	0	0	1	0	54149.7	-	-	0	0		0	-	-	0	0		0.5	839.883	22.0945
71	1.663e+09	1400.1	20220912 11:15:43	11:15:43	none	1.663e+09	0.00276701	2.76701	22.1817	385.128	290.163	29.3638	38.9741	0.409578	3.75753	0.386293	0.243415	190.034	23.1663	22.9992	2.81959	75.6065	2.11237	2.7939	0.707214	-122.025	-30.6092	-1.68733	35.7125	0	0	1	0	54357.7	-	-	0	0		0	-	-	0	0		0.5	840.151	22.1817
72	1.663e+09	1420.1	20220912 11:16:03	11:16:03	none	1.663e+09	0.00277058	2.77058	22.1035	385.087	290.981	29.4469	38.9704	0.412119	3.75146	0.388517	0.244831	189.983	23.1639	22.9864	2.8174	75.649	2.11332	2.79358	0.704086	-122.183	-28.3553	-1.56549	37.8797	0	0	1	0	54234.9	-	-	0	0		0	-	-	0	0		0.5	839.926	22.1035
73	1.663e+09	1440.1	20220912 11:16:23	11:16:23	none	1.663e+09	0.00283097	2.83097	22.1317	385.068	293.344	29.6858	38.968	0.424414	3.74872	0.399412	0.251756	189.988	23.155	22.9875	2.81759	75.7946	2.11781	2.79414	0.699783	-124.846	-27.8899	-1.54096	35.7118	0	0	1	0	54178.5	-	-	0	0		0	-	-	0	0		0.5	839.949	22.1317
74	1.663e+09	1460.1	20220912 11:16:43	11:16:43	none	1.663e+09	0.00286999	2.86999	22.2354	385.019	294.279	29.7807	38.9635	0.431537	3.7553	0.405759	0.255787	190.048	23.1525	22.996	2.81904	75.872	2.12071	2.79512	0.698326	-126.567	-28.4855	-1.57123	33.424	0	0	1	0	54311.2	-	-	0	0		0	-	-	0	0		0.5	840.21	22.2354
75	1.663e+09	1480.1	20220912 11:17:03	11:17:03	none	1.663e+09	0.00288488	2.88488	22.2595	385.04	295.051	29.8586	38.9653	0.435965	3.7508	0.409643	0.258259	189.995	23.1524	22.9875	2.81759	75.9156	2.1223	2.79561	0.695284	-127.223	-26.1461	-1.44388	35.1823	0	0	1	0	54219.1	-	-	0	0		0	-	-	0	0		0.5	839.98	22.2595
76	1.663e+09	1500.1	20220912 11:17:23	11:17:23	none	1.663e+09	0.00290416	2.90416	22.2617	384.936	295.446	29.899	38.9553	0.438798	3.738	0.412059	0.259803	189.996	23.1537	23.0002	2.81976	75.954	2.12393	2.79634	0.695824	-128.073	-27.7497	-1.53781	32.6354	0	0	1	0	53958.8	-	-	0	0		0	-	-	0	0		0.5	839.983	22.2617
77	1.663e+09	1520.1	20220912 11:17:43	11:17:43	none	1.663e+09	0.00286887	2.86887	22.4536	384.954	293.752	29.7277	38.9573	0.433485	3.75246	0.407462	0.256872	190.002	23.158	22.9876	2.81761	75.9103	2.12247	2.79602	0.695139	-126.517	-25.6924	-1.41821	36.3742	0	0	1	0	54252.5	-	-	0	0		0	-	-	0	0		0.5	840.008	22.4536
78	1.663e+09	1540.1	20220912 11:18:03	11:18:03	none	1.663e+09	0.00291175	2.91175	22.3818	384.94	295.717	29.9262	38.9556	0.442572	3.74842	0.415457	0.261958	190.006	23.1475	22.9894	2.81791	76.0452	2.12598	2.79568	0.691934	-128.408	-26.4327	-1.46065	33.7043	0	0	1	0	54170.8	-	-	0	0		0	-	-	0	0		0.5	840.025	22.3818
79	1.663e+09	1560.1	20220912 11:18:23	11:18:23	none	1.663e+09	0.00294322	2.94322	22.3887	384.909	297.036	30.0601	38.9528	0.450169	3.74636	0.422132	0.266206	190.006	23.1426	22.9839	2.81698	76.1327	2.12862	2.79593	0.688355	-129.796	-25.0044	-1.38245	33.8227	0	0	1	0	54128.9	-	-	0	0		0	-	-	0	0		0.5	840.025	22.3887
80	1.663e+09	1580.1	20220912 11:18:43	11:18:43	none	1.663e+09	0.00295899	2.95899	22.3301	384.906	297.723	30.1292	38.952	0.452808	3.75451	0.42451	0.267714	190.01	23.1436	22.9929	2.81851	76.173	2.13037	2.79675	0.688145	-130.491	-25.9089	-1.42945	32.1797	0	0	1	0	54293.3	-	-	0	0		0	-	-	0	0		0.5	840.042	22.3301
81	1.663e+09	1600.1	20220912 11:19:03	11:19:03	none	1.663e+09	0.00294315	2.94315	22.3625	384.897	296.801	30.036	38.9512	0.448416	3.74778	0.420599	0.26523	190.011	23.1468	23.0057	2.82069	76.1577	2.12987	2.79666	0.69082	-129.793	-28.5497	-1.57808	30.0909	0	0	1	0	54156.8	-	-	0	0		0	-	-	0	0		0.5	840.05	22.3625
82	1.663e+09	1620.1	20220912 11:19:23	11:19:23	none	1.663e+09	0.00296342	2.96342	22.4187	384.867	297.405	30.0973	38.9484	0.453131	3.75164	0.424774	0.267883	189.962	23.1513	23.0047	2.82052	76.1835	2.13178	2.79822	0.688741	-130.687	-26.5161	-1.46422	31.2949	0	0	1	0	54233.5	-	-	0	0		0	-	-	0	0		0.5	839.831	22.4187
83	1.663e+09	1640.1	20220912 11:19:43	11:19:43	none	1.663e+09	0.00297913	2.97913	22.5192	384.823	297.78	30.1353	38.944	0.457571	3.75932	0.428729	0.270395	190.023	23.1492	22.9975	2.8193	76.2309	2.13329	2.79846	0.686004	-131.38	-24.8274	-1.36813	32.4478	0	0	1	0	54389.1	-	-	0	0		0	-	-	0	0		0.5	840.101	22.5192
84	1.663e+09	1660.1	20220912 11:20:03	11:20:03	none	1.663e+09	0.00300068	3.00068	22.5661	384.816	298.39	30.1963	38.9424	0.462126	3.7655	0.432772	0.272964	189.971	23.1465	22.9993	2.8196	76.285	2.13511	2.79887	0.684489	-132.33	-24.7464	-1.36146	31.5329	0	0	1	0	54514.3	-	-	0	0		0	-	-	0	0		0.5	839.871	22.5661
85	1.663e+09	1680.1	20220912 11:20:23	11:20:23	none	1.663e+09	0.00299617	2.99617	22.4639	384.821	298.666	30.2245	38.9432	0.461617	3.75128	0.432222	0.272624	189.975	23.1461	23.0016	2.81999	76.3157	2.13566	2.79846	0.68433	-132.131	-25.6035	-1.41395	30.8261	0	0	1	0	54225.9	-	-	0	0		0	-	-	0	0		0.5	839.887	22.4639
86	1.663e+09	1700.1	20220912 11:20:43	11:20:43	none	1.663e+09	0.00300475	3.00475	22.5354	384.77	298.887	30.2464	38.9374	0.464684	3.75669	0.43495	0.274357	189.979	23.1453	22.9952	2.8189	76.3544	2.13693	2.7987	0.681975	-132.51	-24.0606	-1.3268	32.0825	0	0	1	0	54335.3	-	-	0	0		0	-	-	0	0		0.5	839.909	22.5354
87	1.663e+09	1720.1	20220912 11:21:03	11:21:03	none	1.663e+09	0.00302863	3.02863	22.5722	384.751	299.526	30.3109	38.9353	0.469515	3.74786	0.439115	0.277014	189.984	23.1439	23.0004	2.81979	76.4125	2.13893	2.79919	0.68086	-133.562	-24.4688	-1.35254	30.6004	0	0	1	0	54155.7	-	-	0	0		0	-	-	0	0		0.5	839.93	22.5722
88	1.663e+09	1740.1	20220912 11:21:23	11:21:23	none	1.663e+09	0.00302616	3.02616	22.5714	384.769	299.912	30.3494	38.9363	0.471638	3.74942	0.440984	0.278203	189.988	23.1405	22.984	2.81699	76.4532	2.13958	2.79854	0.677416	-133.454	-21.932	-1.21169	33.3905	0	0	1	0	54187.8	-	-	0	0		0	-	-	0	0		0.5	839.946	22.5714
89	1.663e+09	1760.1	20220912 11:21:43	11:21:43	none	1.663e+09	0.00305509	3.05509	22.5912	384.743	300.598	30.4186	38.9334	0.476584	3.74154	0.445245	0.280922	189.994	23.1351	22.9991	2.81957	76.5485	2.14224	2.79854	0.677325	-134.73	-24.9318	-1.38043	28.952	0	0	1	0	54028	-	-	0	0		0	-	-	0	0		0.5	839.973	22.5912
90	1.663e+09	1780.1	20220912 11:22:03	11:22:03	none	1.663e+09	0.00306554	3.06554	22.6764	384.748	301.031	30.4626	38.9343	0.481134	3.73563	0.449169	0.283425	189.996	23.139	22.9847	2.81711	76.5633	2.1434	2.79951	0.673715	-135.19	-20.8444	-1.15589	32.8059	0	0	1	0	53907.1	-	-	0	0		0	-	-	0	0		0.5	839.984	22.6764
91	1.663e+09	1800.1	20220912 11:22:23	11:22:23	none	1.663e+09	0.00307392	3.07392	22.5372	384.717	301.756	30.5353	38.9303	0.482767	3.74616	0.450676	0.284378	189.997	23.1395	22.9892	2.81788	76.5929	2.1446	2.8	0.673275	-135.56	-21.2263	-1.1738	32.0367	0	0	1	0	54120.2	-	-	0	0		0	-	-	0	0		0.5	839.985	22.5372
92	1.663e+09	1820.1	20220912 11:22:43	11:22:43	none	1.663e+09	0.00308322	3.08322	22.6839	384.705	301.483	30.5076	38.929	0.484336	3.75336	0.452101	0.28528	189.999	23.1362	22.9957	2.81899	76.6403	2.14581	2.79985	0.673175	-135.97	-22.7645	-1.25649	30.0077	0	0	1	0	54266.4	-	-	0	0		0	-	-	0	0		0.5	839.994	22.6839
93	1.663e+09	1840.1	20220912 11:23:03	11:23:03	none	1.663e+09	0.00305826	3.05826	22.7755	384.648	300.366	30.3943	38.923	0.479674	3.74565	0.447974	0.282657	190.004	23.1404	22.9945	2.81878	76.6149	2.14491	2.7996	0.673876	-134.869	-22.7783	-1.25982	31.0963	0	0	1	0	54110.3	-	-	0	0		0	-	-	0	0		0.5	840.017	22.7755
94	1.663e+09	1860.1	20220912 11:23:23	11:23:23	none	1.663e+09	0.00307826	3.07826	22.6307	384.678	301.629	30.5212	38.9248	0.484237	3.75103	0.451997	0.285215	190.008	23.137	22.9956	2.81897	76.6762	2.14675	2.79976	0.672218	-135.751	-22.8313	-1.26095	30.164	0	0	1	0	54219.2	-	-	0	0		0	-	-	0	0		0.5	840.034	22.6307
95	1.663e+09	1880.1	20220912 11:23:43	11:23:43	none	1.663e+09	0.0031009	3.1009	22.6881	384.655	302.23	30.5823	38.9227	0.489506	3.75968	0.456656	0.288177	189.957	23.1329	22.9955	2.81895	76.7393	2.1487	2.8	0.670252	-136.75	-22.5799	-1.24421	29.3827	0	0	1	0	54394.5	-	-	0	0		0	-	-	0	0		0.5	839.808	22.6881
96	1.663e+09	1900.1	20220912 11:24:03	11:24:03	none	1.663e+09	0.0030928	3.0928	22.6433	384.657	302.425	30.602	38.9229	0.48973	3.7549	0.456812	0.28828	190.013	23.1356	22.9858	2.8173	76.7485	2.14902	2.80009	0.668275	-136.392	-20.4863	-1.13023	32.0044	0	0	1	0	54297.3	-	-	0	0		0	-	-	0	0		0.5	840.059	22.6433
97	1.663e+09	1920.1	20220912 11:24:23	11:24:23	none	1.663e+09	0.00310322	3.10322	22.8426	384.6	301.834	30.5416	38.9165	0.490793	3.75229	0.457715	0.288858	189.961	23.1349	22.9976	2.81931	76.781	2.15013	2.80034	0.669181	-136.852	-22.5557	-1.24535	29.3077	0	0	1	0	54244	-	-	0	0		0	-	-	0	0		0.5	839.826	22.8426
98	1.663e+09	1940.1	20220912 11:24:43	11:24:43	none	1.663e+09	0.00311778	3.11778	22.7002	384.641	303.031	30.6622	38.9199	0.495188	3.75208	0.461536	0.291292	190.019	23.1341	22.9923	2.81841	76.827	2.15167	2.80066	0.666741	-137.494	-21.098	-1.16491	30.2619	0	0	1	0	54239.4	-	-	0	0		0	-	-	0	0		0.5	840.084	22.7002
99	1.663e+09	1960.1	20220912 11:25:03	11:25:03	none	1.663e+09	0.00313469	3.13469	22.7423	384.616	303.523	30.7126	38.9182	0.499692	3.74363	0.465376	0.293746	189.973	23.1366	22.9905	2.8181	76.8575	2.15326	2.80163	0.664837	-138.24	-19.5368	-1.08117	31.1155	0	0	1	0	54067	-	-	0	0		0	-	-	0	0		0.5	839.882	22.7423
100	1.663e+09	1980.1	20220912 11:25:23	11:25:23	none	1.663e+09	0.00313611	3.13611	22.8108	384.581	303.168	30.677	38.915	0.499057	3.75182	0.464894	0.293433	189.972	23.1407	22.9997	2.81967	76.8555	2.15385	2.80246	0.665825	-138.302	-20.4493	-1.12927	30.091	0	0	1	0	54232.4	-	-	0	0		0	-	-	0	0		0.5	839.877	22.8108
101	1.663e+09	2000.1	20220912 11:25:43	11:25:43	none	1.663e+09	0.00311385	3.11385	22.6979	384.622	303.11	30.6705	38.9183	0.495722	3.75418	0.462017	0.291598	190.032	23.1469	22.9902	2.81805	76.8126	2.15284	2.80272	0.66521	-137.321	-18.2358	-1.00636	33.4693	0	0	1	0	54279.8	-	-	0	0		0	-	-	0	0		0.5	840.143	22.6979
102	1.663e+09	2020.1	20220912 11:26:03	11:26:03	none	1.663e+09	0.0031369	3.1369	22.8039	384.586	303.468	30.7063	38.9141	0.500775	3.7607	0.46646	0.294424	190.032	23.1456	22.9923	2.81841	76.8603	2.15467	2.80336	0.663734	-138.337	-17.9228	-0.987406	32.7849	0	0	1	0	54411.6	-	-	0	0		0	-	-	0	0		0.5	840.143	22.8039
103	1.663e+09	2040.1	20220912 11:26:23	11:26:23	none	1.663e+09	0.00314149	3.14149	22.8007	384.574	303.526	30.7122	38.9131	0.501306	3.74742	0.466808	0.294657	189.978	23.1452	22.9987	2.8195	76.8824	2.15529	2.80336	0.664208	-138.54	-19.1526	-1.05893	31.2268	0	0	1	0	54142	-	-	0	0		0	-	-	0	0		0.5	839.903	22.8007
104	1.663e+09	2060.1	20220912 11:26:43	11:26:43	none	1.663e+09	0.00314774	3.14774	22.8713	384.558	303.381	30.6976	38.9114	0.502057	3.75031	0.467484	0.295085	189.983	23.1485	23.005	2.82058	76.8859	2.15602	2.80418	0.664559	-138.815	-19.4706	-1.07574	30.6218	0	0	1	0	54199.8	-	-	0	0		0	-	-	0	0		0.5	839.926	22.8713
105	1.663e+09	2080.1	20220912 11:27:03	11:27:03	none	1.663e+09	0.00314101	3.14101	22.8677	384.56	303.251	30.6842	38.9114	0.501099	3.74468	0.466605	0.294529	190.038	23.1534	23.0025	2.82015	76.8633	2.15576	2.80467	0.664387	-138.519	-18.3512	-1.01542	32.1528	0	0	1	0	54084.9	-	-	0	0		0	-	-	0	0		0.5	840.168	22.8677
106	1.663e+09	2100.1	20220912 11:27:23	11:27:23	none	1.663e+09	0.00316715	3.16715	22.8186	384.526	304.262	30.7864	38.9078	0.507063	3.75763	0.471887	0.297886	190.04	23.1443	23.0004	2.81979	76.9345	2.15738	2.80418	0.66241	-139.671	-18.5767	-1.02433	30.7674	0	0	1	0	54348.3	-	-	0	0		0	-	-	0	0		0.5	840.176	22.8186
107	1.663e+09	2120.1	20220912 11:27:43	11:27:43	none	1.663e+09	0.0031658	3.1658	22.9718	384.521	303.854	30.7451	38.9074	0.507863	3.74756	0.472492	0.29828	189.987	23.146	22.9936	2.81863	76.9286	2.15734	2.80435	0.661285	-139.612	-16.951	-0.937175	32.4876	0	0	1	0	54143.7	-	-	0	0		0	-	-	0	0		0.5	839.945	22.9718
108	1.663e+09	2140.1	20220912 11:28:03	11:28:03	none	1.663e+09	0.00316963	3.16963	22.8988	384.535	304.174	30.7767	38.9078	0.508369	3.74155	0.472877	0.29853	189.985	23.1435	22.9997	2.81967	76.9666	2.15815	2.80401	0.661522	-139.781	-18.5577	-1.02768	30.6187	0	0	1	0	54022.2	-	-	0	0		0	-	-	0	0		0.5	839.933	22.8988
109	1.663e+09	2160.1	20220912 11:28:23	11:28:23	none	1.663e+09	0.00317725	3.17725	22.9687	384.492	304.068	30.7675	38.9053	0.509565	3.7428	0.473923	0.299196	190.038	23.145	23.0026	2.82017	76.9651	2.15849	2.8045	0.661679	-140.117	-18.5639	-1.02771	30.3297	0	0	1	0	54047.1	-	-	0	0		0	-	-	0	0		0.5	840.168	22.9687
110	1.663e+09	2180.1	20220912 11:28:43	11:28:43	none	1.663e+09	0.00318539	3.18539	22.9231	384.511	304.471	30.8075	38.9062	0.511177	3.74689	0.475354	0.300106	189.998	23.1429	23.0048	2.82054	76.99	2.15919	2.8045	0.661355	-140.476	-19.0286	-1.05229	29.4414	0	0	1	0	54130	-	-	0	0		0	-	-	0	0		0.5	839.992	22.9231
111	1.663e+09	2200.1	20220912 11:29:03	11:29:03	none	1.663e+09	0.00319799	3.19799	22.8156	384.53	305.325	30.8937	38.908	0.514588	3.74625	0.478298	0.301983	190.017	23.1419	23.0008	2.81986	77.0113	2.15998	2.80476	0.659881	-141.031	-17.9146	-0.99084	30.0804	0	0	1	0	54116.7	-	-	0	0		0	-	-	0	0		0.5	840.076	22.8156
112	1.663e+09	2220.1	20220912 11:29:23	11:29:23	none	1.663e+09	0.00320465	3.20465	22.8716	384.481	305.46	30.9074	38.903	0.517221	3.74497	0.480561	0.303428	189.989	23.1409	22.9927	2.81848	77.022	2.16033	2.80482	0.658145	-141.325	-16.1923	-0.895855	31.5762	0	0	1	0	54090.7	-	-	0	0		0	-	-	0	0		0.5	839.953	22.8716
113	1.663e+09	2240.1	20220912 11:29:43	11:29:43	none	1.663e+09	0.00321831	3.21831	22.9832	384.477	305.526	30.9139	38.9025	0.520363	3.74721	0.483294	0.305169	189.963	23.148	22.9941	2.81871	77.0164	2.16151	2.80656	0.657207	-141.928	-14.4242	-0.797603	32.8137	0	0	1	0	54134.3	-	-	0	0		0	-	-	0	0		0.5	839.837	22.9832
114	1.663e+09	2260.1	20220912 11:30:03	11:30:03	none	1.663e+09	0.00322234	3.22234	22.9665	384.488	305.664	30.928	38.9037	0.520896	3.74882	0.483769	0.30547	189.991	23.1563	22.9986	2.81948	76.9951	2.1621	2.8081	0.657382	-142.105	-13.5007	-0.746268	33.6387	0	0	1	0	54165.1	-	-	0	0		0	-	-	0	0		0.5	839.961	22.9665
115	1.663e+09	2280.1	20220912 11:30:23	11:30:23	none	1.663e+09	0.00322251	3.22251	23.0528	384.456	305.295	30.8894	38.8989	0.520504	3.74824	0.483425	0.305252	190.021	23.1671	23.0024	2.82013	76.952	2.16228	2.80991	0.657852	-142.112	-12.1245	-0.67035	35.1136	0	0	1	0	54151.3	-	-	0	0		0	-	-	0	0		0.5	840.092	23.0528
116	1.663e+09	2300.1	20220912 11:30:43	11:30:43	none	1.663e+09	0.00321727	3.21727	22.9464	384.458	305.487	30.9101	38.9006	0.519356	3.74898	0.482441	0.304623	189.995	23.1786	23.0046	2.82051	76.9055	2.16236	2.81171	0.658146	-141.881	-10.4291	-0.576538	37.108	0	0	1	0	54164.5	-	-	0	0		0	-	-	0	0		0.5	839.978	22.9464
117	1.663e+09	2320.1	20220912 11:31:03	11:31:03	none	1.663e+09	0.00320594	3.20594	23.0502	384.47	304.707	30.8308	38.9013	0.516073	3.7528	0.47964	0.302834	189.973	23.1903	23.0107	2.82155	76.844	2.1619	2.81336	0.659649	-141.382	-9.7114	-0.536358	38.3437	0	0	1	0	54240.2	-	-	0	0		0	-	-	0	0		0.5	839.882	23.0502
118	1.663e+09	2340.1	20220912 11:31:23	11:31:23	none	1.663e+09	0.00317855	3.17855	22.9633	384.453	304.189	30.7774	38.8984	0.510425	3.75559	0.47478	0.299732	189.949	23.2015	23.0092	2.82129	76.7708	2.1606	2.81435	0.660692	-140.174	-8.24058	-0.454797	41.0792	0	0	1	0	54295.7	-	-	0	0		0	-	-	0	0		0.5	839.772	22.9633
119	1.663e+09	2360.1	20220912 11:31:43	11:31:43	none	1.663e+09	0.00317483	3.17483	22.9886	384.436	303.998	30.7585	38.8972	0.509836	3.74985	0.47422	0.29938	190.032	23.2064	23.0101	2.82145	76.76	2.16074	2.81493	0.660707	-140.01	-7.72259	-0.42687	41.8727	0	0	1	0	54178.8	-	-	0	0		0	-	-	0	0		0.5	840.143	22.9886
120	1.663e+09	2380.1	20220912 11:32:03	11:32:03	none	1.663e+09	0.00317668	3.17668	22.9622	384.422	304.15	30.7742	38.8962	0.510353	3.75277	0.474694	0.29968	190.01	23.2105	23.011	2.8216	76.7527	2.16116	2.81575	0.660436	-140.091	-6.93956	-0.3833	42.5952	0	0	1	0	54237.1	-	-	0	0		0	-	-	0	0		0.5	840.042	22.9622
121	1.663e+09	2400.1	20220912 11:32:23	11:32:23	none	1.663e+09	0.00318319	3.18319	23.0152	384.423	304.401	30.7994	38.8961	0.513267	3.75756	0.477257	0.30131	189.998	23.2078	23.0018	2.82003	76.7797	2.16179	2.81558	0.658236	-140.379	-5.28727	-0.291651	44.0404	0	0	1	0	54334.4	-	-	0	0		0	-	-	0	0		0.5	839.991	23.0152
122	1.663e+09	2420	20220912 11:32:43	11:32:43	none	1.663e+09	0.00330124	3.30124	23.0923	384.389	307.474	31.1102	38.8925	0.538327	3.75513	0.498836	0.315079	189.985	23.1951	23.0178	2.82276	77.0059	2.16968	2.81755	0.653077	-145.585	-6.17462	-0.340865	37.8846	0	0	1	0	54283	-	-	0	0		0	-	-	0	0		0.5	839.932	23.0923
123	1663000384	2440.5	20220912 11:33:04	11:33:04	none	1663000384	0.00326257	3.26257	23.141	384.361	305.937	30.9547	38.8897	0.528136	3.74506	0.489975	0.309433	190.008	23.2198	23.0281	2.82452	76.851	2.16742	2.82028	0.657103	-143.879	-5.00721	-0.2772	40.8438	0	0	1	0	54075.7	-	-	0	0		0	-	-	0	0		0.5	840.034	23.141
124	1663000404	2460.5	20220912 11:33:24	11:33:24	none	1663000404	0.00318079	3.18079	23.0971	384.397	304.179	30.7768	38.8932	0.51381	3.75211	0.477678	0.301583	189.973	23.2296	22.9997	2.81967	76.7074	2.16252	2.81918	0.657154	-140.273	-0.586623	-0.0324087	49.0811	0	0	1	0	54219.9	-	-	0	0		0	-	-	0	0		0.5	839.881	23.0971
125	1663000424	2480.5	20220912 11:33:44	11:33:44	none	1663000424	0.0031831	3.1831	22.9734	384.397	304.752	30.8351	38.8936	0.514976	3.75101	0.478676	0.302221	189.989	23.2196	22.9983	2.81943	76.7755	2.16317	2.81752	0.656266	-140.375	-2.26491	-0.125158	47.2238	0	0	1	0	54199.4	-	-	0	0		0	-	-	0	0		0.5	839.95	22.9734
126	1663000444	2500.5	20220912 11:34:04	11:34:04	none	1663000444	0.00318796	3.18796	23.0463	384.421	304.887	30.8481	38.8953	0.517466	3.74855	0.480805	0.30358	190.004	23.2086	22.9922	2.81839	76.8542	2.16405	2.81578	0.654345	-140.589	-3.09201	-0.17096	46.152	0	0	1	0	54151.5	-	-	0	0		0	-	-	0	0		0.5	840.017	23.0463
127	1663000464	2520.5	20220912 11:34:24	11:34:24	none	1663000464	0.00330638	3.30638	23.0999	384.351	308.215	31.1853	38.8888	0.544613	3.73993	0.50408	0.31844	190.017	23.1856	22.9979	2.81936	77.1344	2.17207	2.81595	0.647295	-145.811	-4.03254	-0.223485	39.9498	0	0	1	0	53976.4	-	-	0	0		0	-	-	0	0		0.5	840.076	23.0999
128	1663000484	2540.5	20220912 11:34:44	11:34:44	none	1663000484	0.00327656	3.27656	23.1098	384.367	307.394	31.1018	38.8899	0.538115	3.75382	0.498641	0.314956	190.027	23.1872	22.9968	2.81918	77.1049	2.17072	2.81529	0.648451	-144.496	-4.61418	-0.254767	40.6613	0	0	1	0	54258.9	-	-	0	0		0	-	-	0	0		0.5	840.118	23.1098
129	1663000504	2560.5	20220912 11:35:04	11:35:04	none	1663000504	0.00327356	3.27356	23.1199	384.4	307.392	31.102	38.8937	0.538155	3.7449	0.498589	0.31493	189.98	23.1872	22.9961	2.81906	77.1233	2.17113	2.81513	0.647931	-144.364	-4.64358	-0.256999	40.7155	0	0	1	0	54078	-	-	0	0		0	-	-	0	0		0.5	839.912	23.1199
130	1663000524	2580.5	20220912 11:35:24	11:35:24	none	1663000524	0.00327096	3.27096	23.0885	384.376	307.345	31.0966	38.8905	0.537212	3.74549	0.497785	0.314416	190.04	23.1856	23.001	2.81989	77.1459	2.17145	2.81473	0.648446	-144.249	-6.11838	-0.338573	39.3336	0	0	1	0	54090.4	-	-	0	0		0	-	-	0	0		0.5	840.176	23.0885
131	1663000544	2600.5	20220912 11:35:44	11:35:44	none	1663000544	0.003268	3.268	23.1163	384.365	307.198	31.0821	38.8897	0.536832	3.74535	0.497457	0.314207	189.994	23.1835	23.0017	2.82001	77.1673	2.17172	2.8143	0.648292	-144.119	-6.7643	-0.374326	38.7365	0	0	1	0	54088.1	-	-	0	0		0	-	-	0	0		0.5	839.974	23.1163
132	1663000564	2620.5	20220912 11:36:04	11:36:04	none	1663000564	0.00327228	3.27228	23.0605	384.36	307.588	31.1214	38.8891	0.538438	3.7516	0.498897	0.315121	190.004	23.1788	23.0002	2.81976	77.2112	2.17249	2.8137	0.647263	-144.308	-7.18009	-0.396664	38.1193	0	0	1	0	54215.4	-	-	0	0		0	-	-	0	0		0.5	840.017	23.0605
133	1663000584	2640.5	20220912 11:36:24	11:36:24	none	1663000584	0.00327748	3.27748	23.0681	384.376	307.864	31.1485	38.8896	0.540648	3.75024	0.500781	0.316325	190.013	23.1695	22.9955	2.81895	77.2722	2.17312	2.81229	0.645835	-144.537	-7.90535	-0.43686	37.134	0	0	1	0	54189.3	-	-	0	0		0	-	-	0	0		0.5	840.059	23.0681
134	1663000604	2660.5	20220912 11:36:44	11:36:44	none	1663000604	0.00328835	3.28835	23.1938	384.308	307.868	31.1501	38.8844	0.544395	3.73832	0.503878	0.318312	190.019	23.168	22.9925	2.81844	77.3186	2.17442	2.81229	0.644019	-145.016	-7.27561	-0.403336	37.3238	0	0	1	0	53947.7	-	-	0	0		0	-	-	0	0		0.5	840.084	23.1938
135	1663000624	2680.5	20220912 11:37:04	11:37:04	none	1663000624	0.00329045	3.29045	23.041	384.327	308.493	31.2126	38.8853	0.54524	3.75508	0.504768	0.318866	190.025	23.1602	22.9925	2.81844	77.3756	2.17517	2.81118	0.643273	-145.109	-8.6241	-0.475943	35.816	0	0	1	0	54288.7	-	-	0	0		0	-	-	0	0		0.5	840.109	23.041
136	1663000644	2700.5	20220912 11:37:24	11:37:24	none	1663000644	0.0033142	3.3142	23.2107	384.343	308.78	31.2418	38.887	0.551728	3.74741	0.510249	0.322372	189.977	23.1536	22.9905	2.8181	77.4544	2.17715	2.81088	0.640954	-146.156	-8.56608	-0.473699	34.7814	0	0	1	0	54133.5	-	-	0	0		0	-	-	0	0		0.5	839.9	23.2107
137	1663000664	2720.5	20220912 11:37:44	11:37:44	none	1663000664	0.00332695	3.32695	23.224	384.295	308.966	31.261	38.8827	0.554026	3.74439	0.512184	0.323611	189.985	23.1549	23	2.81972	77.4935	2.17873	2.81151	0.640988	-146.719	-9.73002	-0.538534	32.9974	0	0	1	0	54071.6	-	-	0	0		0	-	-	0	0		0.5	839.932	23.224
138	1663000684	2740.5	20220912 11:38:04	11:38:04	none	1663000684	0.00329895	3.29895	23.1613	384.296	308.503	31.2136	38.8822	0.548511	3.75605	0.507582	0.320661	189.992	23.1547	22.9942	2.81873	77.4706	2.17738	2.81059	0.641354	-145.484	-9.67932	-0.534034	34.2948	0	0	1	0	54309.1	-	-	0	0		0	-	-	0	0		0.5	839.964	23.1613
139	1663000704	2760.5	20220912 11:38:24	11:38:24	none	1663000704	0.00329024	3.29024	23.1412	384.3	308.274	31.1903	38.8824	0.546205	3.75139	0.505559	0.319374	189.999	23.157	22.9979	2.81936	77.4615	2.17715	2.81062	0.642215	-145.1	-10.3752	-0.573148	33.951	0	0	1	0	54214.5	-	-	0	0		0	-	-	0	0		0.5	839.996	23.1412
140	1663000724	2780.5	20220912 11:38:44	11:38:44	none	1663000724	0.00332	3.32	23.2658	384.31	309.117	31.2753	38.883	0.555995	3.75119	0.513937	0.324724	190	23.1419	22.9832	2.81686	77.584	2.1794	2.80909	0.637452	-146.412	-9.22187	-0.509404	33.8568	0	0	1	0	54212	-	-	0	0		0	-	-	0	0		0.5	840	23.2658
141	1663000744	2800.5	20220912 11:39:04	11:39:04	none	1663000744	0.00334211	3.34211	23.1694	384.293	309.889	31.3531	38.8809	0.560221	3.74413	0.517474	0.326989	190.004	23.1407	22.9935	2.81861	77.638	2.18132	2.8096	0.637295	-147.387	-10.678	-0.590993	31.3477	0	0	1	0	54068.3	-	-	0	0		0	-	-	0	0		0.5	840.017	23.1694
142	1663000764	2820.5	20220912 11:39:24	11:39:24	none	1663000764	0.00335455	3.35455	23.0996	384.311	310.543	31.4189	38.8824	0.563751	3.74827	0.52053	0.328938	189.957	23.1384	22.9935	2.81861	77.6843	2.18271	2.80972	0.635901	-147.936	-10.5484	-0.583175	30.8899	0	0	1	0	54152.1	-	-	0	0		0	-	-	0	0		0.5	839.81	23.0996
143	1663000784	2840.5	20220912 11:39:44	11:39:44	none	1663000784	0.00336256	3.36256	23.2093	384.273	310.282	31.3923	38.8782	0.564571	3.76122	0.521366	0.32946	189.962	23.1445	23.0017	2.82001	77.6774	2.18363	2.81115	0.636384	-148.289	-10.5443	-0.580989	30.5478	0	0	1	0	54413.3	-	-	0	0		0	-	-	0	0		0.5	839.831	23.2093
144	1663000804	2860.5	20220912 11:40:04	11:40:04	none	1663000804	0.00330552	3.30552	23.1387	384.311	309.194	31.2815	38.8811	0.553404	3.74883	0.511697	0.323296	189.968	23.15	22.9888	2.81781	77.5949	2.1804	2.80997	0.637413	-145.774	-9.29692	-0.513901	34.3833	0	0	1	0	54163.2	-	-	0	0		0	-	-	0	0		0.5	839.857	23.1387
145	1663000824	2880.5	20220912 11:40:24	11:40:24	none	1663000824	0.00333717	3.33717	23.1402	384.277	310.134	31.3773	38.8785	0.561562	3.74568	0.518635	0.32773	189.975	23.1466	22.9883	2.81773	77.6672	2.18281	2.81047	0.634914	-147.169	-8.60252	-0.475922	33.7268	0	0	1	0	54098.7	-	-	0	0		0	-	-	0	0		0.5	839.887	23.1402
146	1663000844	2900.5	20220912 11:40:44	11:40:44	none	1663000844	0.0033331	3.3331	23.2368	384.303	309.722	31.3348	38.8802	0.560232	3.75779	0.517626	0.327074	189.979	23.1448	22.9909	2.81817	77.6766	2.18281	2.81013	0.635358	-146.99	-9.56225	-0.527315	32.9001	0	0	1	0	54344.8	-	-	0	0		0	-	-	0	0		0.5	839.908	23.2368
147	1663000864	2920.5	20220912 11:41:04	11:41:04	none	1663000864	0.00335784	3.35784	23.0964	384.302	310.856	31.4503	38.881	0.566298	3.754	0.522763	0.330359	189.983	23.1394	22.9918	2.81832	77.7401	2.18453	2.81004	0.633794	-148.081	-9.83595	-0.542956	31.5233	0	0	1	0	54268.1	-	-	0	0		0	-	-	0	0		0.5	839.924	23.0964
148	1663000884	2940.5	20220912 11:41:24	11:41:24	none	1663000884	0.00336829	3.36829	23.19	384.239	310.869	31.4515	38.8746	0.569301	3.75945	0.52538	0.332026	189.975	23.1373	22.9902	2.81805	77.7716	2.18546	2.81009	0.632594	-148.541	-9.46514	-0.521726	31.4465	0	0	1	0	54378.6	-	-	0	0		0	-	-	0	0		0.5	839.888	23.19
149	1663000904	2960.5	20220912 11:41:44	11:41:44	none	1663000904	0.00333322	3.33322	23.1542	384.268	310.007	31.3643	38.8776	0.560868	3.75001	0.518088	0.327376	189.973	23.146	22.9931	2.81854	77.7051	2.18372	2.81026	0.634826	-146.995	-9.82549	-0.542964	32.6094	0	0	1	0	54186.8	-	-	0	0		0	-	-	0	0		0.5	839.881	23.1542
150	1663000924	2980.5	20220912 11:42:04	11:42:04	none	1663000924	0.00335369	3.35369	23.3469	384.248	310.128	31.3766	38.8755	0.566998	3.7468	0.523282	0.330698	190.027	23.1457	22.9882	2.81771	77.7454	2.18533	2.81088	0.632381	-147.898	-8.1001	-0.447998	33.5806	0	0	1	0	54121.1	-	-	0	0		0	-	-	0	0		0.5	840.118	23.3469
151	1663000944	3000.5	20220912 11:42:24	11:42:24	none	1663000944	0.00334659	3.34659	22.9003	384.483	311.064	31.4715	38.8997	0.56155	3.75275	0.518698	0.327763	195.965	23.1826	23.0144	2.82218	77.7169	2.18557	2.81222	0.63661	-147.585	-11.8154	-0.652559	35.9122	0	0	1	0	54240.3	-	-	0	0		0	-	-	0	0		0.5	842.847	22.9003
152	1663000964	3020.5	20220912 11:42:44	11:42:44	none	1663000964	0.00329361	3.29361	22.7584	384.558	310.09	31.3734	38.9077	0.549163	3.74797	0.508059	0.320973	195.966	23.188	23.0165	2.82254	77.6487	2.18287	2.81122	0.639666	-145.248	-13.4168	-0.741936	36.5588	0	0	1	0	54144.5	-	-	0	0		0	-	-	0	0		0.5	842.85	22.7584
153	1663000984	3040.5	20220912 11:43:04	11:43:04	none	1663000984	0.00326372	3.26372	22.9047	384.521	309.159	31.2783	38.9027	0.545449	3.74981	0.504896	0.318952	195.967	23.1856	22.9984	2.81945	77.6437	2.18162	2.80979	0.637827	-143.93	-11.4624	-0.633466	39.9409	0	0	1	0	54183.1	-	-	0	0		0	-	-	0	0		0.5	842.856	22.9047
154	1663001004	3060.5	20220912 11:43:24	11:43:24	none	1663001004	0.00336548	3.36548	22.817	384.464	312.55	31.6219	38.8977	0.572271	3.75083	0.527817	0.333591	196.02	23.1612	22.9895	2.81793	77.9156	2.18878	2.80917	0.629145	-148.418	-10.3938	-0.574216	36.6346	0	0	1	0	54204.6	-	-	0	0		0	-	-	0	0		0.5	843.092	22.817
155	1663001024	3080.5	20220912 11:43:44	11:43:44	none	1663001024	0.00340057	3.40057	22.9878	384.4	313.114	31.6792	38.8914	0.582485	3.74635	0.536447	0.339112	196.025	23.1547	22.9852	2.8172	78.0177	2.19172	2.80926	0.625476	-149.965	-9.41194	-0.520583	36.1268	0	0	1	0	54113.6	-	-	0	0		0	-	-	0	0		0.5	843.109	22.9878
156	1663001044	3100.5	20220912 11:44:04	11:44:04	none	1663001044	0.00344839	3.44839	23.1474	384.35	314.071	31.7758	38.8862	0.595999	3.75707	0.54802	0.346501	195.969	23.1487	22.9782	2.816	78.1171	2.19514	2.81006	0.620865	-152.074	-7.06904	-0.389874	36.4358	0	0	1	0	54330.4	-	-	0	0		0	-	-	0	0		0.5	842.862	23.1474
157	1663001064	3120.5	20220912 11:44:24	11:44:24	none	1663001064	0.00350916	3.50916	23.041	384.321	315.91	31.9614	38.8828	0.611285	3.75751	0.56093	0.354759	196.023	23.1407	22.9821	2.81667	78.2493	2.19943	2.81079	0.617243	-154.754	-6.98883	-0.385422	33.8945	0	0	1	0	54338.4	-	-	0	0		0	-	-	0	0		0.5	843.101	23.041
158	1663001084	3140.5	20220912 11:44:44	11:44:44	none	1663001084	0.00355956	3.55956	23.0407	384.33	317.047	32.0756	38.8827	0.622996	3.74769	0.570657	0.360996	196.018	23.1487	22.9929	2.81851	78.295	2.20311	2.81386	0.615402	-156.977	-5.51583	-0.30503	33.221	0	0	1	0	54135.7	-	-	0	0		0	-	-	0	0		0.5	843.084	23.0407
159	1663001104	3160.5	20220912 11:45:04	11:45:04	none	1663001104	0.00357893	3.57893	23.1365	384.279	316.981	32.0689	38.8773	0.62552	3.76032	0.572937	0.362441	196.018	23.1581	23.0059	2.82073	78.2764	2.20445	2.81624	0.616275	-157.831	-5.33171	-0.293897	32.5618	0	0	1	0	54389.6	-	-	0	0		0	-	-	0	0		0.5	843.084	23.1365
160	1663001124	3180.5	20220912 11:45:24	11:45:24	none	1663001124	0.00348956	3.48956	23.1344	384.268	315.101	31.8781	38.8756	0.606485	3.74876	0.556778	0.352112	196.023	23.1746	22.9862	2.81737	78.096	2.19903	2.8158	0.618341	-153.889	-1.85935	-0.102797	40.1712	0	0	1	0	54155.3	-	-	0	0		0	-	-	0	0		0.5	843.101	23.1344
161	1663001144	3200.5	20220912 11:45:44	11:45:44	none	1663001144	0.00354806	3.54806	23.18	384.226	316.462	32.0161	38.8717	0.621784	3.75741	0.569762	0.360412	196.029	23.1668	22.9856	2.81727	78.211	2.20289	2.8166	0.614374	-156.469	-0.79002	-0.0435777	38.7256	0	0	1	0	54330	-	-	0	0		0	-	-	0	0		0.5	843.126	23.18
162	1663001164	3220.5	20220912 11:46:04	11:46:04	none	1663001164	0.00359895	3.59895	23.1859	384.194	317.496	32.1205	38.8682	0.633299	3.7518	0.579349	0.366556	196.025	23.1631	22.9968	2.81918	78.3016	2.20632	2.81773	0.612853	-158.714	-1.71927	-0.0949856	35.4968	0	0	1	0	54215.1	-	-	0	0		0	-	-	0	0		0.5	843.109	23.1859
163	1663001184	3240.5	20220912 11:46:24	11:46:24	none	1663001184	0.00358156	3.58156	23.3434	384.156	316.481	32.0172	38.8637	0.627748	3.73717	0.574508	0.363474	196.02	23.175	23.0039	2.82039	78.2312	2.20537	2.81904	0.61502	-157.947	-1.59168	-0.0882874	36.3933	0	0	1	0	53916.8	-	-	0	0		0	-	-	0	0		0.5	843.092	23.3434
164	1663001204	3260.5	20220912 11:46:44	11:46:44	none	1663001204	0.00358266	3.58266	23.3283	384.172	316.536	32.0219	38.8642	0.627418	3.76112	0.574539	0.363466	195.966	23.1764	23.0061	2.82076	78.226	2.20561	2.81953	0.615155	-157.995	-1.45994	-0.0804665	36.4305	0	0	1	0	54402	-	-	0	0		0	-	-	0	0		0.5	842.853	23.3283
165	1663001224	3280.5	20220912 11:47:04	11:47:04	none	1663001224	0.00358457	3.58457	23.2944	384.143	316.615	32.0291	38.8604	0.627865	3.74025	0.574646	0.363559	195.967	23.1797	23.0079	2.82107	78.2166	2.20572	2.82001	0.615352	-158.079	-1.25019	-0.0692922	36.5679	0	0	1	0	53978.1	-	-	0	0		0	-	-	0	0		0.5	842.855	23.2944
166	1663001244	3300.5	20220912 11:47:24	11:47:24	none	1663001244	0.0036042	3.6042	23.2671	384.145	317.312	32.0997	38.8606	0.634401	3.73881	0.5801	0.367053	196.025	23.1743	23.003	2.82023	78.2818	2.20733	2.81972	0.612904	-158.945	-0.6047	-0.0335274	36.4411	0	0	1	0	53949.2	-	-	0	0		0	-	-	0	0		0.5	843.109	23.2671
167	1663001264	3320.5	20220912 11:47:44	11:47:44	none	1663001264	0.00359677	3.59677	23.312	384.123	317.032	32.0723	38.8595	0.632847	3.74497	0.578881	0.366265	196.025	23.1759	23.0025	2.82015	78.2759	2.2072	2.81977	0.612947	-158.617	-0.444177	-0.0245867	36.9386	0	0	1	0	54074.2	-	-	0	0		0	-	-	0	0		0.5	843.109	23.312
168	1663001284	3340.5	20220912 11:48:04	11:48:04	none	1663001284	0.00359597	3.59597	23.3924	384.099	317.152	32.0845	38.8571	0.636583	3.74289	0.581979	0.368252	195.968	23.1742	22.9862	2.81737	78.3056	2.20781	2.81948	0.609556	-158.582	2.50215	0.138567	40.0268	0	0	1	0	54032.3	-	-	0	0		0	-	-	0	0		0.5	842.86	23.3924
169	1663001304	3360.5	20220912 11:48:24	11:48:24	none	1663001304	0.00363013	3.63013	23.4522	384.06	317.555	32.1238	38.8515	0.643067	3.75127	0.58751	0.371785	196.023	23.1711	23.0022	2.8201	78.3846	2.21059	2.82018	0.609509	-160.089	0.101119	0.00558795	36.0407	0	0	1	0	54201.4	-	-	0	0		0	-	-	0	0		0.5	843.101	23.4522
170	1663001324	3380.5	20220912 11:48:44	11:48:44	none	1663001324	0.00361153	3.61153	23.4943	384.061	316.91	32.0576	38.8504	0.637399	3.7472	0.582719	0.36872	196.025	23.1788	23.0074	2.82098	78.3331	2.20963	2.82081	0.611353	-159.268	-0.202019	-0.0111764	36.543	0	0	1	0	54118.1	-	-	0	0		0	-	-	0	0		0.5	843.109	23.4943
171	1663001344	3400.5	20220912 11:49:04	11:49:04	none	1663001344	0.00358079	3.58079	23.4177	384.092	316.517	32.0168	38.8522	0.6307	3.74437	0.577075	0.365109	195.97	23.1809	23.0007	2.81984	78.2867	2.20777	2.82011	0.612067	-157.913	0.322987	0.0178813	38.3978	0	0	1	0	54061.5	-	-	0	0		0	-	-	0	0		0.5	842.867	23.4177
172	1663001364	3420.5	20220912 11:49:24	11:49:24	none	1663001364	0.00361653	3.61653	23.3941	384.085	317.446	32.11	38.8506	0.639938	3.74927	0.584869	0.370095	196.034	23.1678	23.002	2.82006	78.3984	2.21015	2.81912	0.609914	-159.489	-1.11172	-0.0614655	35.372	0	0	1	0	54161.9	-	-	0	0		0	-	-	0	0		0.5	843.151	23.3941
173	1663001384	3440.5	20220912 11:49:44	11:49:44	none	1663001384	0.00362584	3.62584	23.5287	384.061	317.564	32.1212	38.8473	0.645269	3.7505	0.589339	0.372957	195.978	23.1654	22.9898	2.81798	78.4347	2.21115	2.81909	0.606836	-159.899	1.31428	0.0726364	37.4658	0	0	1	0	54186.8	-	-	0	0		0	-	-	0	0		0.5	842.904	23.5287
174	1663001404	3460.5	20220912 11:50:04	11:50:04	none	1663001404	0.00363122	3.63122	23.4767	384.034	317.648	32.1321	38.8474	0.645104	3.74541	0.589132	0.372831	196.029	23.1608	23.0007	2.81984	78.4783	2.21185	2.81842	0.607989	-160.137	-1.67596	-0.0927544	34.1228	0	0	1	0	54084.3	-	-	0	0		0	-	-	0	0		0.5	843.126	23.4767
175	1663001424	3480.5	20220912 11:50:24	11:50:24	none	1663001424	0.00363948	3.63948	23.4441	384.058	318.136	32.1788	38.8466	0.649191	3.74601	0.592549	0.37502	195.973	23.1641	22.9927	2.81848	78.4821	2.21267	2.81933	0.605806	-160.501	1.00977	0.0558754	36.5374	0	0	1	0	54095.3	-	-	0	0		0	-	-	0	0		0.5	842.88	23.4441
176	1663001444	3500.5	20220912 11:50:44	11:50:44	none	1663001444	0.0036375	3.6375	23.4637	384.055	318.047	32.1713	38.8483	0.648701	3.75301	0.592236	0.37481	195.976	23.1653	22.9927	2.81848	78.4766	2.21265	2.8195	0.605829	-160.414	1.21399	0.0670508	36.843	0	0	1	0	54237.3	-	-	0	0		0	-	-	0	0		0.5	842.893	23.4637
177	1663001464	3520.5	20220912 11:51:04	11:51:04	none	1663001464	0.00364061	3.64061	23.5455	384.002	317.959	32.1615	38.8418	0.65073	3.74894	0.593872	0.375863	196.029	23.1648	22.9878	2.81764	78.4894	2.21298	2.81947	0.60466	-160.551	2.16261	0.119571	37.7599	0	0	1	0	54154.7	-	-	0	0		0	-	-	0	0		0.5	843.126	23.5455
178	1663001484	3540.5	20220912 11:51:24	11:51:24	none	1663001484	0.00365753	3.65753	23.5282	384	318.248	32.1917	38.8427	0.653481	3.75316	0.596223	0.377365	195.974	23.1647	22.9983	2.81943	78.5198	2.21435	2.82011	0.605083	-161.297	0.809362	0.0447026	35.5306	0	0	1	0	54239.8	-	-	0	0		0	-	-	0	0		0.5	842.883	23.5282
179	1663001504	3560.5	20220912 11:51:44	11:51:44	none	1663001504	0.00363844	3.63844	23.4937	384.012	317.89	32.1552	38.8436	0.648505	3.74178	0.591919	0.374621	196.029	23.1691	22.9998	2.81969	78.4872	2.21339	2.82006	0.606299	-160.455	0.4438	0.0245866	36.0416	0	0	1	0	54009	-	-	0	0		0	-	-	0	0		0.5	843.126	23.4937
180	1663001524	3580.5	20220912 11:52:04	11:52:04	none	1663001524	0.00364039	3.64039	23.4095	384.015	318.3	32.1966	38.8438	0.650275	3.75698	0.593603	0.375681	195.977	23.1675	22.9946	2.8188	78.5067	2.2139	2.82001	0.604901	-160.541	1.43808	0.0793454	36.9531	0	0	1	0	54317.2	-	-	0	0		0	-	-	0	0		0.5	842.898	23.4095
[truncated: 202 more columns]

## Sheet: 2022-09-12-1326-1oe4-3-adaxial
Unnamed: 0	Unnamed: 1	Unnamed: 2	Unnamed: 3	Unnamed: 4	Unnamed: 5	Unnamed: 6	Unnamed: 7	Unnamed: 8	Unnamed: 9	Unnamed: 10	Unnamed: 11	Unnamed: 12	Unnamed: 13	Unnamed: 14	Unnamed: 15	Unnamed: 16	Unnamed: 17	Unnamed: 18	Unnamed: 19	Unnamed: 20	Unnamed: 21	Unnamed: 22	Unnamed: 23	Unnamed: 24	Unnamed: 25	Unnamed: 26	Unnamed: 27	Unnamed: 28	Unnamed: 29	Unnamed: 30	Unnamed: 31	Unnamed: 32	Unnamed: 33	Unnamed: 34	Unnamed: 35	Unnamed: 36	Unnamed: 37	Unnamed: 38	Unnamed: 39	Unnamed: 40	Unnamed: 41	Unnamed: 42	Unnamed: 43	Unnamed: 44	Unnamed: 45	Unnamed: 46	Unnamed: 47	Unnamed: 48	Unnamed: 49
SysConst	AvgTime	Oxygen
	4	21
ChambConst	Chamber	Aperture	blc_a	blc_b	blc_c	blc_d	blc_e	blc_minS	blc_maxS	blc_Po
	6800-01A	6 cm²	0.578	0.522974	0.00374025	-0.0619796	-0.00560859	1	6	96.9
Const	S	K	Geometry	CustomBLC
	3.21	0.5	0: Broadleaf	2
LTConst	deltaTw	fT1	fT2	fTeb
	0	1	0	0
LQConst	Leaf	Ambient	abs_ambient	abs_redLED	abs_greenLED	abs_blueLED	abs_whiteLED	abs_redFlr	abs_blueFlr	k_ambient	k_redLED	k_greenLED	k_blueLED	k_whiteLED	k_redFlr	k_blueFlr
	standard	Sun+Sky	0.49	0.84	0.7	0.87	0.75	0.84	0.87	0.39	0.18	0.23	0.26	0.21	0.19	0.25
QConst	fQ_Amb_in	fQ_Amb_out	fQ_HeadLS	fQ_ConsoleLS	fQ_Flr
	0	0	0	0	1
LeakConst	fan_a	fan_b	fan_c	fan_d	Fs_meas	Fs_true	leak_wt
	-6276	6.6	1.709e-05	3.11	3.53813 93.3557 382.632 620.778 865.993 1072.77 1265.57 1405.77	0.22384 109.673 400.959 602.423 800.64 1001.1 1200.13 1400.7	0
SysObs	SysObs	SysObs	SysObs	SysObs	SysObs	GasEx	GasEx	GasEx	GasEx	GasEx	GasEx	GasEx	GasEx	GasEx	GasEx	GasEx	GasEx	GasEx	GasEx	GasEx	GasEx	GasEx	GasEx	GasEx	GasEx	GasEx	GasEx	GasEx	GasEx	Leak	Leak	Leak	Leak	Leak	FLR	FLR	FLR	FLR	FLR	FLR	FLR	FLR	FLR	FLR	FLR	FLR	FLR	FLR	FLR
obs	time	elapsed	date	hhmmss	averaging	TIME	E	Emm	A	Ca	Ci	Pci	Pca	gsw	gbw	gtw	gtc	Rabs	TleafEB	TleafCnd	SVPleaf	RHcham	VPcham	SVPcham	VPDleaf	LatHFlux	SenHFlux	NetTherm	EBSum	Leak	LeakPct	CorrFact	CorrFactPct	Fan	DarkAdaptedID	Qmax_d	Fo	Fm	Fv/Fm	A_dark	LightAdaptedID	Qmax	Fs	Fm'	PhiPS2	PS2/1	Qabs_fs	A_fs	ETR
	s	s			s	s	mol m⁻² s⁻¹	mmol m⁻² s⁻¹	µmol m⁻² s⁻¹	µmol mol⁻¹	µmol mol⁻¹	Pa	Pa	mol m⁻² s⁻¹	mol m⁻² s⁻¹	mol m⁻² s⁻¹	mol m⁻² s⁻¹	W m⁻²	°C	°C	kPa	%	kPa	kPa	kPa	W m⁻²	W m⁻²	W m⁻²	W m⁻²	µmol s⁻¹	%		%	µmol s⁻¹						µmol m⁻² s⁻¹							µmol m⁻² s⁻¹	µmol m⁻² s⁻¹	µmol m⁻² s⁻¹
1	1.66301e+09	0	20220912 13:33:53	13:33:53	none	1.66301e+09	0.000520856	0.520856	3.60565	397.536	256.348	25.9203	40.1965	0.0430238	3.75107	0.0427515	0.026744	19.0139	23.295	23.0213	2.82336	56.3221	1.61851	2.87367	1.20485	-22.9697	59.091	3.27106	58.4062	0	0	1	0	54139.6	-	-	0	0		0	-	-	0	0		0.5	84.0613	3.60565
2	1.66301e+09	20	20220912 13:34:13	13:34:13	none	1.66301e+09	0.000479723	0.479723	3.59146	397.587	246.253	24.8996	40.2016	0.0398039	3.74834	0.0395706	0.0247525	19.0133	23.2975	22.9992	2.81959	56.4177	1.62067	2.87263	1.19891	-21.1558	62.3013	3.4508	63.6096	0	0	1	0	54085.2	-	-	0	0		0	-	-	0	0		0.5	84.0588	3.59146
3	1.66301e+09	40	20220912 13:34:33	13:34:33	none	1.66301e+09	0.000500804	0.500804	3.55819	397.618	254.035	25.686	40.204	0.0416878	3.7491	0.041432	0.0259178	19.0135	23.2949	22.9876	2.81761	56.4669	1.62226	2.87294	1.19534	-22.0854	65.0225	3.60061	65.5512	0	0	1	0	54100.4	-	-	0	0		0	-	-	0	0		0.5	84.0596	3.55819
4	1.66301e+09	60	20220912 13:34:53	13:34:53	none	1.66301e+09	0.000487952	0.487952	3.50548	397.655	252.248	25.5051	40.2073	0.0405253	3.74443	0.0402832	0.0251986	19.0127	23.3015	22.9978	2.81935	56.426	1.62148	2.87364	1.19787	-21.5187	63.6899	3.53147	64.7154	0	0	1	0	54005	-	-	0	0		0	-	-	0	0		0.5	84.0563	3.50548
5	1.66301e+09	80	20220912 13:35:13	13:35:13	none	1.66301e+09	0.00047886	0.47886	3.42411	397.686	252.761	25.5569	40.2105	0.0397214	3.74619	0.0394889	0.0247013	19.012	23.309	23.0008	2.81986	56.3785	1.62066	2.87461	1.1992	-21.1177	64.2449	3.56073	65.6999	0	0	1	0	54039.6	-	-	0	0		0	-	-	0	0		0.5	84.0529	3.42411
6	1.66301e+09	100	20220912 13:35:33	13:35:33	none	1.66301e+09	0.000392772	0.392772	3.34548	397.713	226.343	22.886	40.2136	0.0325129	3.74813	0.032357	0.0202371	19.0106	23.3156	23.0042	2.82044	56.3943	1.62002	2.87267	1.20042	-17.3212	61.328	3.39717	66.4146	0	0	1	0	54081	-	-	0	0		0	-	-	0	0		0.5	84.047	3.34548
7	1.66301e+09	120	20220912 13:35:53	13:35:53	none	1.66301e+09	0.000423315	0.423315	3.3874	397.741	237.307	23.9941	40.2155	0.03528	3.74823	0.0350966	0.0219518	19.0104	23.3082	23.0021	2.82008	56.654	1.62737	2.87247	1.19271	-18.6682	61.5318	3.4083	65.2823	0	0	1	0	54083.2	-	-	0	0		0	-	-	0	0		0.5	84.0462	3.3874
8	1.66301e+09	140	20220912 13:36:13	13:36:13	none	1.66301e+09	0.000443998	0.443998	3.36431	397.722	245.409	24.8131	40.2133	0.0370139	3.74806	0.0368121	0.0230256	19.0085	23.3041	23.009	2.82126	56.6959	1.6286	2.87251	1.19266	-19.5803	60.175	3.33343	62.9367	0	0	1	0	54079.5	-	-	0	0		0	-	-	0	0		0.5	84.0378	3.36431
9	1.66301e+09	160	20220912 13:36:33	13:36:33	none	1.66301e+09	0.00045747	0.45747	3.4681	397.683	245.502	24.8228	40.2098	0.0381942	3.74329	0.037979	0.0237561	19.007	23.3127	23.0049	2.82056	56.6867	1.62945	2.87449	1.19111	-20.1744	63.2264	3.50706	65.5661	0	0	1	0	53980.9	-	-	0	0		0	-	-	0	0		0.5	84.0311	3.4681
10	1.66301e+09	180	20220912 13:36:53	13:36:53	none	1.66301e+09	0.00050533	0.50533	3.50067	397.623	257.918	26.0777	40.2032	0.0422138	3.74758	0.0419514	0.0262431	19.0158	23.3058	23.0089	2.82124	56.7005	1.63014	2.87499	1.19111	-22.2851	63.0768	3.49487	63.3023	0	0	1	0	54067.3	-	-	0	0		0	-	-	0	0		0.5	84.0697	3.50067
11	1.66301e+09	200	20220912 13:37:13	13:37:13	none	1.66301e+09	0.000500547	0.500547	3.4919	397.622	257.179	26.003	40.2031	0.0418697	3.74614	0.0416115	0.0260302	19.0186	23.3063	22.9877	2.81762	56.632	1.62812	2.8749	1.18951	-22.0741	67.2331	3.72618	67.9038	0	0	1	0	54038.2	-	-	0	0		0	-	-	0	0		0.5	84.0823	3.4919
12	1.66301e+09	220	20220912 13:37:33	13:37:33	none	1.66301e+09	0.000515063	0.515063	3.64272	397.547	254.71	25.753	40.1949	0.0429186	3.74241	0.042647	0.0266786	18.9722	23.3002	23.0212	2.82334	56.6765	1.62912	2.87442	1.19422	-22.7143	59.8422	3.32039	59.4205	0	0	1	0	53963.1	-	-	0	0		0	-	-	0	0		0.5	83.8771	3.64272
13	1.66301e+09	240	20220912 13:37:53	13:37:53	none	1.66301e+09	0.000552412	0.552412	3.557	397.557	267.775	27.0731	40.1946	0.0463888	3.74985	0.0460724	0.0288235	18.9715	23.2906	22.9792	2.81617	56.734	1.63059	2.87409	1.18559	-24.3614	68.0679	3.76846	66.4465	0	0	1	0	54114.1	-	-	0	0		0	-	-	0	0		0.5	83.874	3.557
14	1.66301e+09	260	20220912 13:38:13	13:38:13	none	1.66301e+09	0.000601076	0.601076	3.87371	397.43	266.913	26.987	40.1834	0.0502534	3.74852	0.0498821	0.0312095	18.9741	23.2778	22.9867	2.81745	56.5798	1.62588	2.8736	1.19157	-26.5074	65.9622	3.65327	62.0821	0	0	1	0	54087.7	-	-	0	0		0	-	-	0	0		0.5	83.8853	3.87371
15	1.66301e+09	280	20220912 13:38:33	13:38:33	none	1.66301e+09	0.000614799	0.614799	3.80868	397.383	271.689	27.4691	40.1774	0.0514332	3.74908	0.0510444	0.0319374	19.026	23.278	22.9853	2.81721	56.5823	1.62622	2.87409	1.19099	-27.1126	66.821	3.7003	62.4347	0	0	1	0	54098.5	-	-	0	0		0	-	-	0	0		0.5	84.1151	3.80868
16	1663007934	300.4	20220912 13:38:54	13:38:54	none	1663007934	0.00063764	0.63764	3.77173	397.367	277.272	28.0336	40.1758	0.0534758	3.747	0.0530555	0.0331972	19.0255	23.2803	22.9799	2.81629	56.6156	1.62788	2.87532	1.18841	-28.1199	69.3091	3.84025	64.0548	0	0	1	0	54055.1	-	-	0	0		0	-	-	0	0		0.5	84.1126	3.77173
17	1663007954	320.4	20220912 13:39:14	13:39:14	none	1663007954	0.000662992	0.662992	4.0344	397.286	273.793	27.6823	40.1684	0.0555411	3.74834	0.0550879	0.0344703	19.0274	23.2848	23.0002	2.81976	56.6454	1.62969	2.87701	1.19006	-29.2379	67.1917	3.72217	60.7033	0	0	1	0	54080.5	-	-	0	0		0	-	-	0	0		0.5	84.121	4.0344
18	1663007974	340.4	20220912 13:39:34	13:39:34	none	1663007974	0.000684898	0.684898	4.108	397.246	275.758	27.8807	40.1639	0.0575545	3.75102	0.0570683	0.035711	19.0272	23.2789	22.9916	2.81829	56.716	1.63158	2.87676	1.1867	-30.204	68.6959	3.80258	61.3217	0	0	1	0	54135.2	-	-	0	0		0	-	-	0	0		0.5	84.1201	4.108
19	1663007994	360.4	20220912 13:39:54	13:39:54	none	1663007994	0.000757223	0.757223	4.02121	397.22	288.774	29.1962	40.1605	0.0636701	3.75018	0.0630757	0.0394752	19.0279	23.269	22.9887	2.81779	56.6697	1.63074	2.87763	1.18705	-33.3936	70.2777	3.89105	59.8031	0	0	1	0	54117.1	-	-	0	0		0	-	-	0	0		0.5	84.1235	4.02121
20	1663008014	380.4	20220912 13:40:14	13:40:14	none	1663008014	0.000742933	0.742933	4.07101	397.195	285.606	28.8765	40.1589	0.0624998	3.74703	0.0619264	0.0387551	19.0291	23.2685	22.9798	2.81628	56.6545	1.62997	2.87704	1.1863	-32.7633	71.3296	3.95237	61.5477	0	0	1	0	54053.9	-	-	0	0		0	-	-	0	0		0.5	84.1285	4.07101
21	1663008034	400.4	20220912 13:40:34	13:40:34	none	1663008034	0.000778845	0.778845	4.04348	397.141	290.698	29.3911	40.1531	0.0653432	3.7462	0.0647166	0.0405037	19.02	23.2664	22.9953	2.81892	56.5991	1.62891	2.87798	1.19001	-34.3471	69.274	3.83972	57.7867	0	0	1	0	54036.1	-	-	0	0		0	-	-	0	0		0.5	84.0882	4.04348
22	1663008054	420.4	20220912 13:40:54	13:40:54	none	1663008054	0.000795047	0.795047	4.21033	397.108	288.834	29.2025	40.1494	0.0668083	3.74923	0.0661539	0.0414045	18.9677	23.2644	22.9839	2.81698	56.5833	1.6286	2.87824	1.18837	-35.0616	71.9376	3.98393	59.8277	0	0	1	0	54097.3	-	-	0	0		0	-	-	0	0		0.5	83.8573	4.21033
23	1663008074	440.4	20220912 13:41:14	13:41:14	none	1663008074	0.000807411	0.807411	4.26531	397.094	289.109	29.2307	40.1486	0.0678826	3.74703	0.0672067	0.0420644	18.9662	23.265	22.9886	2.81778	56.6147	1.62982	2.87879	1.18796	-35.6068	71.5922	3.9673	58.9189	0	0	1	0	54052	-	-	0	0		0	-	-	0	0		0.5	83.8505	4.26531
24	1663008094	460.4	20220912 13:41:34	13:41:34	none	1663008094	0.000866318	0.866318	4.16255	397.101	297.935	30.123	40.1493	0.0726817	3.75102	0.0719083	0.0450115	19.0143	23.2602	22.9876	2.81761	56.4681	1.6263	2.88003	1.19131	-38.2046	73.3067	4.0581	58.1744	0	0	1	0	54131.7	-	-	0	0		0	-	-	0	0		0.5	84.063	4.16255
25	1663008114	480.4	20220912 13:41:54	13:41:54	none	1663008114	0.000864068	0.864068	4.22649	397.044	296.291	29.9556	40.1419	0.0725359	3.75092	0.0717655	0.044922	18.965	23.2706	22.9824	2.81672	56.4294	1.62618	2.8818	1.19054	-38.1054	76.4189	4.23061	61.509	0	0	1	0	54127.7	-	-	0	0		0	-	-	0	0		0.5	83.8451	4.22649
26	1663008134	500.4	20220912 13:42:14	13:42:14	none	1663008134	0.000885407	0.885407	4.30274	396.994	297	30.0278	40.1376	0.07446	3.75161	0.0736487	0.0461026	18.9648	23.2823	22.9818	2.81662	56.4327	1.62786	2.8846	1.18876	-39.0464	79.8106	4.41791	64.1469	0	0	1	0	54138.8	-	-	0	0		0	-	-	0	0		0.5	83.8444	4.30274
27	1663008154	520.4	20220912 13:42:34	13:42:34	none	1663008154	0.000906877	0.906877	4.43404	396.969	296.201	29.9469	40.1349	0.0761227	3.74615	0.0752737	0.0471215	18.963	23.2865	23.0066	2.82085	56.4631	1.62959	2.88612	1.19126	-39.9933	76.4428	4.23838	59.6509	0	0	1	0	54026.5	-	-	0	0		0	-	-	0	0		0.5	83.8365	4.43404
28	1663008174	540.4	20220912 13:42:54	13:42:54	none	1663008174	0.000935985	0.935985	4.38328	396.916	300.054	30.336	40.1289	0.0785674	3.74885	0.077664	0.0486203	19.0127	23.2824	23.0204	2.82321	56.5269	1.6316	2.88642	1.19161	-41.2769	74.0524	4.10321	55.8914	0	0	1	0	54080.9	-	-	0	0		0	-	-	0	0		0.5	84.0563	4.38328
29	1663008194	560.4	20220912 13:43:14	13:43:14	none	1663008194	0.000984772	0.984772	4.47155	396.872	303.006	30.6345	40.1245	0.0829575	3.7498	0.0819512	0.0513089	19.011	23.2868	22.993	2.81853	56.4348	1.63036	2.88892	1.18817	-43.4284	82.5213	4.57101	62.6749	0	0	1	0	54097.4	-	-	0	0		0	-	-	0	0		0.5	84.0487	4.47155
30	1663008214	580.4	20220912 13:43:34	13:43:34	none	1663008214	0.00105198	1.05198	4.36731	396.905	310.314	31.3734	40.1279	0.0885543	3.7487	0.0874084	0.054732	19.0114	23.276	22.9818	2.81662	56.2928	1.62657	2.88948	1.19005	-46.3923	85.4074	4.73207	62.7585	0	0	1	0	54074.6	-	-	0	0		0	-	-	0	0		0.5	84.0504	4.36731
31	1663008234	600.4	20220912 13:43:54	13:43:54	none	1663008234	0.00015606	0.15606	6.52896	395.576	-490.922	-49.6323	39.9928	0.011788	3.74239	0.0117674	0.0073565	189.996	24.3586	23.8269	2.96397	56.9098	1.6538	2.906	1.31018	-6.88226	-66.1772	-3.69029	113.246	0	0	1	0	53929.7	-	-	0	0		0	-	-	0	0		0.5	839.981	6.52896
32	1663008254	620.4	20220912 13:44:14	13:44:14	none	1663008254	-0.000132649	-0.132649	7.86499	394.911	1548.76	156.58	39.9255	-0.0107127	3.74703	-0.0107298	-0.00670457	189.987	24.171	23.5889	2.92181	59.3939	1.70051	2.8631	1.2213	5.84982	-67.9562	-3.77553	124.105	0	0	1	0	54068.5	-	-	0	0		0	-	-	0	0		0.5	839.944	7.86499
33	1663008274	640.4	20220912 13:44:34	13:44:34	none	1663008274	5.80274e-05	0.0580274	8.70845	394.425	-2391.03	-241.733	39.8763	0.0049721	3.74735	0.00496844	0.0031056	190.006	23.7563	23.2658	2.86541	61.1465	1.71137	2.7988	1.15404	-2.55901	-78.5482	-4.34823	104.55	0	0	1	0	54143.7	-	-	0	0		0	-	-	0	0		0.5	840.025	8.70845
34	1663008294	660.4	20220912 13:44:54	13:44:54	none	1663008294	0.00130901	1.30901	8.95838	394.017	264.915	26.7827	39.8349	0.118109	3.75279	0.116082	0.0727304	190.042	23.1338	22.8923	2.80139	61.6053	1.68664	2.73782	1.11475	-57.7272	-76.5581	-4.21615	51.5404	0	0	1	0	54320.7	-	-	0	0		0	-	-	0	0		0.5	840.185	8.95838
35	1663008314	680.4	20220912 13:45:14	13:45:14	none	1663008314	0.00305583	3.05583	9.27609	393.346	331.978	33.5624	39.7667	0.280358	3.7441	0.269196	0.169213	190.013	22.7574	22.7244	2.77303	60.3432	1.65049	2.73518	1.12253	-134.762	-45.6993	-2.5202	7.03165	0	0	1	0	54147	-	-	0	0		0	-	-	0	0		0.5	840.059	9.27609
36	1663008334	700.4	20220912 13:45:34	13:45:34	none	1663008334	0.00179136	1.79136	10.2478	392.951	273.495	27.6495	39.7262	0.147978	3.74967	0.144809	0.0907846	190.021	23.1052	22.8186	2.78891	56.9248	1.56522	2.74962	1.2237	-78.9991	-47.2834	-2.60608	61.1323	0	0	1	0	54244.2	-	-	0	0		0	-	-	0	0		0.5	840.092	10.2478
37	1663008354	720.4	20220912 13:45:54	13:45:54	none	1663008354	0.00137661	1.37661	11.178	392.492	225.583	22.8052	39.6789	0.112823	3.74739	0.110969	0.0695196	190.019	23.2966	22.918	2.80576	57.0544	1.57884	2.76725	1.22692	-60.7085	-46.0627	-2.54298	80.7048	0	0	1	0	54178.5	-	-	0	0		0	-	-	0	0		0.5	840.084	11.178
38	1663008374	740.4	20220912 13:46:14	13:46:14	none	1663008374	0.00138623	1.38623	11.714	392.123	217.754	22.0139	39.6419	0.112962	3.74499	0.111102	0.0696035	190.021	23.3995	23.0747	2.8325	57.4096	1.59877	2.78484	1.23373	-61.1327	-56.5723	-3.12934	69.1866	0	0	1	0	54110.6	-	-	0	0		0	-	-	0	0		0.5	840.092	11.714
39	1663008394	760.4	20220912 13:46:34	13:46:34	none	1663008394	0.00121557	1.21557	12.512	391.673	187.315	18.9368	39.5966	0.10202	3.74645	0.100501	0.062948	190.027	23.3971	22.9608	2.81304	58.1991	1.61707	2.77852	1.19597	-53.6064	-41.1632	-2.27434	92.9826	0	0	1	0	54147.2	-	-	0	0		0	-	-	0	0		0.5	840.118	12.512
40	1663008414	780.4	20220912 13:46:54	13:46:54	none	1663008414	0.00155178	1.55178	12.7315	391.377	229.855	23.2372	39.5663	0.133099	3.74578	0.130526	0.081806	189.976	23.3183	22.9388	2.80929	58.8343	1.63382	2.77698	1.17547	-68.4336	-38.5509	-2.13004	80.8615	0	0	1	0	54135.4	-	-	0	0		0	-	-	0	0		0.5	839.894	12.7315
41	1663008434	800.4	20220912 13:47:14	13:47:14	none	1663008434	0.0018098	1.8098	13.2519	391.082	245.261	24.7949	39.5369	0.154696	3.74982	0.151236	0.0948267	189.979	23.2802	22.9263	2.80717	58.4207	1.62389	2.77964	1.18328	-79.8121	-32.8713	-1.8143	75.4815	0	0	1	0	54214.5	-	-	0	0		0	-	-	0	0		0.5	839.908	13.2519
42	1663008454	820.4	20220912 13:47:34	13:47:34	none	1663008454	0.00176244	1.76244	13.7071	390.753	235.021	23.7595	39.5032	0.149266	3.74707	0.14604	0.0915588	189.983	23.3238	22.9406	2.8096	58.0286	1.61627	2.7853	1.19333	-77.7236	-28.9685	-1.60046	81.6908	0	0	1	0	54152.3	-	-	0	0		0	-	-	0	0		0.5	839.926	13.7071
43	1663008474	840.4	20220912 13:47:54	13:47:54	none	1663008474	0.00185917	1.85917	14.2177	390.439	236.335	23.8918	39.4706	0.156718	3.74686	0.153166	0.0960411	190.036	23.3487	22.9785	2.81605	57.8573	1.61586	2.79284	1.20019	-81.9892	-27.6135	-1.52632	78.9071	0	0	1	0	54139.9	-	-	0	0		0	-	-	0	0		0.5	840.16	14.2177
44	1663008494	860.4	20220912 13:48:14	13:48:14	none	1663008494	0.00188391	1.88391	14.5091	390.208	234.321	23.688	39.4469	0.158058	3.751	0.154449	0.0968481	189.988	23.3861	22.9921	2.81837	57.5792	1.61232	2.80017	1.20606	-83.0804	-21.638	-1.19505	84.0742	0	0	1	0	54216	-	-	0	0		0	-	-	0	0		0.5	839.945	14.5091
45	1663008514	880.4	20220912 13:48:34	13:48:34	none	1663008514	0.00190565	1.90565	14.9857	389.917	230.911	23.3426	39.4163	0.159921	3.75044	0.156227	0.0979664	189.987	23.377	23.0003	2.81977	57.6462	1.61373	2.79937	1.20604	-84.039	-24.243	-1.33915	80.3662	0	0	1	0	54205.4	-	-	0	0		0	-	-	0	0		0.5	839.945	14.9857
46	1663008534	900.4	20220912 13:48:54	13:48:54	none	1663008534	0.00195866	1.95866	15.4585	389.602	231.251	23.3769	39.3845	0.165748	3.74691	0.16178	0.101461	189.996	23.3803	22.9675	2.81418	57.7193	1.61713	2.80172	1.19705	-86.3768	-14.8069	-0.818599	87.9938	0	0	1	0	54131.3	-	-	0	0		0	-	-	0	0		0.5	839.982	15.4585
47	1663008554	920.4	20220912 13:49:14	13:49:14	none	1663008554	0.00202201	2.02201	15.7517	389.396	233.463	23.6011	39.3645	0.171741	3.75113	0.16749	0.105054	189.997	23.3761	22.9714	2.81484	57.8319	1.62121	2.80331	1.19364	-89.1705	-13.7113	-0.757227	86.358	0	0	1	0	54215.2	-	-	0	0		0	-	-	0	0		0.5	839.987	15.7517
48	1663008574	940.4	20220912 13:49:34	13:49:34	none	1663008574	0.00207794	2.07794	16.13	389.141	234.186	23.6739	39.3383	0.177128	3.74582	0.172603	0.108274	189.998	23.3761	22.9725	2.81503	57.92	1.62475	2.80516	1.19028	-91.6371	-11.7128	-0.647815	86.0006	0	0	1	0	54105.5	-	-	0	0		0	-	-	0	0		0.5	839.992	16.13
49	1663008594	960.4	20220912 13:49:54	13:49:54	none	1663008594	0.00213725	2.13725	16.3295	388.953	236.609	23.9188	39.3192	0.182655	3.74694	0.177849	0.111577	189.997	23.375	22.982	2.81665	58.015	1.62854	2.8071	1.18811	-94.2527	-11.3325	-0.62666	83.7854	0	0	1	0	54126.1	-	-	0	0		0	-	-	0	0		0.5	839.987	16.3295
50	1663008614	980.4	20220912 13:50:14	13:50:14	none	1663008614	0.00222538	2.22538	16.6052	388.759	240.533	24.3159	39.3005	0.19133	3.74555	0.186061	0.11675	189.999	23.3734	22.9734	2.81519	58.1047	1.63268	2.80989	1.18251	-98.1391	-6.28003	-0.347413	85.2329	0	0	1	0	54095	-	-	0	0		0	-	-	0	0		0.5	839.997	16.6052
51	1663008634	1000.4	20220912 13:50:34	13:50:34	none	1663008634	0.00235352	2.35352	16.8632	388.529	245.433	24.8113	39.2771	0.201931	3.74667	0.196074	0.123058	190.002	23.3672	22.9788	2.81611	57.9146	1.62936	2.81338	1.18675	-103.79	-3.23185	-0.178757	82.801	0	0	1	0	54114	-	-	0	0		0	-	-	0	0		0.5	840.008	16.8632
52	1663008654	1020.4	20220912 13:50:54	13:50:54	none	1663008654	0.00245567	2.45567	17.2962	388.243	247.229	24.9935	39.2493	0.210573	3.74739	0.204213	0.128189	190.002	23.3713	22.9697	2.81455	57.6921	1.62558	2.81769	1.18897	-108.295	3.71734	0.205588	85.6299	0	0	1	0	54123.9	-	-	0	0		0	-	-	0	0		0.5	840.008	17.2962
53	1663008674	1040.4	20220912 13:51:14	13:51:14	none	1663008674	0.00251305	2.51305	17.7183	388.018	246.63	24.933	39.2264	0.21525	3.744	0.208604	0.130957	190.006	23.3868	23.0027	2.82018	57.7223	1.6291	2.8223	1.19109	-110.826	2.5029	0.13859	81.8215	0	0	1	0	54050.3	-	-	0	0		0	-	-	0	0		0.5	840.025	17.7183
54	1663008694	1060.4	20220912 13:51:34	13:51:34	none	1663008694	0.00263895	2.63895	17.9172	387.858	251.905	25.4663	39.2105	0.227149	3.74785	0.219769	0.137999	190.008	23.3634	22.9843	2.81704	57.7371	1.62981	2.82281	1.18723	-116.378	6.82944	0.377741	80.8371	0	0	1	0	54127.9	-	-	0	0		0	-	-	0	0		0.5	840.034	17.9172
55	1663008714	1080.4	20220912 13:51:54	13:51:54	none	1663008714	0.00274482	2.74482	18.1307	387.668	255.64	25.8436	39.1909	0.237344	3.74752	0.229298	0.144011	190.006	23.3561	22.9672	2.81413	57.7135	1.63058	2.82531	1.18354	-121.046	13.2334	0.732003	82.9247	0	0	1	0	54118.5	-	-	0	0		0	-	-	0	0		0.5	840.025	18.1307
56	1663008734	1100.4	20220912 13:52:14	13:52:14	none	1663008734	0.00285318	2.85318	18.4517	387.49	257.755	26.0573	39.1725	0.246369	3.74701	0.23771	0.149321	189.957	23.3409	22.9571	2.81241	57.513	1.62565	2.82657	1.18676	-125.825	16.7668	0.927564	81.8264	0	0	1	0	54106.8	-	-	0	0		0	-	-	0	0		0.5	839.811	18.4517
57	1663008754	1120.4	20220912 13:52:34	13:52:34	none	1663008754	0.00291568	2.91568	18.7092	387.304	259.097	26.1926	39.1533	0.253104	3.74875	0.243979	0.153279	190.008	23.3507	22.9492	2.81106	57.5703	1.62949	2.83044	1.18157	-128.582	22.9386	1.26851	85.6331	0	0	1	0	54137.8	-	-	0	0		0	-	-	0	0		0.5	840.034	18.7092
58	1663008774	1140.4	20220912 13:52:54	13:52:54	none	1663008774	0.00308044	3.08044	18.914	387.119	263.613	26.6493	39.1349	0.266718	3.75006	0.25661	0.161258	190.01	23.3543	22.9796	2.81624	57.4349	1.62937	2.8369	1.18687	-135.847	24.4225	1.35056	79.9354	0	0	1	0	54157.4	-	-	0	0		0	-	-	0	0		0.5	840.042	18.914
59	1663008794	1160.4	20220912 13:53:14	13:53:14	none	1663008794	0.00326347	3.26347	18.9783	387.002	269.286	27.2232	39.1235	0.282245	3.74767	0.270946	0.170319	189.976	23.3514	22.9983	2.81943	57.2853	1.62857	2.84291	1.19086	-143.919	27.7003	1.53322	75.2908	0	0	1	0	54102.8	-	-	0	0		0	-	-	0	0		0.5	839.895	18.9783
60	1663008814	1180.4	20220912 13:53:34	13:53:34	none	1663008814	0.00325641	3.25641	19.206	386.887	267.149	27.0065	39.1111	0.280482	3.74906	0.269324	0.169293	189.971	23.3731	23.0171	2.82264	57.1681	1.62724	2.8464	1.19541	-143.608	28.0137	1.5503	75.9276	0	0	1	0	54127.1	-	-	0	0		0	-	-	0	0		0.5	839.874	19.206
61	1663008834	1200.4	20220912 13:53:54	13:53:54	none	1663008834	0.00333307	3.33307	19.3602	386.751	269.789	27.2733	39.0971	0.290087	3.74601	0.27816	0.174881	190.002	23.3491	22.9707	2.81473	57.2951	1.63002	2.84496	1.1847	-146.989	35.6652	1.9748	80.6533	0	0	1	0	54066.7	-	-	0	0		0	-	-	0	0		0.5	840.008	19.3602
62	1663008854	1220.4	20220912 13:54:14	13:54:14	none	1663008854	0.00345073	3.45073	19.4398	386.636	272.986	27.5967	39.0858	0.300742	3.74299	0.287934	0.181064	189.981	23.3377	22.9591	2.81275	57.1733	1.62783	2.84718	1.18492	-152.177	40.5804	2.24878	80.6331	0	0	1	0	54003.3	-	-	0	0		0	-	-	0	0		0.5	839.916	19.4398
63	1663008874	1240.4	20220912 13:54:34	13:54:34	none	1663008874	0.00354269	3.54269	19.5618	386.583	275.088	27.8089	39.08	0.309178	3.74842	0.295677	0.185962	190.015	23.3346	22.9655	2.81384	57.167	1.62922	2.84993	1.18462	-156.233	42.5792	2.3564	78.718	0	0	1	0	54110.3	-	-	0	0		0	-	-	0	0		0.5	840.067	19.5618
64	1663008894	1260.4	20220912 13:54:54	13:54:54	none	1663008894	0.00368047	3.68047	19.7288	386.472	277.751	28.0787	39.0697	0.320847	3.74718	0.306329	0.192705	189.998	23.3352	22.9718	2.81491	56.9882	1.62698	2.85495	1.18793	-162.309	47.1711	2.61185	77.4722	0	0	1	0	54079.9	-	-	0	0		0	-	-	0	0		0.5	839.992	19.7288
65	1663008914	1280.4	20220912 13:55:14	13:55:14	none	1663008914	0.00369711	3.69711	19.7381	386.383	277.368	28.0394	39.0598	0.320169	3.74745	0.305711	0.192314	190.032	23.3634	23.0187	2.82291	56.8902	1.62728	2.86039	1.19563	-163.043	44.0632	2.44056	73.4933	0	0	1	0	54079.6	-	-	0	0		0	-	-	0	0		0.5	840.143	19.7381
66	1663008934	1300.4	20220912 13:55:34	13:55:34	none	1663008934	0.00376132	3.76132	19.9557	386.307	278.676	28.1716	39.0521	0.328341	3.7476	0.313156	0.197028	189.962	23.3621	22.9747	2.81541	56.8691	1.62789	2.86252	1.18752	-165.874	55.4399	3.07007	82.5981	0	0	1	0	54080.4	-	-	0	0		0	-	-	0	0		0.5	839.834	19.9557
67	1663008954	1320.4	20220912 13:55:54	13:55:54	none	1663008954	0.00385671	3.85671	19.9727	386.249	280.771	28.3837	39.0466	0.33618	3.75146	0.320295	0.201549	189.999	23.3661	22.9759	2.81561	56.6902	1.62509	2.86662	1.19052	-170.081	60.0477	3.32223	83.2884	0	0	1	0	54154.4	-	-	0	0		0	-	-	0	0		0.5	839.997	19.9727
68	1663008974	1340.4	20220912 13:56:14	13:56:14	none	1663008974	0.003893	3.893	20.0088	386.21	281.575	28.4647	39.0424	0.339847	3.74713	0.323605	0.203647	190.036	23.3842	22.98	2.81631	56.6666	1.6269	2.871	1.18941	-171.681	64.261	3.55998	86.1758	0	0	1	0	54061.9	-	-	0	0		0	-	-	0	0		0.5	840.16	20.0088
69	1663008994	1360.4	20220912 13:56:34	13:56:34	none	1663008994	0.00396649	3.96649	20.0751	386.147	282.459	28.5537	39.0356	0.344635	3.74757	0.327946	0.206398	189.965	23.3832	23.0226	2.82358	56.6488	1.62782	2.87353	1.19576	-174.922	58.6116	3.24756	76.9023	0	0	1	0	54068.3	-	-	0	0		0	-	-	0	0		0.5	839.847	20.0751
70	1663009014	1380.4	20220912 13:56:54	13:56:54	none	1663009014	0.00403597	4.03597	20.0861	386.121	283.788	28.689	39.0342	0.350031	3.74686	0.332827	0.209492	189.975	23.3852	23.0237	2.82377	56.4898	1.62485	2.87636	1.19892	-177.986	61.6707	3.41802	77.0776	0	0	1	0	54050.8	-	-	0	0		0	-	-	0	0		0.5	839.889	20.0861
71	1663009034	1400.4	20220912 13:57:14	13:57:14	none	1663009034	0.00405939	4.05939	20.2003	386.054	284.344	28.7444	39.0262	0.354383	3.74694	0.33676	0.211985	190.008	23.4104	22.9882	2.81771	56.4251	1.62592	2.88156	1.19179	-179.019	74.8832	4.1501	90.0216	0	0	1	0	54047	-	-	0	0		0	-	-	0	0		0.5	840.034	20.2003
72	1663009054	1420.4	20220912 13:57:34	13:57:34	none	1663009054	0.00411512	4.11512	20.1465	386	285.883	28.9001	39.021	0.359709	3.74888	0.341575	0.215038	190.027	23.4194	22.9972	2.81924	56.4328	1.62815	2.88511	1.1911	-181.477	77.2261	4.27836	90.0544	0	0	1	0	54082.6	-	-	0	0		0	-	-	0	0		0.5	840.118	20.1465
73	1663009074	1440.4	20220912 13:57:54	13:57:54	none	1663009074	0.00417453	4.17453	20.2105	386.024	286.675	28.9796	39.0227	0.36413	3.74755	0.345554	0.217561	189.986	23.414	23.0052	2.82061	56.3427	1.62625	2.88635	1.19436	-184.097	77.0168	4.26861	87.1742	0	0	1	0	54054.3	-	-	0	0		0	-	-	0	0		0.5	839.936	20.2105
74	1663009094	1460.4	20220912 13:58:14	13:58:14	none	1663009094	0.00425542	4.25542	20.2342	385.942	288.337	29.1483	39.0153	0.37193	3.74473	0.352559	0.222005	189.994	23.398	22.9874	2.81757	56.2695	1.6242	2.88647	1.19337	-187.664	80.6937	4.47538	87.499	0	0	1	0	53997.1	-	-	0	0		0	-	-	0	0		0.5	839.972	20.2342
75	1663009114	1480.4	20220912 13:58:34	13:58:34	none	1663009114	0.00425631	4.25631	20.233	385.897	288.302	29.1442	39.01	0.371942	3.74675	0.352579	0.222018	189.998	23.4042	22.9869	2.81749	56.2396	1.62396	2.88757	1.19353	-187.703	82.111	4.55165	88.9574	0	0	1	0	54037	-	-	0	0		0	-	-	0	0		0.5	839.992	20.233
76	1663009134	1500.4	20220912 13:58:54	13:58:54	none	1663009134	0.00428042	4.28042	20.3922	385.857	288.094	29.1234	39.0062	0.374262	3.7471	0.354666	0.223341	190.008	23.4065	22.9933	2.81858	56.2632	1.62535	2.88884	1.19322	-188.766	82.3004	4.56205	88.1035	0	0	1	0	54042.6	-	-	0	0		0	-	-	0	0		0.5	840.034	20.3922
77	1663009154	1520.4	20220912 13:59:14	13:59:14	none	1663009154	0.0043022	4.3022	20.3746	385.799	288.683	29.1833	39.0008	0.376696	3.75049	0.356868	0.224737	189.968	23.4011	22.9947	2.81882	56.3198	1.62692	2.88872	1.1919	-189.727	81.9502	4.53855	86.7301	0	0	1	0	54111.5	-	-	0	0		0	-	-	0	0		0.5	839.861	20.3746
78	1663009174	1540.4	20220912 13:59:34	13:59:34	none	1663009174	0.00434686	4.34686	20.5164	385.79	288.759	29.1895	38.998	0.379924	3.74188	0.359721	0.226551	189.97	23.389	23.0077	2.82104	56.3112	1.62639	2.88821	1.19465	-191.696	78.5544	4.36072	81.1891	0	0	1	0	53937.4	-	-	0	0		0	-	-	0	0		0.5	839.869	20.5164
79	1663009194	1560.4	20220912 13:59:54	13:59:54	none	1663009194	0.0044066	4.4066	20.4993	385.763	290.141	29.3298	38.9961	0.385883	3.74657	0.365084	0.229953	190.023	23.3792	22.9772	2.81583	56.168	1.62247	2.88861	1.19336	-194.331	85.2781	4.72736	85.6972	0	0	1	0	54032.1	-	-	0	0		0	-	-	0	0		0.5	840.101	20.4993
80	1663009214	1580.4	20220912 14:00:14	14:00:14	none	1663009214	0.00441371	4.41371	20.5166	385.755	289.942	29.3094	38.9948	0.385427	3.7467	0.364677	0.229694	189.984	23.3795	22.9976	2.81931	56.17	1.62273	2.88896	1.19658	-194.645	81.5645	4.52185	81.4257	0	0	1	0	54034.4	-	-	0	0		0	-	-	0	0		0.5	839.929	20.5166
81	1663009234	1600.4	20220912 14:00:34	14:00:34	none	1663009234	0.00443711	4.43711	20.5675	385.677	290.334	29.3494	38.9874	0.388526	3.74577	0.367446	0.231452	189.989	23.3769	22.9885	2.81776	56.2024	1.62388	2.88934	1.19388	-195.677	83.8261	4.64823	82.7865	0	0	1	0	54015.1	-	-	0	0		0	-	-	0	0		0.5	839.95	20.5675
82	1663009254	1620.4	20220912 14:00:54	14:00:54	none	1663009254	0.00444911	4.44911	20.5678	385.698	290.695	29.3855	38.989	0.390065	3.74911	0.36884	0.232336	189.994	23.3805	22.985	2.81716	56.2069	1.6246	2.89039	1.19256	-196.206	85.821	4.75467	84.3636	0	0	1	0	54081.7	-	-	0	0		0	-	-	0	0		0.5	839.971	20.5678
83	1663009274	1640.4	20220912 14:01:14	14:01:14	none	1663009274	0.00446303	4.46303	20.5124	385.705	291.142	29.4306	38.9897	0.391051	3.74734	0.369712	0.23289	189.997	23.3733	22.994	2.8187	56.2435	1.62523	2.88964	1.19346	-196.82	83.0936	4.60584	80.8765	0	0	1	0	54046.7	-	-	0	0		0	-	-	0	0		0.5	839.986	20.5124
84	1663009294	1660.4	20220912 14:01:34	14:01:34	none	1663009294	0.00447051	4.47051	20.5862	385.66	291.22	29.4388	38.9855	0.392983	3.75279	0.371469	0.234003	190.002	23.3666	22.9752	2.81549	56.2757	1.62565	2.88873	1.18984	-197.15	85.966	4.75756	83.5759	0	0	1	0	54158	-	-	0	0		0	-	-	0	0		0.5	840.008	20.5862
85	1663009314	1680.4	20220912 14:01:54	14:01:54	none	1663009314	0.00448713	4.48713	20.7269	385.619	291.162	29.4334	38.9819	0.395683	3.74387	0.373832	0.235508	190.008	23.3609	22.9624	2.81331	56.3151	1.62658	2.88835	1.18673	-197.883	87.9012	4.87588	84.9021	0	0	1	0	53977.8	-	-	0	0		0	-	-	0	0		0.5	840.034	20.7269
86	1663009334	1700.4	20220912 14:02:14	14:02:14	none	1663009334	0.0045076	4.5076	20.6713	385.645	291.761	29.4933	38.9837	0.397273	3.75502	0.375312	0.236442	190.01	23.3627	22.9745	2.81537	56.3434	1.62797	2.88938	1.1874	-198.785	86.9077	4.8069	82.9389	0	0	1	0	54202.4	-	-	0	0		0	-	-	0	0		0.5	840.042	20.6713
87	1663009354	1720.4	20220912 14:02:34	14:02:34	none	1663009354	0.00452615	4.52615	20.6655	385.641	292.069	29.5243	38.9833	0.398724	3.74702	0.376563	0.237241	190.013	23.3796	22.9868	2.81747	56.314	1.62917	2.89301	1.1883	-199.603	88.4398	4.9029	83.753	0	0	1	0	54036.7	-	-	0	0		0	-	-	0	0		0.5	840.059	20.6655
88	1663009374	1740.4	20220912 14:02:54	14:02:54	none	1663009374	0.00453644	4.53644	20.67	385.609	291.985	29.5164	38.9808	0.398635	3.7477	0.376488	0.237192	190.013	23.3903	23.0086	2.82119	56.2975	1.62995	2.89524	1.19124	-200.057	86.6374	4.80295	81.3965	0	0	1	0	54048.1	-	-	0	0		0	-	-	0	0		0.5	840.059	20.67
89	1663009394	1760.4	20220912 14:03:14	14:03:14	none	1663009394	0.00465009	4.65009	20.6707	385.582	294.053	29.7255	38.9781	0.40909	3.74579	0.385791	0.243102	189.967	23.3627	23.0007	2.81984	56.2497	1.62818	2.89456	1.19166	-205.069	87.401	4.84746	77.1469	0	0	1	0	54010.2	-	-	0	0		0	-	-	0	0		0.5	839.856	20.6707
90	1663009414	1780.4	20220912 14:03:34	14:03:34	none	1663009414	0.00461387	4.61387	20.6921	385.596	293.252	29.6442	38.9791	0.40542	3.74816	0.382538	0.241035	189.968	23.3688	22.9813	2.81653	56.1124	1.62407	2.89432	1.19246	-203.472	91.0936	5.04854	82.6383	0	0	1	0	54058.4	-	-	0	0		0	-	-	0	0		0.5	839.859	20.6921
91	1663009434	1800.4	20220912 14:03:54	14:03:54	none	1663009434	0.00462161	4.62161	20.7196	385.548	293.033	29.6224	38.9746	0.405199	3.74819	0.382341	0.24091	190.021	23.3647	22.9967	2.81916	56.1221	1.62408	2.89384	1.19507	-203.813	87.4367	4.84614	78.4907	0	0	1	0	54059.4	-	-	0	0		0	-	-	0	0		0.5	840.092	20.7196
92	1663009454	1820.4	20220912 14:04:14	14:04:14	none	1663009454	0.00462897	4.62897	20.643	385.549	293.66	29.6865	38.9756	0.406725	3.74376	0.383675	0.241759	189.975	23.3719	22.9851	2.81718	56.0999	1.62432	2.89542	1.19285	-204.137	91.4912	5.07679	82.4051	0	0	1	0	53968.2	-	-	0	0		0	-	-	0	0		0.5	839.887	20.643
93	1663009474	1840.4	20220912 14:04:34	14:04:34	none	1663009474	0.00464023	4.64023	20.8118	385.516	293.191	29.6395	38.9729	0.407968	3.7478	0.384804	0.242474	189.979	23.366	22.9844	2.81706	56.1287	1.6248	2.89477	1.19226	-204.634	90.9838	5.04308	81.3714	0	0	1	0	54050.7	-	-	0	0		0	-	-	0	0		0.5	839.905	20.8118
94	1663009494	1860.4	20220912 14:04:54	14:04:54	none	1663009494	0.00465523	4.65523	20.6731	385.538	294.013	29.7221	38.9745	0.409165	3.74952	0.385879	0.243156	189.981	23.3709	22.9911	2.8182	56.1241	1.62545	2.89617	1.19276	-205.296	91.2882	5.05802	81.0313	0	0	1	0	54084	-	-	0	0		0	-	-	0	0		0.5	839.915	20.6731
95	1663009514	1880.4	20220912 14:05:14	14:05:14	none	1663009514	0.0046698	4.6698	20.8521	385.514	293.255	29.6455	38.972	0.409227	3.75049	0.38594	0.243194	190.034	23.3696	23.0154	2.82235	56.1412	1.62608	2.89641	1.19627	-205.938	86.6816	4.80216	75.5799	0	0	1	0	54103.4	-	-	0	0		0	-	-	0	0		0.5	840.151	20.8521
96	1663009534	1900.4	20220912 14:05:34	14:05:34	none	1663009534	0.00467094	4.67094	20.7	385.506	294.147	29.7362	38.972	0.410585	3.7478	0.387132	0.243953	189.984	23.3777	22.9945	2.81878	56.1045	1.62586	2.89791	1.19292	-205.988	92.58	5.13229	81.7081	0	0	1	0	54047.5	-	-	0	0		0	-	-	0	0		0.5	839.93	20.7
97	1663009554	1920.4	20220912 14:05:54	14:05:54	none	1663009554	0.00468557	4.68557	20.6906	385.503	294.592	29.7809	38.9712	0.412653	3.74667	0.388964	0.245118	189.988	23.3795	22.9878	2.81764	56.1144	1.62663	2.89877	1.19101	-206.634	94.8952	5.26217	83.512	0	0	1	0	54023.6	-	-	0	0		0	-	-	0	0		0.5	839.948	20.6906
98	1663009574	1940.4	20220912 14:06:14	14:06:14	none	1663009574	0.00469189	4.69189	20.8618	385.463	293.78	29.6988	38.9672	0.412292	3.74988	0.388663	0.244924	189.99	23.3762	23.0042	2.82044	56.1313	1.62691	2.8984	1.19353	-206.912	91.2363	5.05532	79.3696	0	0	1	0	54088.9	-	-	0	0		0	-	-	0	0		0.5	839.956	20.8618
99	1663009594	1960.4	20220912 14:06:34	14:06:34	none	1663009594	0.00469887	4.69887	20.7888	385.524	294.425	29.7628	38.9718	0.413729	3.74993	0.38994	0.245736	189.992	23.3756	22.9932	2.81856	56.139	1.62721	2.89854	1.19135	-207.22	93.6231	5.18723	81.5822	0	0	1	0	54089.7	-	-	0	0		0	-	-	0	0		0.5	839.964	20.7888
100	1663009614	1980.4	20220912 14:06:54	14:06:54	none	1663009614	0.00470776	4.70776	20.8323	385.493	294.382	29.7596	38.9703	0.414589	3.74699	0.390686	0.246211	190.048	23.3694	22.9946	2.8188	56.1617	1.62743	2.89776	1.19137	-207.612	92.3579	5.12107	79.9141	0	0	1	0	54031.1	-	-	0	0		0	-	-	0	0		0.5	840.21	20.8323
101	1663009634	2000.4	20220912 14:07:14	14:07:14	none	1663009634	0.00471467	4.71467	20.8543	385.471	294.431	29.7639	38.9671	0.415403	3.74791	0.391414	0.246674	189.998	23.3693	22.9911	2.8182	56.1532	1.62733	2.89802	1.19087	-207.917	93.3908	5.17702	80.6482	0	0	1	0	54049.4	-	-	0	0		0	-	-	0	0		0.5	839.989	20.8543
102	1663009654	2020.4	20220912 14:07:34	14:07:34	none	1663009654	0.00472426	4.72426	20.8443	385.438	294.551	29.7773	38.9654	0.416009	3.74752	0.391951	0.247015	189.998	23.3696	22.9964	2.81911	56.1478	1.6274	2.89842	1.19171	-208.34	92.7751	5.14361	79.5768	0	0	1	0	54041.2	-	-	0	0		0	-	-	0	0		0.5	839.992	20.8443
103	1663009674	2040.4	20220912 14:07:54	14:07:54	none	1663009674	0.00472184	4.72184	20.8457	385.465	294.346	29.756	38.9674	0.414932	3.74203	0.390961	0.246389	190.002	23.3703	23.0081	2.8211	56.1339	1.62703	2.89847	1.19408	-208.233	90.3392	5.01622	77.1242	0	0	1	0	53929.9	-	-	0	0		0	-	-	0	0		0.5	840.008	20.8457
104	1663009694	2060.4	20220912 14:08:14	14:08:14	none	1663009694	0.00472774	4.72774	20.8107	385.49	294.765	29.7978	38.9692	0.416167	3.74839	0.392096	0.247106	190.004	23.3574	22.9964	2.81911	56.1731	1.62701	2.89641	1.1921	-208.493	90.4727	5.01451	76.9977	0	0	1	0	54060.9	-	-	0	0		0	-	-	0	0		0.5	840.017	20.8107
105	1663009714	2080.4	20220912 14:08:34	14:08:34	none	1663009714	0.00473451	4.73451	20.8955	385.433	294.822	29.8052	38.9656	0.418419	3.74901	0.394098	0.248379	190.004	23.3553	22.9735	2.8152	56.1883	1.62738	2.89629	1.18783	-208.792	94.9745	5.26253	81.4491	0	0	1	0	54073.6	-	-	0	0		0	-	-	0	0		0.5	840.017	20.8955
106	1663009734	2100.4	20220912 14:08:54	14:08:54	none	1663009734	0.00482344	4.82344	20.916	385.414	295.917	29.9154	38.963	0.424965	3.74831	0.399898	0.252065	190.006	23.3437	22.9683	2.81432	55.9696	1.62171	2.89748	1.19261	-212.714	97.3819	5.39697	80.071	0	0	1	0	54058.3	-	-	0	0		0	-	-	0	0		0.5	840.025	20.916
107	1663009754	2120.4	20220912 14:09:14	14:09:14	none	1663009754	0.0048486	4.8486	20.9326	385.391	295.852	29.9089	38.9607	0.425261	3.74672	0.40015	0.252226	190.008	23.3478	22.9825	2.81674	55.833	1.61866	2.8991	1.19808	-213.823	96.3508	5.34273	77.878	0	0	1	0	54024.4	-	-	0	0		0	-	-	0	0		0.5	840.034	20.9326
108	1663009774	2140.4	20220912 14:09:34	14:09:34	none	1663009774	0.00484308	4.84308	20.9163	385.395	295.568	29.8798	38.9607	0.423441	3.74847	0.398549	0.251207	190.008	23.3634	22.9987	2.8195	55.762	1.618	2.90162	1.2015	-213.58	96.032	5.32339	77.7831	0	0	1	0	54057.1	-	-	0	0		0	-	-	0	0		0.5	840.034	20.9163
109	1663009794	2160.4	20220912 14:09:54	14:09:54	none	1663009794	0.00483051	4.83051	20.9203	385.407	295.224	29.845	38.9619	0.421664	3.74765	0.396968	0.250203	190.011	23.3646	23.0031	2.82025	55.7356	1.6171	2.90138	1.20315	-213.025	94.8391	5.25849	77.0837	0	0	1	0	54040.7	-	-	0	0		0	-	-	0	0		0.5	840.05	20.9203
110	1663009814	2180.4	20220912 14:10:14	14:10:14	none	1663009814	0.00483893	4.83893	20.9103	385.369	295.592	29.8816	38.9572	0.423569	3.74409	0.398635	0.251265	189.96	23.3601	22.9875	2.81759	55.7537	1.61739	2.90096	1.2002	-213.397	97.4133	5.40588	79.3829	0	0	1	0	53969	-	-	0	0		0	-	-	0	0		0.5	839.825	20.9103
111	1663009834	2200.4	20220912 14:10:34	14:10:34	none	1663009834	0.00485006	4.85006	21.016	385.335	295.266	29.8496	38.9551	0.424249	3.74672	0.399254	0.251656	190.013	23.364	22.9948	2.81883	55.7448	1.61771	2.90199	1.20113	-213.888	97.1992	5.39055	78.7154	0	0	1	0	54021.4	-	-	0	0		0	-	-	0	0		0.5	840.059	21.016
112	1663009854	2220.4	20220912 14:10:54	14:10:54	none	1663009854	0.00485763	4.85763	20.9801	385.343	295.658	29.8892	38.9558	0.425511	3.74865	0.400384	0.252374	190.013	23.3644	22.9888	2.81781	55.7556	1.61821	2.90232	1.1996	-214.221	98.8457	5.47894	80.1166	0	0	1	0	54060	-	-	0	0		0	-	-	0	0		0.5	840.059	20.9801
113	1663009874	2240.4	20220912 14:11:14	14:11:14	none	1663009874	0.0048621	4.8621	20.9856	385.349	295.66	29.8895	38.9565	0.425673	3.74128	0.40048	0.252439	190.023	23.3669	22.9956	2.81897	55.7556	1.61856	2.90295	1.20041	-214.418	98.0059	5.44338	79.0536	0	0	1	0	53910.1	-	-	0	0		0	-	-	0	0		0.5	840.101	20.9856
114	1663009894	2260.4	20220912 14:11:34	14:11:34	none	1663009894	0.00491853	4.91853	21.0836	385.314	295.972	29.9209	38.9529	0.429708	3.75008	0.404107	0.25474	189.999	23.36	22.9887	2.81779	55.5941	1.61432	2.90376	1.20348	-216.907	100.562	5.57214	79.2254	0	0	1	0	54087.5	-	-	0	0		0	-	-	0	0		0.5	839.996	21.0836
115	1663009914	2280.4	20220912 14:11:54	14:11:54	none	1663009914	0.00490803	4.90803	20.9551	385.327	296.158	29.9388	38.953	0.427955	3.75144	0.402565	0.253759	190.03	23.3711	22.9926	2.81846	55.519	1.61298	2.90528	1.20547	-216.444	101.569	5.62628	80.7814	0	0	1	0	54113.3	-	-	0	0		0	-	-	0	0		0.5	840.134	20.9551
116	1663009934	2300.4	20220912 14:12:14	14:12:14	none	1663009934	0.00491643	4.91643	20.9421	385.314	296.383	29.9619	38.9521	0.428986	3.7489	0.403461	0.25433	189.963	23.3796	22.99	2.81802	55.4887	1.61314	2.90716	1.20487	-216.815	104.188	5.77552	83.1117	0	0	1	0	54060.1	-	-	0	0		0	-	-	0	0		0.5	839.835	20.9421
117	1663009954	2320.4	20220912 14:12:34	14:12:34	none	1663009954	0.00492908	4.92908	21.0474	385.319	296.061	29.9297	38.9531	0.429511	3.7467	0.403911	0.254617	189.997	23.3924	23.0025	2.82015	55.4507	1.61353	2.90984	1.20662	-217.372	104.692	5.8077	83.1244	0	0	1	0	54012.7	-	-	0	0		0	-	-	0	0		0.5	839.985	21.0474
118	1663009974	2340.4	20220912 14:12:54	14:12:54	none	1663009974	0.0049354	4.9354	21.1675	385.269	295.603	29.8834	38.948	0.429855	3.74606	0.404212	0.254809	189.98	23.4092	23.0078	2.82105	55.3989	1.61379	2.91303	1.20726	-217.651	107.28	5.95296	85.5621	0	0	1	0	53996.4	-	-	0	0		0	-	-	0	0		0.5	839.913	21.1675
119	1.66301e+09	2360.5	20220912 14:13:14	14:13:14	none	1.66301e+09	0.00493656	4.93656	21.0206	385.308	296.033	29.9263	38.9512	0.428937	3.74696	0.403405	0.254296	190.015	23.4176	23.0232	2.82368	55.3698	1.61376	2.91451	1.20992	-217.703	105.892	5.87522	84.0796	0	0	1	0	54013.2	-	-	0	0		0	-	-	0	0		0.5	840.067	21.0206
120	1.66301e+09	2380.5	20220912 14:13:34	14:13:34	none	1.66301e+09	0.0049421	4.9421	21.0224	385.304	296.334	29.9567	38.9508	0.430586	3.7452	0.404853	0.255217	190	23.4189	23.0053	2.82063	55.3576	1.61366	2.91497	1.20697	-217.947	109.981	6.10451	88.1385	0	0	1	0	53977.1	-	-	0	0		0	-	-	0	0		0.5	839.998	21.0224
121	1.66301e+09	2400.5	20220912 14:13:54	14:13:54	none	1.66301e+09	0.00494951	4.94951	21.082	385.263	296.188	29.9435	38.9486	0.431298	3.74325	0.40547	0.25561	190.032	23.4256	23.008	2.82109	55.3452	1.61409	2.91641	1.207	-218.273	111.034	6.16649	88.9592	0	0	1	0	53936.1	-	-	0	0		0	-	-	0	0		0.5	840.143	21.082
122	1.66301e+09	2420.5	20220912 14:14:14	14:14:14	none	1.66301e+09	0.00495204	4.95204	21.0058	385.295	296.393	29.9635	38.951	0.430662	3.74704	0.404932	0.255266	190.017	23.4199	23.0205	2.82322	55.3613	1.61405	2.91548	1.20918	-218.385	107.55	5.96721	85.1497	0	0	1	0	54013.8	-	-	0	0		0	-	-	0	0		0.5	840.076	21.0058
123	1.66301e+09	2440.5	20220912 14:14:34	14:14:34	none	1.66301e+09	0.00495441	4.95441	21.0098	385.279	296.673	29.9916	38.9491	0.432297	3.74606	0.406371	0.256182	189.992	23.429	22.9978	2.81935	55.3223	1.61386	2.9172	1.20549	-218.489	114.086	6.33106	91.9197	0	0	1	0	53992.1	-	-	0	0		0	-	-	0	0		0.5	839.966	21.0098
124	1.66301e+09	2460.5	20220912 14:14:54	14:14:54	none	1.66301e+09	0.00496538	4.96538	20.9518	385.293	296.999	30.0255	38.9516	0.432826	3.74709	0.406845	0.256482	190.015	23.4399	23.0077	2.82104	55.2927	1.61426	2.91948	1.20677	-218.973	114.743	6.36655	92.1518	0	0	1	0	54010.7	-	-	0	0		0	-	-	0	0		0.5	840.067	20.9518
125	1.66301e+09	2480.5	20220912 14:15:14	14:15:14	none	1.66301e+09	0.0049677	4.9677	20.9575	385.288	296.833	30.008	38.9503	0.43211	3.74801	0.406218	0.256083	189.979	23.4389	23.0218	2.82344	55.2949	1.61429	2.91941	1.20916	-219.076	111.842	6.20445	88.9491	0	0	1	0	54029.3	-	-	0	0		0	-	-	0	0		0.5	839.906	20.9575
126	1.66301e+09	2500.5	20220912 14:15:34	14:15:34	none	1.66301e+09	0.00496019	4.96019	20.9869	385.293	296.07	29.931	38.951	0.428657	3.75251	0.403193	0.254157	189.993	23.43	23.061	2.83015	55.3136	1.61379	2.91753	1.21636	-218.745	101.881	5.64591	78.7754	0	0	1	0	54122.4	-	-	0	0		0	-	-	0	0		0.5	839.969	20.9869
127	1.66301e+09	2520.5	20220912 14:15:54	14:15:54	none	1.66301e+09	0.00490961	4.90961	21.0743	385.236	296.008	29.9246	38.9451	0.430064	3.74592	0.404396	0.254926	189.999	23.4366	23.0028	2.8202	55.5319	1.61981	2.9169	1.20039	-216.514	112.729	6.25608	92.4697	0	0	1	0	53989.7	-	-	0	0		0	-	-	0	0		0.5	839.994	21.0743
128	1.66301e+09	2540.5	20220912 14:16:14	14:16:14	none	1.66301e+09	0.00494318	4.94318	20.991	385.275	297.342	30.0601	38.9499	0.435354	3.74677	0.409077	0.257901	190.004	23.4217	22.983	2.81682	55.6345	1.62202	2.91549	1.1948	-217.994	115.138	6.38743	93.5348	0	0	1	0	54008.4	-	-	0	0		0	-	-	0	0		0.5	840.017	20.991
129	1.66301e+09	2560.5	20220912 14:16:34	14:16:34	none	1.66301e+09	0.00494495	4.94495	21.0341	385.263	296.959	30.0214	38.9486	0.434257	3.75156	0.408139	0.257303	190.011	23.4121	23.0025	2.82015	55.6724	1.6222	2.91382	1.19795	-218.072	109.42	6.06276	87.4215	0	0	1	0	54107.1	-	-	0	0		0	-	-	0	0		0.5	840.05	21.0341
130	1.66301e+09	2580.5	20220912 14:16:54	14:16:54	none	1.66301e+09	0.00495252	4.95252	21.1497	385.255	296.831	30.0078	38.947	0.436039	3.74688	0.409682	0.258286	190.021	23.4095	22.9894	2.81791	55.6913	1.62266	2.91367	1.19525	-218.406	111.747	6.19904	89.5613	0	0	1	0	54012.4	-	-	0	0		0	-	-	0	0		0.5	840.092	21.1497
131	1.66301e+09	2600.5	20220912 14:17:14	14:17:14	none	1.66301e+09	0.00495458	4.95458	21.0936	385.243	297.189	30.0434	38.945	0.436872	3.74587	0.410411	0.258751	189.973	23.4041	22.9803	2.81636	55.7102	1.62275	2.91284	1.19361	-218.497	112.606	6.24791	90.3298	0	0	1	0	53992.8	-	-	0	0		0	-	-	0	0		0.5	839.882	21.0936
132	1.66301e+09	2620.5	20220912 14:17:34	14:17:34	none	1.66301e+09	0.004957	4.957	21.0761	385.267	297.444	30.0693	38.9475	0.437762	3.74571	0.411196	0.25925	189.981	23.3972	22.9707	2.81473	55.7333	1.6228	2.91172	1.19193	-218.604	113.247	6.28326	90.9073	0	0	1	0	53990.7	-	-	0	0		0	-	-	0	0		0.5	839.914	21.0761
133	1.66301e+09	2640.5	20220912 14:17:54	14:17:54	none	1.66301e+09	0.00496452	4.96452	21.0857	385.232	297.355	30.0596	38.9431	0.437727	3.74502	0.41116	0.259227	189.984	23.3966	22.9841	2.81701	55.7446	1.62321	2.91188	1.1938	-218.935	110.703	6.14365	87.8949	0	0	1	0	53976.5	-	-	0	0		0	-	-	0	0		0.5	839.929	21.0857
134	1.66301e+09	2660.5	20220912 14:18:14	14:18:14	none	1.66301e+09	0.00497955	4.97955	21.063	385.261	297.935	30.1189	38.9468	0.440271	3.7518	0.413451	0.26068	189.988	23.3993	22.9715	2.81486	55.7546	1.62405	2.91286	1.19081	-219.598	114.584	6.34736	91.3214	0	0	1	0	54112.7	-	-	0	0		0	-	-	0	0		0.5	839.948	21.063
135	1.66301e+09	2680.5	20220912 14:18:34	14:18:34	none	1.66301e+09	0.00499661	4.99661	20.9677	385.235	298.352	30.1603	38.9433	0.440835	3.74983	0.413935	0.260989	189.993	23.4056	22.9906	2.81812	55.7427	1.62467	2.9146	1.19344	-220.351	112.664	6.24519	88.5514	0	0	1	0	54071	-	-	0	0		0	-	-	0	0		0.5	839.968	20.9677
136	1.66301e+09	2700.5	20220912 14:18:54	14:18:54	none	1.66301e+09	0.00500279	5.00279	21.0552	385.232	298.116	30.1368	38.9434	0.441422	3.74857	0.414444	0.261314	190.004	23.4087	22.9939	2.81868	55.7472	1.62523	2.91535	1.19345	-220.623	112.829	6.25664	88.4659	0	0	1	0	54044.8	-	-	0	0		0	-	-	0	0		0.5	840.017	21.0552
137	1.66301e+09	2720.5	20220912 14:19:14	14:19:14	none	1.66301e+09	0.00501233	5.01233	21.2231	385.216	297.499	30.0732	38.9403	0.441666	3.74975	0.414666	0.261455	190.006	23.4157	23.0049	2.82056	55.7276	1.62553	2.91692	1.19503	-221.044	112.439	6.23373	87.6351	0	0	1	0	54067	-	-	0	0		0	-	-	0	0		0.5	840.025	21.2231
138	1.66301e+09	2740.5	20220912 14:19:34	14:19:34	none	1.66301e+09	0.00500624	5.00624	21.138	385.19	297.744	30.098	38.9376	0.441351	3.74847	0.41438	0.261273	190.011	23.4094	22.999	2.81955	55.7396	1.62514	2.9156	1.19441	-220.775	112.078	6.21538	87.5295	0	0	1	0	54042.4	-	-	0	0		0	-	-	0	0		0.5	840.05	21.138
139	1.66301e+09	2760.5	20220912 14:19:54	14:19:54	none	1.66301e+09	0.00501934	5.01934	21.1267	385.223	298.283	30.1531	38.9418	0.443966	3.74691	0.416675	0.262734	190.011	23.4	22.9819	2.81663	55.7793	1.62565	2.91444	1.19098	-221.353	114.152	6.33229	89.1431	0	0	1	0	54012.2	-	-	0	0		0	-	-	0	0		0.5	840.05	21.1267
140	1.66301e+09	2780.5	20220912 14:20:14	14:20:14	none	1.66301e+09	0.00501148	5.01148	21.1586	385.238	297.463	30.0697	38.9426	0.440064	3.7467	0.413233	0.260545	190.023	23.3856	23.0258	2.82413	55.8171	1.62518	2.91161	1.19895	-221.006	102.026	5.66075	76.7038	0	0	1	0	54010.8	-	-	0	0		0	-	-	0	0		0.5	840.101	21.1586
141	1.66301e+09	2800.5	20220912 14:20:34	14:20:34	none	1.66301e+09	0.00501912	5.01912	21.0896	385.177	298.484	30.1723	38.9357	0.444565	3.74361	0.41718	0.263057	189.971	23.3802	22.9718	2.81491	55.8386	1.62546	2.911	1.18945	-221.343	112.134	6.2249	86.9869	0	0	1	0	53948.8	-	-	0	0		0	-	-	0	0		0.5	839.872	21.0896
142	1.66301e+09	2820.5	20220912 14:20:54	14:20:54	none	1.66301e+09	0.00502119	5.02119	21.0768	385.222	298.02	30.1253	38.94	0.441507	3.75162	0.414539	0.261373	190.023	23.3687	23.0176	2.82273	55.8707	1.62526	2.90896	1.19747	-221.434	100.765	5.58276	74.9356	0	0	1	0	54113	-	-	0	0		0	-	-	0	0		0.5	840.101	21.0768
143	1.66301e+09	2840.5	20220912 14:21:14	14:21:14	none	1.66301e+09	0.00503067	5.03067	21.1287	385.21	298.559	30.1804	38.9397	0.445664	3.7467	0.418169	0.263685	189.976	23.3713	22.9743	2.81534	55.8778	1.62595	2.90984	1.18938	-221.853	110.389	6.12282	84.6349	0	0	1	0	54012.7	-	-	0	0		0	-	-	0	0		0.5	839.893	21.1287
144	1.66301e+09	2860.5	20220912 14:21:34	14:21:34	none	1.66301e+09	0.00504861	5.04861	21.1461	385.185	298.934	30.2183	38.9371	0.448313	3.75246	0.420541	0.26519	189.979	23.3752	22.9646	2.81369	55.8816	1.62679	2.91114	1.1869	-222.644	114.018	6.31433	87.6677	0	0	1	0	54127.9	-	-	0	0		0	-	-	0	0		0.5	839.908	21.1461
145	1.66301e+09	2880.5	20220912 14:21:54	14:21:54	none	1.66301e+09	0.00506788	5.06788	21.1627	385.155	299.004	30.2253	38.9341	0.449383	3.7475	0.421448	0.26577	189.979	23.3898	22.9817	2.8166	55.8519	1.62776	2.91442	1.18884	-223.494	114.19	6.3334	87.009	0	0	1	0	54024	-	-	0	0		0	-	-	0	0		0.5	839.908	21.1627
146	1.66301e+09	2900.5	20220912 14:22:14	14:22:14	none	1.66301e+09	0.00508532	5.08532	21.0922	385.176	299.375	30.2623	38.9355	0.449988	3.74857	0.421988	0.266113	189.985	23.401	23.0015	2.81998	55.8316	1.62862	2.91702	1.19136	-224.263	113.213	6.27848	85.213	0	0	1	0	54043	-	-	0	0		0	-	-	0	0		0.5	839.932	21.0922
147	1.66301e+09	2920.5	20220912 14:22:34	14:22:34	none	1.66301e+09	0.00508115	5.08115	21.1586	385.169	298.778	30.2026	38.9357	0.448084	3.74366	0.420279	0.265028	189.985	23.3967	23.0219	2.82346	55.8351	1.62823	2.91614	1.19523	-224.079	107.938	5.99427	79.838	0	0	1	0	53944.6	-	-	0	0		0	-	-	0	0		0.5	839.932	21.1586
148	1.66301e+09	2940.5	20220912 14:22:54	14:22:54	none	1.66301e+09	0.00508501	5.08501	21.1221	385.157	299.528	30.2785	38.9344	0.4516	3.74478	0.42338	0.267001	189.989	23.39	22.9765	2.81571	55.857	1.62829	2.91511	1.18742	-224.249	115.945	6.43533	88.1195	0	0	1	0	53968.3	-	-	0	0		0	-	-	0	0		0.5	839.95	21.1221
149	1.66301e+09	2960.5	20220912 14:23:14	14:23:14	none	1.66301e+09	0.00509838	5.09838	21.0693	385.165	299.984	30.3247	38.9355	0.453097	3.7485	0.424722	0.267852	189.993	23.3921	22.9775	2.81588	55.8693	1.6291	2.91592	1.18678	-224.838	116.787	6.47586	88.4176	0	0	1	0	54042.6	-	-	0	0		0	-	-	0	0		0.5	839.969	21.0693
150	1.66301e+09	2980.5	20220912 14:23:34	14:23:34	none	1.66301e+09	0.00512582	5.12582	21.1931	385.149	299.824	30.3089	38.9343	0.455079	3.74691	0.426451	0.268954	189.994	23.3919	22.99	2.81802	55.8705	1.62969	2.9169	1.18833	-226.049	115.344	6.39912	85.688	0	0	1	0	54009.6	-	-	0	0		0	-	-	0	0		0.5	839.971	21.1931
151	1.66301e+09	3000.5	20220912 14:23:54	14:23:54	none	1.66301e+09	0.00519695	5.19695	20.8267	385.357	301.906	30.5195	38.9554	0.4587	3.74467	0.429615	0.270969	195.965	23.4124	23.0134	2.82201	55.7217	1.62606	2.91818	1.19595	-229.185	112.025	6.21966	85.0238	0	0	1	0	53963	-	-	0	0		0	-	-	0	0		0.5	842.847	20.8267
152	1.66301e+09	3020.5	20220912 14:24:14	14:24:14	none	1.66301e+09	0.00518939	5.18939	20.8618	385.352	301.761	30.5049	38.9552	0.458542	3.74885	0.429507	0.270897	196.017	23.4026	22.9998	2.81969	55.7301	1.62515	2.91611	1.19454	-228.852	112.514	6.23903	85.9169	0	0	1	0	54049.7	-	-	0	0		0	-	-	0	0		0.5	843.075	20.8618
153	1.66301e+09	3040.5	20220912 14:24:34	14:24:34	none	1.66301e+09	0.00526664	5.26664	20.7733	385.308	303.787	30.7099	38.9509	0.469606	3.75144	0.439222	0.277079	196.017	23.3721	22.973	2.81512	55.9321	1.62961	2.91354	1.18551	-232.259	115.059	6.37442	85.1908	0	0	1	0	54104.7	-	-	0	0		0	-	-	0	0		0.5	843.075	20.7733
154	1.66301e+09	3060.5	20220912 14:24:54	14:24:54	none	1.66301e+09	0.00554553	5.54553	20.9263	385.226	307.237	31.0586	38.9425	0.498205	3.74773	0.46412	0.292943	195.968	23.3159	22.9542	2.81191	55.9596	1.63058	2.91386	1.18133	-244.558	119.107	6.60467	77.1216	0	0	1	0	54029.3	-	-	0	0		0	-	-	0	0		0.5	842.859	20.9263
155	1.66301e+09	3080.5	20220912 14:25:14	14:25:14	none	1.66301e+09	0.00578443	5.78443	21.1009	385.053	309.765	31.3141	38.925	0.523613	3.74773	0.486102	0.30696	196.024	23.2802	22.9223	2.80649	55.8928	1.62995	2.91621	1.17653	-255.093	128.26	7.11154	76.302	0	0	1	0	54026.8	-	-	0	0		0	-	-	0	0		0.5	843.101	21.1009
156	1.66301e+09	3100.5	20220912 14:25:34	14:25:34	none	1.66301e+09	0.00600367	6.00367	21.1096	384.991	311.827	31.5229	38.9191	0.542094	3.7497	0.502017	0.317114	195.966	23.2543	22.9521	2.81156	55.7994	1.62915	2.91966	1.1824	-264.762	126.265	6.99902	64.4686	0	0	1	0	54063.2	-	-	0	0		0	-	-	0	0		0.5	842.854	21.1096
157	1.66301e+09	3120.5	20220912 14:25:54	14:25:54	none	1.66301e+09	0.00634864	6.34864	20.9256	384.91	315.958	31.9399	38.9102	0.576245	3.75026	0.531191	0.335748	195.969	23.2293	22.9312	2.808	55.5472	1.62631	2.9278	1.18169	-279.975	139.851	7.75192	63.5962	0	0	1	0	54066.1	-	-	0	0		0	-	-	0	0		0.5	842.864	20.9256
158	1.66301e+09	3140.5	20220912 14:26:14	14:26:14	none	1.66301e+09	0.00652365	6.52365	21.3088	384.833	316.06	31.9501	38.9023	0.589809	3.74707	0.542665	0.343087	195.971	23.2467	22.9458	2.81048	55.2166	1.62189	2.93732	1.1886	-287.693	147.671	8.1952	64.1445	0	0	1	0	53991.8	-	-	0	0		0	-	-	0	0		0.5	842.875	21.3088
159	1.66301e+09	3160.5	20220912 14:26:34	14:26:34	none	1.66301e+09	0.00668057	6.68057	21.2671	384.725	317.108	32.0562	38.8915	0.601144	3.74355	0.552209	0.349195	196.032	23.274	22.9717	2.8149	54.9117	1.61875	2.94791	1.19615	-294.613	154.374	8.57897	64.3715	0	0	1	0	53909.7	-	-	0	0		0	-	-	0	0		0.5	843.135	21.2671
160	1.66301e+09	3180.5	20220912 14:26:54	14:26:54	none	1.66301e+09	0.00676712	6.76712	21.3	384.669	317.111	32.0562	38.8855	0.603408	3.74641	0.554153	0.350436	195.974	23.3071	23.0157	2.8224	54.6182	1.61505	2.95697	1.20736	-298.43	155.906	8.66164	62.1115	0	0	1	0	53958.2	-	-	0	0		0	-	-	0	0		0.5	842.888	21.3
161	1.66301e+09	3200.5	20220912 14:27:14	14:27:14	none	1.66301e+09	0.00675036	6.75036	21.3564	384.619	316.979	32.0431	38.8807	0.603935	3.75044	0.554647	0.350747	195.977	23.285	22.9817	2.8166	54.6431	1.61325	2.95233	1.20335	-297.691	157.671	8.74763	64.7042	0	0	1	0	54044.5	-	-	0	0		0	-	-	0	0		0.5	842.899	21.3564
162	1.66301e+09	3220.5	20220912 14:27:34	14:27:34	none	1.66301e+09	0.00675311	6.75311	21.3806	384.617	316.837	32.028	38.8797	0.603268	3.75039	0.554083	0.350386	196.012	23.2833	23.0115	2.82168	54.7643	1.6167	2.9521	1.20499	-297.812	151.38	8.39997	57.9804	0	0	1	0	54043.6	-	-	0	0		0	-	-	0	0		0.5	843.051	21.3806
163	1.66301e+09	3240.5	20220912 14:27:54	14:27:54	none	1.66301e+09	0.00676485	6.76485	21.5695	384.619	316.739	32.0182	38.88	0.607681	3.7411	0.557693	0.352706	196.001	23.2866	22.9805	2.8164	54.7549	1.61709	2.95333	1.1993	-298.33	158.649	8.82411	65.1443	0	0	1	0	53854.5	-	-	0	0		0	-	-	0	0		0.5	843.008	21.5695
164	1.66301e+09	3260.5	20220912 14:28:14	14:28:14	none	1.66301e+09	0.0067804	6.7804	21.3501	384.617	317.64	32.1092	38.8798	0.610577	3.74765	0.560213	0.354311	196.036	23.2909	22.97	2.81461	54.7621	1.61795	2.9545	1.19666	-299.016	162.382	9.01576	68.4185	0	0	1	0	53985.8	-	-	0	0		0	-	-	0	0		0.5	843.16	21.3501
165	1.66301e+09	3280.5	20220912 14:28:34	14:28:34	none	1.66301e+09	0.00678462	6.78462	21.3978	384.611	317.347	32.0792	38.8787	0.609102	3.7478	0.558972	0.353517	195.966	23.3112	22.9904	2.81808	54.6951	1.61806	2.95833	1.20002	-299.202	162.611	9.03001	68.4049	0	0	1	0	53985	-	-	0	0		0	-	-	0	0		0.5	842.85	21.3978
166	1.66301e+09	3300.5	20220912 14:28:54	14:28:54	none	1.66301e+09	0.00678738	6.78738	21.4438	384.534	317.03	32.0476	38.8714	0.608022	3.74847	0.55807	0.352939	195.997	23.3231	23.0062	2.82078	54.6641	1.61833	2.9605	1.20245	-299.324	161.913	8.99089	67.5773	0	0	1	0	53996.2	-	-	0	0		0	-	-	0	0		0.5	842.994	21.4438
167	1.66301e+09	3320.5	20220912 14:29:14	14:29:14	none	1.66301e+09	0.00679252	6.79252	21.4219	384.537	317.19	32.0632	38.8709	0.608985	3.75049	0.558906	0.353472	196.04	23.3316	23.0018	2.82003	54.6396	1.61849	2.96212	1.20154	-299.55	164.73	9.14261	70.3617	0	0	1	0	54035.4	-	-	0	0		0	-	-	0	0		0.5	843.176	21.4219
168	1.66301e+09	3340.5	20220912 14:29:34	14:29:34	none	1.66301e+09	0.00679834	6.79834	21.4688	384.523	317.061	32.0504	38.8699	0.609215	3.7486	0.559078	0.353584	196.022	23.3412	23.008	2.82109	54.6164	1.61888	2.9641	1.2022	-299.807	165.637	9.1984	71.0506	0	0	1	0	53995.1	-	-	0	0		0	-	-	0	0		0.5	843.1	21.4688
169	1.66301e+09	3360.5	20220912 14:29:54	14:29:54	none	1.66301e+09	0.00680348	6.80348	21.5761	384.506	316.791	32.0222	38.867	0.609728	3.74901	0.559514	0.353863	196.016	23.3476	23.0083	2.82114	54.5958	1.619	2.96544	1.20213	-300.034	167.11	9.27957	72.3717	0	0	1	0	54002	-	-	0	0		0	-	-	0	0		0.5	843.06	21.5761
170	1.66301e+09	3380.5	20220912 14:30:14	14:30:14	none	1.66301e+09	0.00680526	6.80526	21.5691	384.489	316.877	32.0299	38.8641	0.610602	3.7454	0.560206	0.35431	195.996	23.3436	23.002	2.82006	54.6102	1.61913	2.96488	1.20093	-300.112	167.595	9.31504	72.7942	0	0	1	0	53929.6	-	-	0	0		0	-	-	0	0		0.5	842.981	21.5691
171	1.66301e+09	3400.5	20220912 14:30:34	14:30:34	none	1.66301e+09	0.0068225	6.8225	21.4889	384.499	317.284	32.0715	38.8656	0.612492	3.74447	0.561787	0.355322	195.979	23.3578	23.0048	2.82054	54.579	1.61995	2.96808	1.20059	-300.872	170.602	9.4855	75.1941	0	0	1	0	53907.5	-	-	0	0		0	-	-	0	0		0.5	842.906	21.4889
172	1.66301e+09	3420.5	20220912 14:30:54	14:30:54	none	1.66301e+09	0.00673578	6.73578	21.5562	384.49	316.23	31.9646	38.8644	0.603299	3.74525	0.554048	0.350369	196.026	23.3837	23.018	2.8228	54.587	1.62093	2.96945	1.20186	-297.048	169.527	9.42477	77.9295	0	0	1	0	53921.8	-	-	0	0		0	-	-	0	0		0.5	843.102	21.5562
173	1.66301e+09	3440.5	20220912 14:31:14	14:31:14	none	1.66301e+09	0.00677398	6.77398	21.5105	384.485	316.306	31.9727	38.8643	0.603149	3.74947	0.553972	0.350316	196.014	23.3533	23.0786	2.83316	54.7791	1.62439	2.96535	1.20877	-298.733	152.819	8.48794	58.5882	0	0	1	0	54011.4	-	-	0	0		0	-	-	0	0		0.5	843.059	21.5105
174	1.66301e+09	3460.5	20220912 14:31:34	14:31:34	none	1.66301e+09	0.00679824	6.79824	21.5451	384.466	317.265	32.069	38.8617	0.613926	3.7454	0.563005	0.3561	195.998	23.3619	22.9974	2.81928	54.7725	1.62558	2.96788	1.19369	-299.802	171.917	9.55581	77.6675	0	0	1	0	53926.6	-	-	0	0		0	-	-	0	0		0.5	842.987	21.5451
175	1.66301e+09	3480.5	20220912 14:31:54	14:31:54	none	1.66301e+09	0.00683217	6.83217	21.607	384.426	317.41	32.0838	38.8578	0.617758	3.74942	0.566278	0.358191	195.956	23.3491	23.0019	2.82005	54.8518	1.62734	2.96679	1.19271	-301.299	169.958	9.43676	74.0527	0	0	1	0	54008.8	-	-	0	0		0	-	-	0	0		0.5	842.811	21.607
176	1.66301e+09	3500.5	20220912 14:32:14	14:32:14	none	1.66301e+09	0.00692037	6.92037	21.5347	384.452	317.95	32.1379	38.8598	0.621829	3.74763	0.569677	0.360368	195.967	23.3389	23.0151	2.8223	54.6247	1.6214	2.96826	1.2009	-305.189	168.867	9.38166	69.0268	0	0	1	0	53971.1	-	-	0	0		0	-	-	0	0		0.5	842.856	21.5347
177	1.66301e+09	3520.5	20220912 14:32:34	14:32:34	none	1.66301e+09	0.00688035	6.88035	21.6135	384.402	317.638	32.1075	38.8561	0.620945	3.74947	0.568957	0.359906	196.026	23.3429	22.978	2.81597	54.6073	1.62042	2.9674	1.19555	-303.424	175.479	9.74215	77.8235	0	0	1	0	54009.3	-	-	0	0		0	-	-	0	0		0.5	843.117	21.6135
178	1.66301e+09	3540.5	20220912 14:32:54	14:32:54	none	1.66301e+09	0.006807	6.807	21.5729	384.368	317.105	32.0538	38.8529	0.614082	3.75044	0.563199	0.356219	195.983	23.3622	22.9908	2.81815	54.6895	1.62328	2.96817	1.19488	-300.189	173.806	9.6476	79.2479	0	0	1	0	54028.2	-	-	0	0		0	-	-	0	0		0.5	842.925	21.5729
179	1.66301e+09	3560.5	20220912 14:33:14	14:33:14	none	1.66301e+09	0.00686735	6.86735	21.7809	384.351	317.32	32.0757	38.8514	0.622819	3.74452	0.570468	0.360878	195.99	23.3497	22.9918	2.81832	54.8547	1.62824	2.96827	1.19009	-302.85	173.451	9.64318	76.2336	0	0	1	0	53908.4	-	-	0	0		0	-	-	0	0		0.5	842.955	21.7809
180	1.66301e+09	3580.5	20220912 14:33:34	14:33:34	none	1.66301e+09	0.00687302	6.87302	21.8166	384.396	316.994	32.0423	38.8554	0.620099	3.74752	0.568222	0.359437	195.994	23.3395	23.0258	2.82413	54.8914	1.62841	2.9666	1.19572	-303.1	164.821	9.15723	66.872	0	0	1	0	53970.8	-	-	0	0		0	-	-	0	0		0.5	842.971	21.8166
[truncated: 202 more columns]

## Sheet: 2022-09-12-1327-1oe4-4-adaxial
Unnamed: 0	Unnamed: 1	Unnamed: 2	Unnamed: 3	Unnamed: 4	Unnamed: 5	Unnamed: 6	Unnamed: 7	Unnamed: 8	Unnamed: 9	Unnamed: 10	Unnamed: 11	Unnamed: 12	Unnamed: 13	Unnamed: 14	Unnamed: 15	Unnamed: 16	Unnamed: 17	Unnamed: 18	Unnamed: 19	Unnamed: 20	Unnamed: 21	Unnamed: 22	Unnamed: 23	Unnamed: 24	Unnamed: 25	Unnamed: 26	Unnamed: 27	Unnamed: 28	Unnamed: 29	Unnamed: 30	Unnamed: 31	Unnamed: 32	Unnamed: 33	Unnamed: 34	Unnamed: 35	Unnamed: 36	Unnamed: 37	Unnamed: 38	Unnamed: 39	Unnamed: 40	Unnamed: 41	Unnamed: 42	Unnamed: 43	Unnamed: 44	Unnamed: 45	Unnamed: 46	Unnamed: 47	Unnamed: 48	Unnamed: 49
SysConst	AvgTime	Oxygen
	4	21
ChambConst	Chamber	Aperture	blc_a	blc_b	blc_c	blc_d	blc_e	blc_minS	blc_maxS	blc_Po
	6800-01A	6 cm²	0.578	0.522974	0.00374025	-0.0619796	-0.00560859	1	6	96.9
Const	S	K	Geometry	CustomBLC
	3.21	0.5	0: Broadleaf	2
LTConst	deltaTw	fT1	fT2	fTeb
	0	1	0	0
LQConst	Leaf	Ambient	abs_ambient	abs_redLED	abs_greenLED	abs_blueLED	abs_whiteLED	abs_redFlr	abs_blueFlr	k_ambient	k_redLED	k_greenLED	k_blueLED	k_whiteLED	k_redFlr	k_blueFlr
	standard	Sun+Sky	0.49	0.84	0.7	0.87	0.75	0.84	0.87	0.39	0.18	0.23	0.26	0.21	0.19	0.25
QConst	fQ_Amb_in	fQ_Amb_out	fQ_HeadLS	fQ_ConsoleLS	fQ_Flr
	0	0	0	0	1
LeakConst	fan_a	fan_b	fan_c	fan_d	Fs_meas	Fs_true	leak_wt
	-6276	6.6	1.709e-05	3.11	3.75602 85.6773 383.059 622.188 866.203 1047.74 1230.52 1389.87	0.987644 103.32 402.329 601.855 802.449 1001.02 1202.07 1400.91	0
SysObs	SysObs	SysObs	SysObs	SysObs	SysObs	GasEx	GasEx	GasEx	GasEx	GasEx	GasEx	GasEx	GasEx	GasEx	GasEx	GasEx	GasEx	GasEx	GasEx	GasEx	GasEx	GasEx	GasEx	GasEx	GasEx	GasEx	GasEx	GasEx	GasEx	Leak	Leak	Leak	Leak	Leak	FLR	FLR	FLR	FLR	FLR	FLR	FLR	FLR	FLR	FLR	FLR	FLR	FLR	FLR	FLR
obs	time	elapsed	date	hhmmss	averaging	TIME	E	Emm	A	Ca	Ci	Pci	Pca	gsw	gbw	gtw	gtc	Rabs	TleafEB	TleafCnd	SVPleaf	RHcham	VPcham	SVPcham	VPDleaf	LatHFlux	SenHFlux	NetTherm	EBSum	Leak	LeakPct	CorrFact	CorrFactPct	Fan	DarkAdaptedID	Qmax_d	Fo	Fm	Fv/Fm	A_dark	LightAdaptedID	Qmax	Fs	Fm'	PhiPS2	PS2/1	Qabs_fs	A_fs	ETR
	s	s			s	s	mol m⁻² s⁻¹	mmol m⁻² s⁻¹	µmol m⁻² s⁻¹	µmol mol⁻¹	µmol mol⁻¹	Pa	Pa	mol m⁻² s⁻¹	mol m⁻² s⁻¹	mol m⁻² s⁻¹	mol m⁻² s⁻¹	W m⁻²	°C	°C	kPa	%	kPa	kPa	kPa	W m⁻²	W m⁻²	W m⁻²	W m⁻²	µmol s⁻¹	%		%	µmol s⁻¹						µmol m⁻² s⁻¹							µmol m⁻² s⁻¹	µmol m⁻² s⁻¹	µmol m⁻² s⁻¹
1	1663007793	0	20220912 13:36:33	13:36:33	none	1663007793	0.000359175	0.359175	2.90511	398.035	234.928	23.7578	40.2525	0.0297245	3.74358	0.029594	0.0185079	18.9693	23.0902	22.9949	2.81885	57.1346	1.61841	2.83263	1.20044	-15.8396	16.267	0.901077	20.2978	0	0	1	0	54031.5	-	-	0	0		0	-	-	0	0		0.5	83.8643	2.90511
2	1663007813	20	20220912 13:36:53	13:36:53	none	1663007813	0.000415109	0.415109	2.87201	398.11	257.846	26.0751	40.2596	0.0344641	3.75156	0.0342892	0.0214464	18.9714	23.0727	22.9997	2.81967	57.2925	1.62231	2.83162	1.19736	-18.3063	14.1376	0.781451	15.5841	0	0	1	0	54194.3	-	-	0	0		0	-	-	0	0		0.5	83.8735	2.87201
3	1663007833	40	20220912 13:37:13	13:37:13	none	1663007833	0.000407969	0.407969	2.73294	398.158	261.883	26.4829	40.2637	0.0338126	3.74767	0.033644	0.0210426	18.9757	23.0674	23.0088	2.82122	57.3022	1.62191	2.83046	1.19931	-17.9914	10.9104	0.603703	12.4983	0	0	1	0	54116.6	-	-	0	0		0	-	-	0	0		0.5	83.8924	2.73294
4	1663007853	60	20220912 13:37:33	13:37:33	none	1663007853	0.000396413	0.396413	2.5989	398.17	264.714	26.7695	40.2653	0.0328699	3.74801	0.0327105	0.0204583	18.9821	23.0622	23.0016	2.81999	57.3097	1.62138	2.82916	1.19861	-17.4818	10.8306	0.599186	12.9301	0	0	1	0	54125	-	-	0	0		0	-	-	0	0		0.5	83.921	2.5989
5	1663007873	80	20220912 13:37:53	13:37:53	none	1663007873	0.000389257	0.389257	2.70438	398.184	257.274	26.0165	40.2659	0.0322878	3.74972	0.0321342	0.0200976	18.986	23.0572	22.9975	2.8193	57.3268	1.62123	2.82804	1.19807	-17.1662	10.3503	0.572326	12.7424	0	0	1	0	54160.7	-	-	0	0		0	-	-	0	0		0.5	83.9379	2.70438
6	1663007893	100	20220912 13:38:13	13:38:13	none	1663007893	0.00039245	0.39245	2.61446	398.205	262.789	26.5742	40.2681	0.0325573	3.74941	0.0324011	0.0202646	18.9874	23.049	22.9981	2.8194	57.3611	1.62145	2.82674	1.19795	-17.307	8.69194	0.480647	10.8529	0	0	1	0	54155.8	-	-	0	0		0	-	-	0	0		0.5	83.9441	2.61446
7	1663007913	120	20220912 13:38:33	13:38:33	none	1663007913	0.000401287	0.401287	2.72916	398.111	260.463	26.3395	40.2593	0.0334001	3.75248	0.0332358	0.020787	18.9878	23.0417	22.9794	2.81621	57.3998	1.62202	2.82582	1.19419	-17.6967	11.3897	0.629236	13.31	0	0	1	0	54219.1	-	-	0	0		0	-	-	0	0		0.5	83.9462	2.72916
8	1663007933	140	20220912 13:38:53	13:38:53	none	1663007933	0.000421314	0.421314	2.77154	398.089	264.801	26.7774	40.2557	0.0351013	3.75977	0.0349202	0.0218413	18.9915	23.0385	22.9813	2.81653	57.441	1.62327	2.82597	1.19326	-18.5799	11.2091	0.618068	12.2387	0	0	1	0	54366.8	-	-	0	0		0	-	-	0	0		0.5	83.9623	2.77154
9	1663007953	160	20220912 13:39:13	13:39:13	none	1663007953	0.000450789	0.450789	2.83935	398.033	270.235	27.3273	40.2508	0.0376128	3.74124	0.037404	0.0233962	18.9963	23.0345	22.9846	2.81709	57.4995	1.62513	2.82633	1.19197	-19.8798	10.9118	0.604673	10.6331	0	0	1	0	53990.6	-	-	0	0		0	-	-	0	0		0.5	83.9838	2.83935
10	1663007973	180	20220912 13:39:33	13:39:33	none	1663007973	0.000485595	0.485595	2.86727	398.006	277.959	28.1074	40.2466	0.0406104	3.7546	0.040368	0.0252516	18.9983	23.0346	22.9836	2.81692	57.5496	1.62725	2.82756	1.18967	-21.4147	12.6107	0.696345	10.8906	0	0	1	0	54260.3	-	-	0	0		0	-	-	0	0		0.5	83.9927	2.86727
11	1663007993	200	20220912 13:39:53	13:39:53	none	1663007993	0.000551312	0.551312	2.99849	397.945	286.593	28.9802	40.2402	0.0460636	3.74818	0.0457514	0.0286225	18.9976	23.0297	22.9927	2.81848	57.5015	1.62675	2.82905	1.19173	-24.3129	12.5083	0.691937	7.88497	0	0	1	0	54128.4	-	-	0	0		0	-	-	0	0		0.5	83.9896	2.99849
12	1663008013	220	20220912 13:40:13	13:40:13	none	1663008013	0.000628304	0.628304	3.1847	397.824	293.522	29.6806	40.2276	0.0525338	3.73726	0.052127	0.0326156	19.0021	23.0226	22.9846	2.81709	57.4103	1.62504	2.83058	1.19205	-27.7082	15.897	0.881972	8.07288	0	0	1	0	53905.4	-	-	0	0		0	-	-	0	0		0.5	84.0092	3.1847
13	1663008033	240	20220912 13:40:33	13:40:33	none	1663008033	0.00064321	0.64321	3.24901	397.762	293.711	29.6997	40.2213	0.0537442	3.74175	0.053319	0.0333623	18.9854	23.0303	22.9946	2.8188	57.3981	1.62577	2.83244	1.19303	-28.3655	16.0977	0.892127	7.60962	0	0	1	0	53994.4	-	-	0	0		0	-	-	0	0		0.5	83.9353	3.24901
14	1663008053	260	20220912 13:40:53	13:40:53	none	1663008053	0.000681173	0.681173	3.23826	397.731	299.459	30.281	40.2182	0.056999	3.74287	0.0565211	0.0353683	19.0325	23.0364	23.0021	2.82008	57.4374	1.62823	2.83479	1.19185	-30.0397	17.3536	0.961543	7.30789	0	0	1	0	54014.6	-	-	0	0		0	-	-	0	0		0.5	84.1436	3.23826
15	1663008073	280	20220912 13:41:13	13:41:13	none	1663008073	0.000783692	0.783692	3.31	397.639	309.496	31.2966	40.2097	0.0656571	3.74116	0.0650236	0.0406962	19.0289	23.0263	23.0011	2.81991	57.3889	1.62796	2.83671	1.19195	-34.5608	19.8063	1.098	5.37234	0	0	1	0	53977.9	-	-	0	0		0	-	-	0	0		0.5	84.1277	3.31
16	1663008093	300	20220912 13:41:33	13:41:33	none	1663008093	0.000837398	0.837398	3.35431	397.631	313.447	31.6953	40.2079	0.0700257	3.75711	0.0693086	0.0433817	19.0232	23.0221	22.993	2.81853	57.2135	1.62363	2.83785	1.1949	-36.9292	22.8683	1.26236	6.22457	0	0	1	0	54300	-	-	0	0		0	-	-	0	0		0.5	84.1025	3.35431
17	1663008113	320	20220912 13:41:53	13:41:53	none	1663008113	0.000830818	0.830818	3.45638	397.563	310.476	31.3949	40.2011	0.0695126	3.7512	0.0688048	0.043066	18.9647	23.0173	22.9821	2.81667	57.1923	1.62246	2.83685	1.19421	-36.6391	23.8637	1.31927	7.50864	0	0	1	0	54181.3	-	-	0	0		0	-	-	0	0		0.5	83.844	3.45638
18	1663008133	340	20220912 13:42:13	13:42:13	none	1663008133	0.000859146	0.859146	3.37553	397.584	315.114	31.8644	40.2038	0.0720824	3.74354	0.0713201	0.0446429	18.9603	23.0235	22.9733	2.81517	57.1962	1.62378	2.83896	1.19139	-37.8883	28.0734	1.5552	10.7006	0	0	1	0	54023.7	-	-	0	0		0	-	-	0	0		0.5	83.8245	3.37553
19	1663008153	360	20220912 13:42:33	13:42:33	none	1663008153	0.000879896	0.879896	3.5318	397.515	313.258	31.6757	40.1956	0.0736871	3.74859	0.0728918	0.0456281	19.0101	23.0371	22.9931	2.81854	57.1699	1.62475	2.84197	1.19379	-38.8034	27.6465	1.52978	9.38289	0	0	1	0	54122.9	-	-	0	0		0	-	-	0	0		0.5	84.0445	3.5318
20	1663008173	380	20220912 13:42:53	13:42:53	none	1663008173	0.000899693	0.899693	3.65329	397.463	312.133	31.5622	40.1905	0.0751982	3.74717	0.0743697	0.0465548	19.0057	23.0411	23.0122	2.8218	57.1654	1.62543	2.84338	1.19638	-39.6765	25.434	1.40808	6.17131	0	0	1	0	54092.6	-	-	0	0		0	-	-	0	0		0.5	84.0252	3.65329
21	1663008193	400	20220912 13:43:13	13:43:13	none	1663008193	0.000908795	0.908795	3.55181	397.481	315.148	31.8678	40.1933	0.0760426	3.74802	0.0751958	0.0470727	19.003	23.0418	23.0061	2.82076	57.1601	1.62552	2.84381	1.19524	-40.0779	27.1775	1.50424	7.60694	0	0	1	0	54109.4	-	-	0	0		0	-	-	0	0		0.5	84.0134	3.55181
22	1663008213	420	20220912 13:43:33	13:43:33	none	1663008213	0.000922318	0.922318	3.52014	397.522	317.126	32.0669	40.1963	0.0773672	3.74731	0.0764907	0.0478846	18.9949	23.0437	22.9916	2.81829	57.154	1.62582	2.84463	1.19247	-40.6742	31.0714	1.72	11.112	0	0	1	0	54094	-	-	0	0		0	-	-	0	0		0.5	83.9772	3.52014
23	1663008233	440	20220912 13:43:53	13:43:53	none	1663008233	0.000936536	0.936536	3.54239	397.513	317.706	32.1261	40.1961	0.0785079	3.74623	0.0776052	0.0485835	18.9934	23.0477	22.9991	2.81957	57.1394	1.62609	2.84584	1.19347	-41.3012	30.9615	1.71454	10.3682	0	0	1	0	54071	-	-	0	0		0	-	-	0	0		0.5	83.9707	3.54239
24	1663008253	460	20220912 13:44:13	13:44:13	none	1663008253	0.000950312	0.950312	3.51043	397.466	319.389	32.2959	40.1909	0.0797151	3.74972	0.0787854	0.0493235	18.9892	23.0526	22.9979	2.81936	57.1271	1.62649	2.84714	1.19287	-41.9088	32.7693	1.81302	11.6628	0	0	1	0	54140.2	-	-	0	0		0	-	-	0	0		0.5	83.9524	3.51043
25	1663008273	480	20220912 13:44:33	13:44:33	none	1663008273	0.00100881	1.00881	3.53569	397.477	322.965	32.6569	40.1912	0.0846225	3.75384	0.0835768	0.0523284	18.9864	23.0489	23.0029	2.82022	57.1001	1.62654	2.84857	1.19368	-44.4886	33.4731	1.85005	9.82098	0	0	1	0	54222.2	-	-	0	0		0	-	-	0	0		0.5	83.9398	3.53569
26	1663008293	500	20220912 13:44:53	13:44:53	none	1663008293	0.000991127	0.991127	3.59385	397.447	320.548	32.4124	40.1881	0.083043	3.75417	0.0820359	0.0513619	19.0042	23.0585	22.997	2.81921	57.0051	1.62441	2.84959	1.1948	-43.7087	35.8644	1.98204	13.1419	0	0	1	0	54227.8	-	-	0	0		0	-	-	0	0		0.5	84.0185	3.59385
27	1663008313	520	20220912 13:45:13	13:45:13	none	1663008313	0.00100164	1.00164	3.65536	397.426	320.146	32.3714	40.1856	0.0840083	3.73874	0.0829736	0.0519504	19.0127	23.0611	22.9955	2.81895	57.0129	1.62514	2.85049	1.19381	-44.1723	37.0674	2.05702	13.9648	0	0	1	0	53914.2	-	-	0	0		0	-	-	0	0		0.5	84.0563	3.65536
28	1663008333	540	20220912 13:45:33	13:45:33	none	1663008333	0.0010225	1.0225	3.55552	397.418	323.567	32.7177	40.1851	0.0859421	3.75673	0.0848646	0.0531361	19.0237	23.0579	22.9897	2.81796	57.0564	1.62643	2.85057	1.19153	-45.0924	38.5217	2.12743	14.5805	0	0	1	0	54278.6	-	-	0	0		0	-	-	0	0		0.5	84.105	3.55552
29	1663008353	560	20220912 13:45:53	13:45:53	none	1663008353	0.00108315	1.08315	3.71791	397.396	324.236	32.7854	40.183	0.0908929	3.74839	0.089686	0.0561609	18.9749	23.0488	22.9905	2.8181	56.9481	1.62373	2.85124	1.19437	-47.7671	39.0626	2.16216	12.4326	0	0	1	0	54108.9	-	-	0	0		0	-	-	0	0		0.5	83.889	3.71791
30	1663008373	580	20220912 13:46:13	13:46:13	none	1663008373	0.00109074	1.09074	3.72889	397.351	324.35	32.7967	40.1783	0.0914034	3.74053	0.0901805	0.0564713	18.9799	23.0475	23.002	2.82006	56.9539	1.62394	2.85133	1.19612	-48.1015	36.7625	2.03924	9.68013	0	0	1	0	53949.5	-	-	0	0		0	-	-	0	0		0.5	83.9113	3.72889
31	1663008393	600	20220912 13:46:33	13:46:33	none	1663008393	0.000612171	0.612171	6.13698	395.829	184.449	18.6505	40.0242	0.048091	3.71915	0.0477481	0.0298732	189.99	24.0457	23.51	2.90795	57.2254	1.64073	2.86714	1.26722	-26.9967	-46.9586	-2.62777	113.407	0	0	1	0	53500.2	-	-	0	0		0	-	-	0	0		0.5	839.957	6.13698
32	1663008413	620	20220912 13:46:53	13:46:53	none	1663008413	0.00047452	0.47452	7.80137	394.846	69.9747	7.07542	39.9244	0.0391587	3.74834	0.0389328	0.0243532	190.017	23.903	23.3338	2.8772	58.9215	1.67253	2.83857	1.20467	-20.9264	-45.2054	-2.50562	121.38	0	0	1	0	54121.2	-	-	0	0		0	-	-	0	0		0.5	840.076	7.80137
33	1663008433	640	20220912 13:47:13	13:47:13	none	1663008433	0.000649589	0.649589	8.70543	394.28	139.571	14.1129	39.868	0.0561713	3.74857	0.0557079	0.0348587	189.999	23.5866	23.0363	2.82592	59.9489	1.67308	2.79084	1.15285	-28.6469	-41.6917	-2.30397	117.357	0	0	1	0	54177.2	-	-	0	0		0	-	-	0	0		0.5	839.997	8.70543
34	1663008453	660	20220912 13:47:33	13:47:33	none	1663008453	0.00210085	2.10085	8.86994	393.823	309.741	31.3198	39.8219	0.187186	3.74744	0.182142	0.114281	189.997	23.2094	22.9411	2.80969	60.0919	1.66923	2.77779	1.14046	-92.6476	-38.0628	-2.10222	57.1847	0	0	1	0	54168.5	-	-	0	0		0	-	-	0	0		0.5	839.988	8.86994
35	1663008473	680	20220912 13:47:53	13:47:53	none	1663008473	0.0016922	1.6922	9.4616	393.507	278.683	28.1788	39.7891	0.142293	3.73922	0.139352	0.0873541	189.999	23.3007	22.9618	2.81321	58.0194	1.61222	2.77875	1.20099	-74.6259	-41.0031	-2.2699	72.1	0	0	1	0	54000.6	-	-	0	0		0	-	-	0	0		0.5	839.995	9.4616
36	1663008493	700	20220912 13:48:13	13:48:13	none	1663008493	0.00146895	1.46895	10.0974	393.122	252.927	25.574	39.7495	0.122522	3.75824	0.120345	0.0754081	189.999	23.3221	22.929	2.80763	57.6692	1.60034	2.77503	1.20729	-64.7807	-39.0437	-2.14989	84.0251	0	0	1	0	54390.6	-	-	0	0		0	-	-	0	0		0.5	839.997	10.0974
37	1663008513	720	20220912 13:48:33	13:48:33	none	1663008513	0.00147321	1.47321	10.7391	392.782	245.175	24.7899	39.7146	0.123402	3.74826	0.121188	0.0759382	189.999	23.3185	22.93	2.8078	57.8693	1.60548	2.77432	1.20232	-64.9685	-39.9909	-2.20787	82.8317	0	0	1	0	54188.8	-	-	0	0		0	-	-	0	0		0.5	839.995	10.7391
38	1663008533	740	20220912 13:48:53	13:48:53	none	1663008533	0.00152662	1.52662	11.1358	392.472	245.084	24.7808	39.6833	0.128223	3.74363	0.125833	0.0788564	189.992	23.3235	22.9361	2.80883	57.9398	1.60894	2.77692	1.19989	-67.3238	-38.0645	-2.10435	82.4996	0	0	1	0	54092	-	-	0	0		0	-	-	0	0		0.5	839.966	11.1358
39	1663008553	760	20220912 13:49:13	13:49:13	none	1663008553	0.00158069	1.58069	11.5363	392.158	244.516	24.7227	39.6506	0.132665	3.75015	0.130112	0.081545	190	23.3346	22.9655	2.81384	57.9822	1.61238	2.78082	1.20146	-69.7084	-39.3843	-2.1741	78.7328	0	0	1	0	54220.2	-	-	0	0		0	-	-	0	0		0.5	839.998	11.5363
40	1663008573	780	20220912 13:49:33	13:49:33	none	1663008573	0.00172062	1.72062	11.9985	391.853	250.207	25.2982	39.6199	0.14437	3.74278	0.141346	0.0886076	190.017	23.334	22.9785	2.81605	57.8796	1.6122	2.78543	1.20386	-75.8793	-36.4214	-2.01492	75.7015	0	0	1	0	54065.5	-	-	0	0		0	-	-	0	0		0.5	840.076	11.9985
41	1663008593	800	20220912 13:49:53	13:49:53	none	1663008593	0.00172258	1.72258	12.4359	391.591	244.728	24.7439	39.5928	0.144033	3.75172	0.14103	0.0884083	189.986	23.3692	22.996	2.81904	57.7124	1.61114	2.79167	1.2079	-75.9656	-32.5845	-1.79885	79.6366	0	0	1	0	54240	-	-	0	0		0	-	-	0	0		0.5	839.936	12.4359
42	1663008613	820	20220912 13:50:13	13:50:13	none	1663008613	0.00170007	1.70007	12.8421	391.354	238.281	24.0922	39.5693	0.142342	3.75972	0.139414	0.0873919	189.957	23.3635	22.9745	2.81537	57.6818	1.6094	2.79013	1.20598	-74.973	-30.1406	-1.66013	83.1832	0	0	1	0	54404.2	-	-	0	0		0	-	-	0	0		0.5	839.809	12.8421
43	1663008633	840	20220912 13:50:33	13:50:33	none	1663008633	0.00172307	1.72307	13.134	391.104	237.944	24.0574	39.5426	0.145503	3.74652	0.142435	0.089292	189.986	23.3432	22.9341	2.80849	57.8414	1.61214	2.78717	1.19635	-75.9874	-25.4094	-1.40406	87.1851	0	0	1	0	54139.4	-	-	0	0		0	-	-	0	0		0.5	839.938	13.134
44	1663008653	860	20220912 13:50:53	13:50:53	none	1663008653	0.00179517	1.79517	13.5595	390.919	239.715	24.2365	39.524	0.152362	3.74348	0.148999	0.0934203	189.96	23.3443	22.9359	2.8088	57.9721	1.61733	2.78984	1.19147	-79.1668	-22.5633	-1.24792	86.9825	0	0	1	0	54074.8	-	-	0	0		0	-	-	0	0		0.5	839.825	13.5595
45	1663008673	880	20220912 13:51:13	13:51:13	none	1663008673	0.00183724	1.83724	13.7257	390.707	241.426	24.4092	39.5021	0.156378	3.74489	0.152839	0.0958355	190.044	23.3662	22.9552	2.81208	58.0823	1.62339	2.79499	1.18869	-81.0224	-20.3308	-1.1243	87.5662	0	0	1	0	54098	-	-	0	0		0	-	-	0	0		0.5	840.193	13.7257
46	1663008693	900	20220912 13:51:33	13:51:33	none	1663008693	0.0019054	1.9054	14.0136	390.543	243.244	24.5927	39.485	0.162034	3.75366	0.158246	0.0992365	190.017	23.3955	22.9915	2.81827	58.0788	1.62768	2.80255	1.19059	-84.0279	-18.6987	-1.03206	86.2584	0	0	1	0	54267.6	-	-	0	0		0	-	-	0	0		0.5	840.076	14.0136
47	1663008713	920	20220912 13:51:53	13:51:53	none	1663008713	0.00206437	2.06437	14.1822	390.364	251.938	25.472	39.4674	0.175403	3.74698	0.170966	0.107243	189.994	23.3849	22.9947	2.81882	57.9015	1.62484	2.80622	1.19397	-91.0386	-14.9485	-0.826642	83.1798	0	0	1	0	54128.1	-	-	0	0		0	-	-	0	0		0.5	839.971	14.1822
48	1663008733	940	20220912 13:52:13	13:52:13	none	1663008733	0.0020585	2.0585	14.48	390.198	248.738	25.1482	39.4503	0.17502	3.74006	0.170594	0.107009	189.974	23.3976	22.9817	2.8166	57.8125	1.62341	2.80805	1.19319	-90.7798	-10.122	-0.56077	88.5115	0	0	1	0	53985.9	-	-	0	0		0	-	-	0	0		0.5	839.886	14.48
49	1663008753	960	20220912 13:52:33	13:52:33	none	1663008753	0.00214829	2.14829	14.6895	390.004	252.731	25.5523	39.4313	0.183427	3.74844	0.178582	0.112038	190.04	23.403	22.9778	2.81594	57.8326	1.62639	2.81224	1.18954	-94.7398	-4.38526	-0.24243	90.6724	0	0	1	0	54151.3	-	-	0	0		0	-	-	0	0		0.5	840.176	14.6895
50	1663008773	980	20220912 13:52:53	13:52:53	none	1663008773	0.00228499	2.28499	14.9422	389.895	257.849	26.0701	39.4207	0.194708	3.74798	0.189259	0.118764	190.011	23.4025	22.9953	2.81892	57.6876	1.62506	2.81699	1.19386	-100.768	-2.28329	-0.126271	86.8337	0	0	1	0	54136.9	-	-	0	0		0	-	-	0	0		0.5	840.05	14.9422
51	1663008793	1000	20220912 13:53:13	13:53:13	none	1663008793	0.00229774	2.29774	15.191	389.702	255.858	25.868	39.4	0.195166	3.75207	0.189697	0.119039	189.986	23.4244	23.0187	2.82291	57.6062	1.62523	2.82128	1.19769	-101.33	-1.94191	-0.107301	86.6066	0	0	1	0	54215.3	-	-	0	0		0	-	-	0	0		0.5	839.939	15.191
52	1663008813	1020	20220912 13:53:33	13:53:33	none	1663008813	0.00240805	2.40805	15.3785	389.576	260.527	26.3408	39.3884	0.205576	3.75854	0.199527	0.125233	189.998	23.4036	22.9913	2.81824	57.5833	1.62483	2.8217	1.19341	-106.195	4.1134	0.226869	88.1436	0	0	1	0	54346.1	-	-	0	0		0	-	-	0	0		0.5	839.992	15.3785
53	1663008833	1040	20220912 13:53:53	13:53:53	none	1663008833	0.00248462	2.48462	15.473	389.465	263.731	26.6643	39.3764	0.212811	3.74745	0.206318	0.129516	190.013	23.4011	22.9809	2.81646	57.5699	1.62565	2.82379	1.19081	-109.572	8.66721	0.479446	89.5882	0	0	1	0	54118.9	-	-	0	0		0	-	-	0	0		0.5	840.059	15.473
54	1.66301e+09	1060.1	20220912 13:54:13	13:54:13	none	1.66301e+09	0.00261439	2.61439	15.6023	389.365	268.302	27.1272	39.3674	0.223729	3.74898	0.216568	0.135979	190.029	23.3924	22.9973	2.81926	57.5024	1.62553	2.8269	1.19373	-115.295	9.03453	0.49965	84.2681	0	0	1	0	54146.6	-	-	0	0		0	-	-	0	0		0.5	840.126	15.6023
55	1.66301e+09	1080.1	20220912 13:54:33	13:54:33	none	1.66301e+09	0.00267992	2.67992	15.8229	389.196	269.34	27.2321	39.3503	0.229477	3.75297	0.221957	0.139378	189.986	23.386	22.9913	2.81824	57.4316	1.62429	2.82822	1.19395	-118.185	11.8161	0.652792	84.2703	0	0	1	0	54226.1	-	-	0	0		0	-	-	0	0		0.5	839.939	15.8229
56	1.66301e+09	1100.1	20220912 13:54:53	13:54:53	none	1.66301e+09	0.00277046	2.77046	15.9649	389.073	272.351	27.5359	39.337	0.238406	3.73881	0.230271	0.144627	189.999	23.3839	22.9798	2.81628	57.4593	1.62659	2.83085	1.18969	-122.177	17.1936	0.953498	85.9689	0	0	1	0	53936.1	-	-	0	0		0	-	-	0	0		0.5	839.996	15.9649
57	1.66301e+09	1120.1	20220912 13:55:13	13:55:13	none	1.66301e+09	0.00289498	2.89498	16.0245	388.96	276.327	27.938	39.3258	0.24891	3.75261	0.240089	0.150822	190.002	23.3776	22.9861	2.81735	57.3325	1.62501	2.83436	1.19234	-127.669	20.1299	1.11238	83.5754	0	0	1	0	54212.2	-	-	0	0		0	-	-	0	0		0.5	840.008	16.0245
58	1.66301e+09	1140.1	20220912 13:55:33	13:55:33	none	1.66301e+09	0.00299566	2.99566	16.2327	388.85	278.485	28.1563	39.3148	0.257992	3.74252	0.248504	0.156138	190.013	23.3717	22.9874	2.81757	57.3023	1.62555	2.8368	1.19202	-132.109	22.6786	1.2567	81.84	0	0	1	0	54005	-	-	0	0		0	-	-	0	0		0.5	840.059	16.2327
59	1.66301e+09	1160.1	20220912 13:55:53	13:55:53	none	1.66301e+09	0.00304993	3.04993	16.2506	388.827	280.062	28.3151	39.3116	0.262527	3.73798	0.252697	0.158788	190.023	23.3688	22.9868	2.81747	57.2202	1.62401	2.83817	1.19346	-134.502	24.3842	1.3529	81.2581	0	0	1	0	53911.6	-	-	0	0		0	-	-	0	0		0.5	840.101	16.2506
60	1.66301e+09	1180.1	20220912 13:56:13	13:56:13	none	1.66301e+09	0.00313616	3.13616	16.368	388.706	282.09	28.5204	39.2996	0.270351	3.75594	0.259986	0.16339	189.97	23.3558	22.9948	2.81883	57.2707	1.62605	2.83924	1.19278	-138.305	24.1368	1.33287	77.135	0	0	1	0	54274.4	-	-	0	0		0	-	-	0	0		0.5	839.867	16.368
61	1.66301e+09	1200.1	20220912 13:56:33	13:56:33	none	1.66301e+09	0.00321684	3.21684	16.5011	388.644	283.619	28.6747	39.293	0.277255	3.74872	0.266346	0.16741	189.975	23.3526	22.9889	2.81783	57.1381	1.62356	2.84147	1.19427	-141.863	27.9102	1.54426	77.5666	0	0	1	0	54125.8	-	-	0	0		0	-	-	0	0		0.5	839.888	16.5011
62	1.66301e+09	1220.1	20220912 13:56:53	13:56:53	none	1.66301e+09	0.00326561	3.26561	16.5421	388.579	284.797	28.7938	39.2865	0.281661	3.75335	0.270423	0.169987	190.036	23.3544	22.9999	2.8197	57.1699	1.62563	2.84351	1.19407	-144.013	28.1268	1.5545	75.7039	0	0	1	0	54217.5	-	-	0	0		0	-	-	0	0		0.5	840.16	16.5421
63	1.66301e+09	1240.1	20220912 13:57:13	13:57:13	none	1.66301e+09	0.00335408	3.35408	16.5719	388.508	287.085	29.0247	39.2786	0.289565	3.73921	0.277659	0.174566	189.988	23.3445	22.9871	2.81752	57.052	1.62306	2.84487	1.19446	-147.915	32.1937	1.78596	76.053	0	0	1	0	53929.4	-	-	0	0		0	-	-	0	0		0.5	839.948	16.5719
64	1.66301e+09	1260.1	20220912 13:57:33	13:57:33	none	1.66301e+09	0.00337292	3.37292	16.7476	388.422	286.733	28.9895	39.2706	0.291812	3.75031	0.279759	0.175891	189.996	23.3325	22.9798	2.81628	57.1147	1.6241	2.84357	1.19218	-148.746	32.2286	1.78247	75.2611	0	0	1	0	54155.7	-	-	0	0		0	-	-	0	0		0.5	839.982	16.7476
65	1.66301e+09	1280.1	20220912 13:57:53	13:57:53	none	1.66301e+09	0.00349954	3.49954	16.8097	388.385	289.675	29.2868	39.2666	0.302911	3.73811	0.289905	0.182313	189.996	23.3205	22.9896	2.81795	57.0757	1.62432	2.84591	1.19363	-154.33	32.8896	1.82518	70.3813	0	0	1	0	53906.1	-	-	0	0		0	-	-	0	0		0.5	839.984	16.8097
66	1.66301e+09	1300.1	20220912 13:58:13	13:58:13	none	1.66301e+09	0.00351655	3.51655	16.7932	388.34	289.834	29.3036	39.263	0.303326	3.75517	0.290342	0.182584	189.994	23.3275	22.9919	2.81834	56.9085	1.62067	2.84785	1.19767	-155.08	34.8617	1.92596	71.7022	0	0	1	0	54249.7	-	-	0	0		0	-	-	0	0		0.5	839.976	16.7932
67	1.66301e+09	1320.1	20220912 13:58:33	13:58:33	none	1.66301e+09	0.00355102	3.55102	16.8839	388.305	290.392	29.3591	39.2583	0.307098	3.74178	0.293751	0.184745	189.996	23.3359	22.9879	2.81766	56.9151	1.62233	2.85043	1.19533	-156.6	38.5701	2.13859	74.1051	0	0	1	0	53975.5	-	-	0	0		0	-	-	0	0		0.5	839.983	16.8839
68	1.66301e+09	1340.1	20220912 13:58:53	13:58:53	none	1.66301e+09	0.00357428	3.57428	16.9783	388.218	290.148	29.3352	39.2505	0.308365	3.74617	0.294925	0.185487	190	23.341	23.014	2.82211	56.9304	1.62374	2.85216	1.19837	-157.626	35.3639	1.95887	69.6969	0	0	1	0	54062.8	-	-	0	0		0	-	-	0	0		0.5	839.999	16.9783
69	1.66301e+09	1360.1	20220912 13:59:13	13:59:13	none	1.66301e+09	0.00359951	3.59951	17.1806	388.167	289.927	29.3118	39.244	0.311492	3.75154	0.297804	0.187307	189.95	23.3299	23.0011	2.81991	56.9853	1.62478	2.85123	1.19513	-158.739	36.9314	2.04258	70.1858	0	0	1	0	54172.4	-	-	0	0		0	-	-	0	0		0.5	839.781	17.1806
70	1.66301e+09	1380.1	20220912 13:59:33	13:59:33	none	1.66301e+09	0.00365275	3.65275	17.0771	388.14	291.909	29.5132	39.2426	0.316802	3.74553	0.302633	0.190366	189.998	23.3163	22.9841	2.81701	56.9507	1.62349	2.85069	1.19352	-161.086	39.6791	2.19784	70.7889	0	0	1	0	54051.4	-	-	0	0		0	-	-	0	0		0.5	839.992	17.0771
71	1.66301e+09	1400.1	20220912 13:59:53	13:59:53	none	1.66301e+09	0.0037072	3.7072	17.0329	388.123	293.226	29.6458	39.2401	0.321013	3.74532	0.306473	0.192797	190.002	23.3064	22.9877	2.81762	56.8763	1.62151	2.85093	1.19612	-163.488	39.2326	2.17329	67.9202	0	0	1	0	54046.8	-	-	0	0		0	-	-	0	0		0.5	840.008	17.0329
72	1.66301e+09	1420.1	20220912 14:00:13	14:00:13	none	1.66301e+09	0.0037139	3.7139	17.1506	388.068	292.646	29.5869	39.2341	0.321338	3.74418	0.306765	0.192982	190.002	23.3109	22.9936	2.81863	56.8566	1.62151	2.85193	1.19712	-163.783	39.2004	2.1723	67.5918	0	0	1	0	54022.5	-	-	0	0		0	-	-	0	0		0.5	840.008	17.1506
73	1.66301e+09	1440.1	20220912 14:00:33	14:00:33	none	1.66301e+09	0.00373043	3.73043	17.1788	388.042	293.08	29.6309	39.2318	0.323563	3.75077	0.308818	0.19428	190.002	23.3084	22.9826	2.81675	56.8795	1.62228	2.85214	1.19447	-164.512	41.7365	2.30866	69.5351	0	0	1	0	54155.9	-	-	0	0		0	-	-	0	0		0.5	840.008	17.1788
74	1.66301e+09	1460.1	20220912 14:00:53	14:00:53	none	1.66301e+09	0.00375281	3.75281	17.2833	388.012	292.924	29.6158	39.2296	0.325186	3.74201	0.310262	0.195198	190.004	23.3195	22.9983	2.81943	56.8653	1.62339	2.8548	1.19604	-165.499	41.5785	2.30566	68.3891	0	0	1	0	53975.7	-	-	0	0		0	-	-	0	0		0.5	840.017	17.2833
75	1.66301e+09	1480.1	20220912 14:01:13	14:01:13	none	1.66301e+09	0.00382316	3.82316	17.2326	387.994	294.484	29.7725	39.2265	0.330414	3.75522	0.31507	0.198238	190.006	23.3019	23.0009	2.81988	56.7568	1.62003	2.85433	1.19985	-168.601	40.6523	2.24637	64.3031	0	0	1	0	54243.8	-	-	0	0		0	-	-	0	0		0.5	840.025	17.2326
76	1.66301e+09	1500.1	20220912 14:01:33	14:01:33	none	1.66301e+09	0.00381508	3.81508	17.3014	387.98	293.991	29.7231	39.2256	0.329894	3.74596	0.314562	0.19792	190.008	23.3054	22.9913	2.81824	56.7139	1.61896	2.85461	1.19928	-168.245	42.8139	2.37157	66.9482	0	0	1	0	54055.9	-	-	0	0		0	-	-	0	0		0.5	840.034	17.3014
77	1.66301e+09	1520.1	20220912 14:01:53	14:01:53	none	1.66301e+09	0.00382932	3.82932	17.2725	387.937	294.595	29.7839	39.2209	0.33185	3.74658	0.316342	0.199047	189.956	23.3071	22.9811	2.8165	56.7167	1.61952	2.85545	1.19698	-168.873	45.8709	2.54042	69.4947	0	0	1	0	54067.4	-	-	0	0		0	-	-	0	0		0.5	839.807	17.2725
78	1.66301e+09	1540.1	20220912 14:02:13	14:02:13	none	1.66301e+09	0.00384203	3.84203	17.3467	387.855	294.331	29.7572	39.2127	0.332637	3.74209	0.31704	0.19949	190.006	23.3075	22.9914	2.81825	56.7228	1.61996	2.85592	1.1983	-169.434	44.2828	2.45557	67.3105	0	0	1	0	53976.1	-	-	0	0		0	-	-	0	0		0.5	840.025	17.3467
79	1.66301e+09	1560.1	20220912 14:02:33	14:02:33	none	1.66301e+09	0.00385529	3.85529	17.3732	387.859	294.494	29.7729	39.212	0.333763	3.75502	0.318114	0.200166	190.01	23.3052	22.9951	2.81889	56.7412	1.62055	2.85604	1.19833	-170.018	43.8284	2.42206	66.2418	0	0	1	0	54237.8	-	-	0	0		0	-	-	0	0		0.5	840.042	17.3732
80	1.66301e+09	1580.1	20220912 14:02:53	14:02:53	none	1.66301e+09	0.00387169	3.87169	17.393	387.817	294.705	29.7947	39.2084	0.335232	3.74319	0.319401	0.200986	190.013	23.313	23.0013	2.81994	56.732	1.62135	2.85792	1.19859	-170.741	44.6388	2.47485	66.3855	0	0	1	0	53996.2	-	-	0	0		0	-	-	0	0		0.5	840.059	17.393
81	1.66301e+09	1600.1	20220912 14:03:13	14:03:13	none	1.66301e+09	0.00387911	3.87911	17.5271	387.816	294.338	29.7574	39.2079	0.336423	3.73547	0.320451	0.201654	190.01	23.3115	22.994	2.8187	56.7463	1.62175	2.8579	1.19695	-171.069	45.9967	2.55531	67.4928	0	0	1	0	53839.9	-	-	0	0		0	-	-	0	0		0.5	840.042	17.5271
82	1.66301e+09	1620.1	20220912 14:03:33	14:03:33	none	1.66301e+09	0.00389297	3.89297	17.5649	387.788	294.309	29.7541	39.2046	0.337151	3.75098	0.321174	0.202106	190.01	23.308	23.0067	2.82087	56.7692	1.62238	2.85785	1.19849	-171.68	43.5587	2.41002	64.2982	0	0	1	0	54153.9	-	-	0	0		0	-	-	0	0		0.5	840.042	17.5649
83	1.66301e+09	1640.1	20220912 14:03:53	14:03:53	none	1.66301e+09	0.00390862	3.90862	17.5048	387.78	295.045	29.8288	39.2042	0.33899	3.74589	0.322822	0.203152	190.015	23.3043	23.0031	2.82025	56.7957	1.62308	2.85775	1.19717	-172.37	44.1055	2.44354	64.1941	0	0	1	0	54050.9	-	-	0	0		0	-	-	0	0		0.5	840.067	17.5048
84	1.66301e+09	1660.1	20220912 14:04:13	14:04:13	none	1.66301e+09	0.00392208	3.92208	17.5776	387.744	294.918	29.8154	39.1998	0.340101	3.74247	0.323816	0.203783	190.013	23.309	23.0079	2.82107	56.7847	1.62349	2.85902	1.19758	-172.964	44.5899	2.47278	64.1122	0	0	1	0	53980.4	-	-	0	0		0	-	-	0	0		0.5	840.059	17.5776
85	1.66301e+09	1680.1	20220912 14:04:33	14:04:33	none	1.66301e+09	0.00394899	3.94899	17.6453	387.708	295.179	29.8428	39.1975	0.342738	3.73165	0.326161	0.205273	190.011	23.3056	23.0014	2.81996	56.7532	1.62278	2.85937	1.19718	-174.15	46.1709	2.56783	64.5997	0	0	1	0	53760.9	-	-	0	0		0	-	-	0	0		0.5	840.05	17.6453
86	1.66301e+09	1700.1	20220912 14:04:53	14:04:53	none	1.66301e+09	0.00399635	3.99635	17.6426	387.692	295.636	29.8889	39.1958	0.344824	3.73774	0.328075	0.206484	190.01	23.2963	23.0187	2.82291	56.599	1.61844	2.85949	1.20447	-176.239	42.9013	2.38231	59.0542	0	0	1	0	53884.2	-	-	0	0		0	-	-	0	0		0.5	840.042	17.6426
87	1.66301e+09	1720.1	20220912 14:05:13	14:05:13	none	1.66301e+09	0.00398897	3.98897	17.6991	387.662	295.27	29.8518	39.1926	0.344487	3.74527	0.327802	0.206308	190.013	23.2984	23.0074	2.82098	56.5717	1.61772	2.85959	1.20326	-175.914	45.3905	2.51533	62.0056	0	0	1	0	54036.6	-	-	0	0		0	-	-	0	0		0.5	840.059	17.6991
88	1.66301e+09	1740.1	20220912 14:05:33	14:05:33	none	1.66301e+09	0.0039897	3.9897	17.7289	387.665	295.369	29.8618	39.1929	0.34541	3.75039	0.32866	0.20685	190.015	23.2927	22.9902	2.81805	56.5891	1.61769	2.85866	1.20036	-175.946	47.8384	2.64706	64.5549	0	0	1	0	54141.2	-	-	0	0		0	-	-	0	0		0.5	840.067	17.7289
89	1.66301e+09	1760.1	20220912 14:05:53	14:05:53	none	1.66301e+09	0.00399997	3.99997	17.7124	387.618	295.5	29.8749	39.1879	0.345887	3.74525	0.32907	0.207112	190.019	23.2989	23.0018	2.82003	56.5755	1.6181	2.86008	1.20193	-176.399	47.0863	2.60928	63.3158	0	0	1	0	54035.5	-	-	0	0		0	-	-	0	0		0.5	840.084	17.7124
90	1.66301e+09	1780.1	20220912 14:06:13	14:06:13	none	1.66301e+09	0.00400594	4.00594	17.7901	387.598	295.303	29.8553	39.1863	0.34672	3.7387	0.329796	0.207574	190.021	23.2979	22.9986	2.81948	56.5853	1.61839	2.8601	1.20109	-176.662	47.6692	2.64617	63.6741	0	0	1	0	53903	-	-	0	0		0	-	-	0	0		0.5	840.092	17.7901
91	1.66301e+09	1800.1	20220912 14:06:33	14:06:33	none	1.66301e+09	0.00401367	4.01367	17.8345	387.587	295.248	29.8498	39.1854	0.34737	3.75361	0.330448	0.207982	189.966	23.2983	22.9992	2.81959	56.5823	1.61855	2.86053	1.20103	-177.003	48.2437	2.66747	63.874	0	0	1	0	54204.6	-	-	0	0		0	-	-	0	0		0.5	839.848	17.8345
92	1.66301e+09	1820.1	20220912 14:06:53	14:06:53	none	1.66301e+09	0.00401941	4.01941	17.799	387.601	295.549	29.8802	39.1867	0.347866	3.75665	0.33091	0.208273	190.021	23.2942	22.9983	2.81943	56.5861	1.61836	2.85999	1.20107	-177.256	47.8373	2.6428	63.2451	0	0	1	0	54266.8	-	-	0	0		0	-	-	0	0		0.5	840.092	17.799
93	1.66301e+09	1840.1	20220912 14:07:13	14:07:13	none	1.66301e+09	0.00402901	4.02901	17.8458	387.546	295.563	29.8822	39.1818	0.349138	3.74404	0.332006	0.208973	189.969	23.2927	22.9927	2.81848	56.5889	1.61849	2.86008	1.19999	-177.679	48.9079	2.71098	63.909	0	0	1	0	54011.2	-	-	0	0		0	-	-	0	0		0.5	839.865	17.8458
94	1.66301e+09	1860.1	20220912 14:07:33	14:07:33	none	1.66301e+09	0.00403265	4.03265	17.7102	387.573	296.123	29.9389	39.1848	0.348709	3.74743	0.331633	0.208735	189.964	23.289	23.0064	2.82081	56.5956	1.61839	2.85958	1.20242	-177.84	45.5985	2.52539	60.2482	0	0	1	0	54080.4	-	-	0	0		0	-	-	0	0		0.5	839.841	17.7102
95	1.66301e+09	1880.1	20220912 14:07:53	14:07:53	none	1.66301e+09	0.004039	4.039	17.7686	387.587	296.181	29.9444	39.1857	0.350013	3.75427	0.332842	0.209499	189.963	23.2881	22.9921	2.81837	56.5949	1.61843	2.85968	1.19994	-178.12	48.6975	2.69192	63.2325	0	0	1	0	54218.9	-	-	0	0		0	-	-	0	0		0.5	839.837	17.7686
96	1.66301e+09	1900.1	20220912 14:08:13	14:08:13	none	1.66301e+09	0.00403845	4.03845	17.8419	387.554	295.739	29.9001	39.1829	0.349831	3.73573	0.332597	0.209351	190.021	23.296	22.9959	2.81902	56.5673	1.61835	2.86093	1.20067	-178.096	49.1418	2.73011	63.7971	0	0	1	0	53842.1	-	-	0	0		0	-	-	0	0		0.5	840.092	17.8419
97	1.66301e+09	1920.1	20220912 14:08:33	14:08:33	none	1.66301e+09	0.00405025	4.05025	17.8944	387.555	295.759	29.9015	39.1822	0.350926	3.74995	0.333649	0.210012	190.021	23.2974	22.996	2.81904	56.5654	1.61869	2.86162	1.20035	-178.616	50.1173	2.77381	64.2961	0	0	1	0	54129.3	-	-	0	0		0	-	-	0	0		0.5	840.092	17.8944
98	1.66301e+09	1940.1	20220912 14:08:53	14:08:53	none	1.66301e+09	0.00404956	4.04956	17.9085	387.537	295.662	29.892	39.1808	0.350905	3.74116	0.333592	0.209979	190.025	23.298	22.9955	2.81895	56.5605	1.61858	2.86169	1.20037	-178.586	50.1813	2.78388	64.4044	0	0	1	0	53951.1	-	-	0	0		0	-	-	0	0		0.5	840.109	17.9085
99	1.66301e+09	1960.1	20220912 14:09:13	14:09:13	none	1.66301e+09	0.00405496	4.05496	17.9067	387.491	295.59	29.884	39.1752	0.350737	3.75583	0.333503	0.209917	190.021	23.304	23.0081	2.8211	56.5451	1.61886	2.86295	1.20225	-178.824	49.305	2.72485	63.2271	0	0	1	0	54247.1	-	-	0	0		0	-	-	0	0		0.5	840.092	17.9067
100	1.66301e+09	1980.1	20220912 14:09:33	14:09:33	none	1.66301e+09	0.00406052	4.06052	17.9022	387.494	295.84	29.91	39.1764	0.351718	3.74772	0.334355	0.21046	190.025	23.2982	23.0007	2.81984	56.5657	1.61898	2.86212	1.20086	-179.069	49.7238	2.75377	63.4332	0	0	1	0	54083.6	-	-	0	0		0	-	-	0	0		0.5	840.109	17.9022
101	1.66301e+09	2000.1	20220912 14:09:53	14:09:53	none	1.66301e+09	0.00406695	4.06695	18.0047	387.466	295.444	29.87	39.1737	0.352252	3.73956	0.334802	0.210747	190.027	23.2965	23.0027	2.82018	56.5689	1.61902	2.86203	1.20116	-179.353	49.1114	2.72582	62.5113	0	0	1	0	53918.3	-	-	0	0		0	-	-	0	0		0.5	840.118	18.0047
102	1.66301e+09	2020.1	20220912 14:10:13	14:10:13	none	1.66301e+09	0.00406849	4.06849	17.9368	387.495	295.749	29.9018	39.1777	0.352074	3.7438	0.33466	0.210655	189.972	23.2976	23.0079	2.82107	56.5591	1.61892	2.86234	1.20216	-179.42	48.4809	2.68787	61.7204	0	0	1	0	54003.9	-	-	0	0		0	-	-	0	0		0.5	839.876	17.9368
103	1.66301e+09	2040.1	20220912 14:10:33	14:10:33	none	1.66301e+09	0.00406851	4.06851	17.9386	387.47	295.88	29.9142	39.1741	0.352745	3.74244	0.33526	0.211036	190.027	23.2946	22.9939	2.81868	56.5624	1.61869	2.86177	1.19999	-179.421	50.6222	2.80736	64.0347	0	0	1	0	53977	-	-	0	0		0	-	-	0	0		0.5	840.118	17.9386
104	1.66301e+09	2060.1	20220912 14:10:53	14:10:53	none	1.66301e+09	0.00407332	4.07332	17.9644	387.465	295.863	29.9124	39.1736	0.353195	3.74757	0.33569	0.211307	189.972	23.2922	22.9932	2.81856	56.5662	1.61869	2.86158	1.19987	-179.634	50.6107	2.80286	63.7519	0	0	1	0	54081	-	-	0	0		0	-	-	0	0		0.5	839.876	17.9644
105	1.66301e+09	2080.1	20220912 14:11:13	14:11:13	none	1.66301e+09	0.0040537	4.0537	17.9636	387.424	295.394	29.8656	39.1702	0.351353	3.73896	0.333987	0.210231	190.029	23.2958	22.9966	2.81914	56.5778	1.61894	2.86144	1.2002	-178.768	49.6479	2.7559	63.6642	0	0	1	0	53907	-	-	0	0		0	-	-	0	0		0.5	840.126	17.9636
106	1.66301e+09	2100.1	20220912 14:11:33	14:11:33	none	1.66301e+09	0.00407427	4.07427	17.9755	387.447	295.773	29.9037	39.1722	0.353153	3.73942	0.335615	0.211263	189.972	23.2909	23.0031	2.82025	56.6104	1.61984	2.86137	1.20041	-179.675	48.263	2.67878	61.2389	0	0	1	0	53916.3	-	-	0	0		0	-	-	0	0		0.5	839.878	17.9755
107	1.66301e+09	2120.1	20220912 14:11:53	14:11:53	none	1.66301e+09	0.00408392	4.08392	17.9219	387.44	296.263	29.9531	39.1713	0.354188	3.74695	0.336584	0.211874	190.029	23.2915	22.9989	2.81953	56.5988	1.61974	2.86179	1.19979	-180.101	49.6934	2.7526	62.3736	0	0	1	0	54068.3	-	-	0	0		0	-	-	0	0		0.5	840.126	17.9219
108	1.66301e+09	2140.1	20220912 14:12:13	14:12:13	none	1.66301e+09	0.00408649	4.08649	17.8735	387.452	296.502	29.9772	39.1725	0.354198	3.74918	0.336603	0.211885	189.979	23.2912	23.0015	2.81998	56.5887	1.6195	2.86188	1.20048	-180.214	49.2985	2.72915	61.7922	0	0	1	0	54113.5	-	-	0	0		0	-	-	0	0		0.5	839.906	17.8735
109	1.66301e+09	2160.1	20220912 14:12:33	14:12:33	none	1.66301e+09	0.00409289	4.09289	17.9913	387.456	295.999	29.9263	39.1729	0.354393	3.75573	0.336807	0.212012	190.032	23.2977	23.008	2.82109	56.5612	1.61947	2.86321	1.20162	-180.496	49.6276	2.74277	61.9064	0	0	1	0	54244.8	-	-	0	0		0	-	-	0	0		0.5	840.143	17.9913
110	1.66301e+09	2180.1	20220912 14:12:53	14:12:53	none	1.66301e+09	0.00408108	4.08108	18.0538	387.393	295.552	29.8812	39.1666	0.353974	3.74711	0.336391	0.211751	189.975	23.2996	23.0076	2.82102	56.6298	1.62139	2.86314	1.19963	-179.976	49.5137	2.74276	62.2563	0	0	1	0	54070.1	-	-	0	0		0	-	-	0	0		0.5	839.892	18.0538
111	1.66301e+09	2200.1	20220912 14:13:13	14:13:13	none	1.66301e+09	0.00408864	4.08864	18.0164	387.401	295.86	29.9123	39.1673	0.354517	3.7511	0.336899	0.212072	189.976	23.2943	23.0079	2.82107	56.63	1.62103	2.8625	1.20004	-180.309	48.7575	2.69795	61.1229	0	0	1	0	54151.7	-	-	0	0		0	-	-	0	0		0.5	839.895	18.0164
112	1.66301e+09	2220.1	20220912 14:13:33	14:13:33	none	1.66301e+09	0.00409245	4.09245	18.0477	387.408	295.847	29.911	39.1681	0.355058	3.75046	0.337385	0.21238	190.032	23.2858	23.0029	2.82022	56.6486	1.62078	2.86112	1.19944	-180.477	48.1426	2.66421	60.362	0	0	1	0	54140.2	-	-	0	0		0	-	-	0	0		0.5	840.143	18.0477
113	1.66301e+09	2240.1	20220912 14:13:53	14:13:53	none	1.66301e+09	0.00409517	4.09517	18.0664	387.38	295.786	29.9048	39.1652	0.355269	3.75734	0.337607	0.212518	189.977	23.2848	23.0014	2.81996	56.6396	1.62052	2.8611	1.19945	-180.597	48.5145	2.67985	60.5744	0	0	1	0	54279.7	-	-	0	0		0	-	-	0	0		0.5	839.898	18.0664
114	1.66301e+09	2260.1	20220912 14:14:13	14:14:13	none	1.66301e+09	0.00409607	4.09607	17.9997	387.391	296.19	29.946	39.1668	0.35565	3.74857	0.337911	0.212714	189.98	23.2817	22.9938	2.81866	56.6322	1.62001	2.86058	1.19865	-180.637	49.3309	2.73117	61.4055	0	0	1	0	54102.4	-	-	0	0		0	-	-	0	0		0.5	839.912	17.9997
115	1.66301e+09	2280.1	20220912 14:14:33	14:14:33	none	1.66301e+09	0.00410178	4.10178	17.9625	387.399	296.531	29.9798	39.1667	0.356333	3.75187	0.338543	0.213114	190.032	23.2778	22.9876	2.81761	56.6256	1.61954	2.86008	1.19807	-180.889	50.0418	2.76797	61.9534	0	0	1	0	54169.8	-	-	0	0		0	-	-	0	0		0.5	840.143	17.9625
116	1.66301e+09	2300.1	20220912 14:14:53	14:14:53	none	1.66301e+09	0.0040899	4.0899	18.0832	387.39	295.582	29.8838	39.1657	0.354795	3.73007	0.337056	0.21218	189.976	23.2873	22.9994	2.81962	56.6098	1.61977	2.86129	1.19985	-180.365	48.7857	2.71452	61.1113	0	0	1	0	53727	-	-	0	0		0	-	-	0	0		0.5	839.892	18.0832
117	1.66301e+09	2320.1	20220912 14:15:13	14:15:13	none	1.66301e+09	0.00409719	4.09719	18.032	387.383	296.014	29.9277	39.1652	0.355604	3.74404	0.337849	0.212677	189.978	23.2841	22.9972	2.81924	56.6254	1.62007	2.86103	1.19917	-180.686	49.1098	2.72231	61.1237	0	0	1	0	54010.2	-	-	0	0		0	-	-	0	0		0.5	839.901	18.032
118	1.66301e+09	2340.1	20220912 14:15:33	14:15:33	none	1.66301e+09	0.00410171	4.10171	18.1033	387.37	295.955	29.922	39.1644	0.356814	3.74183	0.338932	0.213364	189.976	23.2821	22.9829	2.8168	56.6306	1.62011	2.86084	1.19669	-180.886	51.7436	2.86978	63.7042	0	0	1	0	53965.5	-	-	0	0		0	-	-	0	0		0.5	839.896	18.1033
119	1.66301e+09	2360.1	20220912 14:15:53	14:15:53	none	1.66301e+09	0.00410645	4.10645	18.0912	387.379	296.007	29.9269	39.1647	0.35675	3.75172	0.338918	0.213352	189.979	23.2805	22.9911	2.8182	56.6322	1.62011	2.86075	1.1981	-181.094	50.1207	2.77255	61.7776	0	0	1	0	54166	-	-	0	0		0	-	-	0	0		0.5	839.906	18.0912
120	1.66301e+09	2380.1	20220912 14:16:13	14:16:13	none	1.66301e+09	0.00407956	4.07956	18.0888	387.41	295.634	29.8894	39.1683	0.354874	3.75159	0.337224	0.212278	190.038	23.286	22.9899	2.818	56.6914	1.62176	2.86068	1.19624	-179.909	50.2808	2.78148	63.1917	0	0	1	0	54163.5	-	-	0	0		0	-	-	0	0		0.5	840.168	18.0888
121	1.66301e+09	2400.1	20220912 14:16:33	14:16:33	none	1.66301e+09	0.00409509	4.09509	18.0984	387.385	295.779	29.9041	39.1657	0.355836	3.75573	0.338111	0.212839	189.984	23.2882	23.0022	2.8201	56.6965	1.62248	2.86169	1.19762	-180.594	49.0202	2.709	61.1192	0	0	1	0	54246.4	-	-	0	0		0	-	-	0	0		0.5	839.928	18.0984
122	1.66301e+09	2420.1	20220912 14:16:53	14:16:53	none	1.66301e+09	0.00410169	4.10169	18.07	387.369	296.012	29.9284	39.165	0.35641	3.74348	0.338574	0.213137	189.987	23.2948	23.0041	2.82042	56.6701	1.62248	2.86303	1.19794	-180.885	50.0509	2.77516	61.9282	0	0	1	0	53996.7	-	-	0	0		0	-	-	0	0		0.5	839.941	18.07
123	1.66301e+09	2440.1	20220912 14:17:13	14:17:13	none	1.66301e+09	0.0041007	4.1007	18.0312	387.402	296.178	29.9445	39.1675	0.356232	3.73846	0.338391	0.213023	189.983	23.2951	23.0035	2.82032	56.6548	1.62205	2.86303	1.19827	-180.841	50.1048	2.78186	62.0291	0	0	1	0	53895.1	-	-	0	0		0	-	-	0	0		0.5	839.926	18.0312
124	1.66301e+09	2460.1	20220912 14:17:33	14:17:33	none	1.66301e+09	0.00410526	4.10526	18.0737	387.397	296.146	29.9416	39.1674	0.356927	3.74729	0.339058	0.213442	190.038	23.2928	22.9957	2.81899	56.6485	1.62172	2.86278	1.19727	-181.042	51.4959	2.85222	63.3441	0	0	1	0	54074.2	-	-	0	0		0	-	-	0	0		0.5	840.168	18.0737
125	1.66301e+09	2480.1	20220912 14:17:53	14:17:53	none	1.66301e+09	0.00410645	4.10645	17.9411	387.409	296.808	30.0084	39.1685	0.357041	3.75658	0.339202	0.21353	189.982	23.2922	22.9937	2.81865	56.6423	1.62154	2.86278	1.19711	-181.095	52.0285	2.87457	63.7904	0	0	1	0	54262.4	-	-	0	0		0	-	-	0	0		0.5	839.92	17.9411
126	1.66301e+09	2500.1	20220912 14:18:13	14:18:13	none	1.66301e+09	0.00410477	4.10477	18.1247	387.357	295.8	29.9069	39.1637	0.35665	3.74412	0.338794	0.213276	189.983	23.288	22.998	2.81938	56.6503	1.62131	2.86196	1.19807	-181.02	50.0393	2.77386	61.776	0	0	1	0	54010.8	-	-	0	0		0	-	-	0	0		0.5	839.926	18.1247
127	1.66301e+09	2520.1	20220912 14:18:33	14:18:33	none	1.66301e+09	0.00410905	4.10905	18.0436	387.362	296.19	29.9461	39.164	0.356719	3.74233	0.338848	0.213311	190.044	23.29	23.0023	2.82011	56.6304	1.621	2.86241	1.19912	-181.209	49.6725	2.75494	61.2619	0	0	1	0	53974.1	-	-	0	0		0	-	-	0	0		0.5	840.193	18.0436
128	1.66301e+09	2540.1	20220912 14:18:53	14:18:53	none	1.66301e+09	0.00410911	4.10911	18.0768	387.345	296.106	29.938	39.1628	0.357013	3.75727	0.339181	0.213516	190.042	23.2846	22.9929	2.81851	56.6316	1.62052	2.86151	1.19799	-181.212	50.7214	2.80173	62.3531	0	0	1	0	54277.7	-	-	0	0		0	-	-	0	0		0.5	840.185	18.0768
129	1.66301e+09	2560.1	20220912 14:19:13	14:19:13	none	1.66301e+09	0.00411776	4.11776	18.1082	387.369	296.154	29.9423	39.1646	0.357838	3.74169	0.339855	0.21395	189.99	23.2895	22.9908	2.81815	56.5916	1.62004	2.86269	1.19811	-181.593	52.3065	2.90138	63.6045	0	0	1	0	53960.8	-	-	0	0		0	-	-	0	0		0.5	839.955	18.1082
130	1.66301e+09	2580.1	20220912 14:19:33	14:19:33	none	1.66301e+09	0.00412146	4.12146	18.115	387.366	296.062	29.9327	39.1638	0.357608	3.74599	0.339667	0.213829	190.042	23.2872	22.998	2.81938	56.5805	1.61955	2.86238	1.19983	-181.756	50.549	2.80075	61.6352	0	0	1	0	54048.2	-	-	0	0		0	-	-	0	0		0.5	840.185	18.115
131	1.66301e+09	2600.1	20220912 14:19:53	14:19:53	none	1.66301e+09	0.004124	4.124	18.1361	387.326	295.952	29.9216	39.1598	0.3577	3.75399	0.339786	0.213901	189.99	23.2906	22.9971	2.81923	56.5492	1.61907	2.86312	1.20016	-181.868	51.7094	2.85899	62.6903	0	0	1	0	54209.6	-	-	0	0		0	-	-	0	0		0.5	839.956	18.1361
132	1.66301e+09	2620.1	20220912 14:20:13	14:20:13	none	1.66301e+09	0.00412424	4.12424	18.0459	387.372	296.349	29.9611	39.1637	0.357437	3.75169	0.339539	0.213745	189.987	23.2944	22.9989	2.81953	56.5147	1.61846	2.86378	1.20108	-181.879	52.0823	2.88145	63.0716	0	0	1	0	54162.2	-	-	0	0		0	-	-	0	0		0.5	839.941	18.0459
133	1.66301e+09	2640.5	20220912 14:20:33	14:20:33	none	1.66301e+09	0.00412824	4.12824	18.15	387.337	295.951	29.9216	39.161	0.357996	3.74247	0.340001	0.214042	189.985	23.2923	22.995	2.81887	56.5111	1.61823	2.86355	1.20064	-182.056	52.4788	2.91047	63.3185	0	0	1	0	53975.7	-	-	0	0		0	-	-	0	0		0.5	839.933	18.15
134	1.66301e+09	2660.5	20220912 14:20:53	14:20:53	none	1.66301e+09	0.00412913	4.12913	18.1659	387.307	295.796	29.9052	39.1571	0.357777	3.74418	0.339811	0.213921	189.988	23.2928	22.9979	2.81936	56.4945	1.61782	2.86367	1.20155	-182.095	52.0587	2.8859	62.838	0	0	1	0	54010.1	-	-	0	0		0	-	-	0	0		0.5	839.947	18.1659
135	1.66301e+09	2680.5	20220912 14:21:13	14:21:13	none	1.66301e+09	0.00413297	4.13297	18.1442	387.333	295.979	29.9234	39.1593	0.358	3.75343	0.340055	0.214072	189.989	23.2943	22.9986	2.81948	56.4824	1.6177	2.86407	1.20179	-182.264	52.5111	2.90385	63.1397	0	0	1	0	54197.2	-	-	0	0		0	-	-	0	0		0.5	839.95	18.1442
136	1.66301e+09	2700.5	20220912 14:21:33	14:21:33	none	1.66301e+09	0.00413867	4.13867	18.1234	387.324	296.194	29.9456	39.1589	0.358597	3.74642	0.340561	0.214396	189.992	23.2956	22.9967	2.81916	56.4668	1.61749	2.86449	1.20167	-182.515	53.2815	2.95197	63.7101	0	0	1	0	54054.6	-	-	0	0		0	-	-	0	0		0.5	839.964	18.1234
137	1.66301e+09	2720.5	20220912 14:21:53	14:21:53	none	1.66301e+09	0.00414432	4.14432	18.1957	387.341	295.915	29.9163	39.1593	0.358752	3.75578	0.340744	0.214507	189.992	23.3006	23.0016	2.81999	56.4414	1.61737	2.86558	1.20262	-182.764	53.6982	2.96781	63.8938	0	0	1	0	54243.2	-	-	0	0		0	-	-	0	0		0.5	839.966	18.1957
138	1.66301e+09	2740.5	20220912 14:22:13	14:22:13	none	1.66301e+09	0.00414561	4.14561	18.1659	387.311	296.022	29.9275	39.1567	0.358772	3.75118	0.340741	0.214508	190.048	23.3026	23.0028	2.8202	56.4281	1.61718	2.86591	1.20302	-182.821	53.7739	2.97569	63.9758	0	0	1	0	54149.6	-	-	0	0		0	-	-	0	0		0.5	840.21	18.1659
139	1.66301e+09	2760.5	20220912 14:22:33	14:22:33	none	1.66301e+09	0.00414711	4.14711	18.2078	387.332	295.819	29.9073	39.1592	0.35864	3.75566	0.340642	0.214443	189.99	23.2993	23.0056	2.82068	56.4259	1.61686	2.86546	1.20382	-182.887	52.7447	2.91526	62.7627	0	0	1	0	54240.8	-	-	0	0		0	-	-	0	0		0.5	839.956	18.2078
140	1.66301e+09	2780.5	20220912 14:22:53	14:22:53	none	1.66301e+09	0.0041473	4.1473	18.1302	387.285	296.163	29.9417	39.154	0.358795	3.75069	0.340759	0.214519	189.997	23.296	23.0028	2.8202	56.4337	1.61675	2.86487	1.20345	-182.896	52.5537	2.90845	62.5631	0	0	1	0	54140.8	-	-	0	0		0	-	-	0	0		0.5	839.987	18.1302
141	1.66301e+09	2800.5	20220912 14:23:13	14:23:13	none	1.66301e+09	0.00414929	4.14929	18.1078	387.313	296.389	29.9638	39.1558	0.359237	3.74341	0.341124	0.214754	190.049	23.2876	22.9971	2.81923	56.4538	1.61652	2.86343	1.20271	-182.984	51.9269	2.87915	61.8717	0	0	1	0	53994.7	-	-	0	0		0	-	-	0	0		0.5	840.218	18.1078
142	1.66301e+09	2820.5	20220912 14:23:33	14:23:33	none	1.66301e+09	0.00414854	4.14854	18.1279	387.327	296.389	29.9637	39.1572	0.359526	3.7511	0.34142	0.214938	189.995	23.2865	22.9881	2.81769	56.4469	1.61623	2.86328	1.20146	-182.951	53.6717	2.96964	63.6856	0	0	1	0	54150.8	-	-	0	0		0	-	-	0	0		0.5	839.977	18.1279
143	1.66301e+09	2840.5	20220912 14:23:53	14:23:53	none	1.66301e+09	0.00415452	4.15452	18.1371	387.32	296.568	29.9821	39.1568	0.360503	3.75512	0.34232	0.215507	189.996	23.2823	22.9799	2.81629	56.4573	1.61624	2.86278	1.20005	-183.214	54.8021	3.02878	64.6127	0	0	1	0	54232.7	-	-	0	0		0	-	-	0	0		0.5	839.982	18.1371
144	1.66301e+09	2860.5	20220912 14:24:13	14:24:13	none	1.66301e+09	0.00415695	4.15695	18.2175	387.321	296.111	29.9362	39.1574	0.360179	3.74811	0.341996	0.215305	189.996	23.2893	22.9889	2.81783	56.4211	1.61593	2.86406	1.2019	-183.322	54.3765	3.01113	64.0624	0	0	1	0	54089.3	-	-	0	0		0	-	-	0	0		0.5	839.984	18.2175
145	1.66301e+09	2880.5	20220912 14:24:33	14:24:33	none	1.66301e+09	0.00416505	4.16505	18.1758	387.275	296.147	29.9396	39.1523	0.359782	3.746	0.341628	0.215072	189.999	23.2942	23.0098	2.82139	56.3972	1.61589	2.8652	1.2055	-183.679	51.4579	2.85151	60.6292	0	0	1	0	54045.3	-	-	0	0		0	-	-	0	0		0.5	839.994	18.1758
146	1.66301e+09	2900.5	20220912 14:24:53	14:24:53	none	1.66301e+09	0.00416252	4.16252	18.1634	387.319	296.387	29.9638	39.1567	0.360341	3.7479	0.342141	0.215397	190	23.2849	22.9908	2.81815	56.4056	1.61516	2.86348	1.20299	-183.567	53.3228	2.95292	62.7085	0	0	1	0	54085.7	-	-	0	0		0	-	-	0	0		0.5	840	18.1634
147	1.66301e+09	2920.5	20220912 14:25:13	14:25:13	none	1.66301e+09	0.00413882	4.13882	18.2635	387.279	295.417	29.8668	39.154	0.358279	3.7387	0.340239	0.214194	189.996	23.2861	22.9908	2.81815	56.4225	1.61529	2.86284	1.20286	-182.522	52.4462	2.91146	62.8314	0	0	1	0	53900.1	-	-	0	0		0	-	-	0	0		0.5	839.982	18.2635
148	1.66301e+09	2940.5	20220912 14:25:33	14:25:33	none	1.66301e+09	0.0041599	4.1599	18.2375	387.237	296.037	29.9297	39.1501	0.360656	3.73969	0.342387	0.215556	189.999	23.2885	22.9879	2.81766	56.433	1.61624	2.864	1.20141	-183.452	54.3955	3.01894	63.9623	0	0	1	0	53918.9	-	-	0	0		0	-	-	0	0		0.5	839.997	18.2375
149	1.66301e+09	2960.5	20220912 14:25:53	14:25:53	none	1.66301e+09	0.00416742	4.16742	18.223	387.286	296.138	29.9405	39.1559	0.360631	3.74295	0.34238	0.21555	190.006	23.2905	23.0001	2.81974	56.4163	1.61612	2.86463	1.20362	-183.783	52.7075	2.92294	61.853	0	0	1	0	53984.2	-	-	0	0		0	-	-	0	0		0.5	840.025	18.223
150	1.66301e+09	2980.5	20220912 14:26:13	14:26:13	none	1.66301e+09	0.00416586	4.16586	18.1966	387.297	296.106	29.937	39.1566	0.359946	3.74116	0.341753	0.215154	190.006	23.2921	23.0066	2.82085	56.3901	1.61548	2.86483	1.20536	-183.714	51.6133	2.86374	60.7684	0	0	1	0	53947.8	-	-	0	0		0	-	-	0	0		0.5	840.025	18.1966
151	1.66301e+09	3000.5	20220912 14:26:33	14:26:33	none	1.66301e+09	0.00416315	4.16315	17.7866	387.512	297.962	30.1243	39.1778	0.358867	3.74898	0.340817	0.214556	196.02	23.3343	23.026	2.82416	56.3727	1.61631	2.86719	1.20785	-183.595	50.5489	2.79931	65.7728	0	0	1	0	54103.7	-	-	0	0		0	-	-	0	0		0.5	843.084	17.7866
152	1.66301e+09	3020.5	20220912 14:26:53	14:26:53	none	1.66301e+09	0.00419239	4.19239	17.9049	387.451	298.35	30.1648	39.1735	0.363248	3.75836	0.34481	0.217085	195.959	23.3203	23.0021	2.82008	56.4491	1.61776	2.86587	1.20232	-184.884	53.9782	2.98127	68.0343	0	0	1	0	54295.4	-	-	0	0		0	-	-	0	0		0.5	842.824	17.9049
153	1.66301e+09	3040.5	20220912 14:27:13	14:27:13	none	1.66301e+09	0.00426552	4.26552	17.9717	387.38	299.973	30.3279	39.1649	0.372575	3.74724	0.35315	0.22238	195.957	23.3069	22.9818	2.81662	56.6008	1.62226	2.86615	1.19435	-188.109	58.2428	3.22605	69.316	0	0	1	0	54069.6	-	-	0	0		0	-	-	0	0		0.5	842.813	17.9717
154	1.66301e+09	3060.5	20220912 14:27:33	14:27:33	none	1.66301e+09	0.00438728	4.38728	18.1148	387.293	302.296	30.5631	39.1565	0.387591	3.74567	0.366609	0.230921	196.02	23.2894	22.9609	2.81306	56.8355	1.62972	2.86743	1.18334	-193.479	63.9331	3.54248	70.0163	0	0	1	0	54036.4	-	-	0	0		0	-	-	0	0		0.5	843.084	18.1148
155	1.66301e+09	3080.5	20220912 14:27:53	14:27:53	none	1.66301e+09	0.00469194	4.69194	18.2286	387.173	307.293	31.069	39.1453	0.418869	3.73723	0.394426	0.248593	196.018	23.233	22.9512	2.8114	57.0014	1.63514	2.86859	1.17627	-206.915	67.0933	3.72593	59.9223	0	0	1	0	53864.3	-	-	0	0		0	-	-	0	0		0.5	843.076	18.2286
156	1.66301e+09	3100.5	20220912 14:28:13	14:28:13	none	1.66301e+09	0.00487319	4.87319	18.2677	387.093	309.626	31.3044	39.1367	0.435022	3.74985	0.408803	0.257726	196.018	23.2149	22.9351	2.80866	56.7529	1.6299	2.87192	1.17877	-214.907	74.4562	4.12096	59.6874	0	0	1	0	54116.4	-	-	0	0		0	-	-	0	0		0.5	843.076	18.2677
157	1.66301e+09	3120.5	20220912 14:28:33	14:28:33	none	1.66301e+09	0.00505715	5.05715	18.2808	387.045	311.899	31.5343	39.1319	0.451193	3.74905	0.423051	0.266789	196.018	23.2049	22.9473	2.81074	56.6142	1.62868	2.8768	1.18206	-223.02	77.6541	4.29975	54.9513	0	0	1	0	54095.2	-	-	0	0		0	-	-	0	0		0.5	843.076	18.2808
158	1.66301e+09	3140.5	20220912 14:28:53	14:28:53	none	1.66301e+09	0.00518976	5.18976	18.3527	386.997	313.148	31.6595	39.1256	0.462598	3.73855	0.432988	0.27312	196.016	23.2131	22.9621	2.81326	56.4711	1.62809	2.88306	1.18517	-228.868	81.7094	4.53817	53.3949	0	0	1	0	53875.7	-	-	0	0		0	-	-	0	0		0.5	843.068	18.3527
159	1.66301e+09	3160.5	20220912 14:29:13	14:29:13	none	1.66301e+09	0.00524006	5.24006	18.2648	386.933	313.637	31.7095	39.12	0.46452	3.74888	0.434749	0.274234	195.955	23.2455	22.9918	2.81832	56.271	1.62651	2.89049	1.19181	-231.087	84.5626	4.68542	54.1162	0	0	1	0	54077.2	-	-	0	0		0	-	-	0	0		0.5	842.806	18.2648
160	1.66301e+09	3180.5	20220912 14:29:33	14:29:33	none	1.66301e+09	0.00538354	5.38354	18.3049	386.914	314.839	31.8305	39.1173	0.475172	3.75154	0.444089	0.280179	195.955	23.2522	23.0162	2.82249	56.0557	1.62383	2.89681	1.19866	-237.414	87.0092	4.81904	50.3693	0	0	1	0	54124.4	-	-	0	0		0	-	-	0	0		0.5	842.807	18.3049
161	1.66301e+09	3200.5	20220912 14:29:53	14:29:53	none	1.66301e+09	0.00532791	5.32791	18.3058	386.906	314.258	31.7718	39.1165	0.470721	3.74913	0.44018	0.277691	196.022	23.2407	22.9791	2.81616	55.977	1.61928	2.89276	1.19688	-234.961	89.7629	4.97322	55.7966	0	0	1	0	54079.9	-	-	0	0		0	-	-	0	0		0.5	843.093	18.3058
162	1.66301e+09	3220.5	20220912 14:30:13	14:30:13	none	1.66301e+09	0.00534373	5.34373	18.3363	386.896	314.267	31.7724	39.1152	0.471773	3.74527	0.44107	0.278261	196.018	23.2457	22.9869	2.81749	55.9559	1.6195	2.89425	1.19799	-235.658	89.8118	4.98147	55.1525	0	0	1	0	54000.2	-	-	0	0		0	-	-	0	0		0.5	843.076	18.3363
163	1.66301e+09	3240.5	20220912 14:30:33	14:30:33	none	1.66301e+09	0.00535091	5.35091	18.3471	386.913	314.249	31.7699	39.1161	0.471788	3.75499	0.441157	0.27831	195.955	23.2507	22.9943	2.81875	55.932	1.61943	2.89535	1.19932	-235.975	89.8222	4.9695	54.7715	0	0	1	0	54195.8	-	-	0	0		0	-	-	0	0		0.5	842.805	18.3471
164	1.66301e+09	3260.5	20220912 14:30:53	14:30:53	none	1.66301e+09	0.00535546	5.35546	18.3703	386.88	314.101	31.7558	39.1137	0.47174	3.7363	0.440973	0.278205	195.96	23.2617	23.0016	2.81999	55.8784	1.61912	2.89758	1.20087	-236.176	90.4829	5.03161	55.2986	0	0	1	0	53815.1	-	-	0	0		0	-	-	0	0		0.5	842.827	18.3703
165	1.66301e+09	3280.5	20220912 14:31:13	14:31:13	none	1.66301e+09	0.00535257	5.35257	18.3654	386.911	314.05	31.7496	39.1156	0.470974	3.74376	0.44036	0.27781	195.961	23.2604	23.0021	2.82008	55.8547	1.61822	2.8972	1.20186	-236.048	90.1186	5.00132	55.0324	0	0	1	0	53966.4	-	-	0	0		0	-	-	0	0		0.5	842.831	18.3654
166	1.66301e+09	3300.5	20220912 14:31:33	14:31:33	none	1.66301e+09	0.00535285	5.35285	18.4185	386.857	313.772	31.7214	39.11	0.470663	3.75272	0.440156	0.277673	196.022	23.2668	23.0027	2.82018	55.8176	1.6177	2.89819	1.20248	-236.061	91.3661	5.05861	56.3856	0	0	1	0	54146.7	-	-	0	0		0	-	-	0	0		0.5	843.093	18.4185
167	1.66301e+09	3320.5	20220912 14:31:53	14:31:53	none	1.66301e+09	0.00534991	5.34991	18.3833	386.873	313.747	31.718	39.1106	0.469546	3.74544	0.439124	0.277021	196.02	23.2623	23.0096	2.82136	55.8009	1.61675	2.89736	1.20461	-235.931	88.8265	4.92761	53.8427	0	0	1	0	54000.3	-	-	0	0		0	-	-	0	0		0.5	843.084	18.3833
168	1.66301e+09	3340.5	20220912 14:32:13	14:32:13	none	1.66301e+09	0.00534728	5.34728	18.3956	386.895	313.852	31.7293	39.1137	0.470489	3.73363	0.439859	0.277497	196.022	23.2541	22.9898	2.81798	55.7996	1.61592	2.89594	1.20206	-235.815	90.9014	5.05795	56.1659	0	0	1	0	53762.8	-	-	0	0		0	-	-	0	0		0.5	843.093	18.3956
169	1.66301e+09	3360.5	20220912 14:32:33	14:32:33	none	1.66301e+09	0.00532635	5.32635	18.4559	386.865	313.289	31.6713	39.1093	0.468035	3.74701	0.437813	0.276186	196.026	23.2614	22.9976	2.81931	55.8089	1.61642	2.89634	1.2029	-234.892	90.1162	4.99661	56.2465	0	0	1	0	54033.1	-	-	0	0		0	-	-	0	0		0.5	843.11	18.4559
170	1.66301e+09	3380.5	20220912 14:32:53	14:32:53	none	1.66301e+09	0.00534197	5.34197	18.4132	386.856	313.693	31.7122	39.1084	0.469922	3.7499	0.439486	0.277249	195.959	23.259	22.9942	2.81873	55.8223	1.6169	2.89652	1.20183	-235.581	91.0752	5.04583	56.4993	0	0	1	0	54091.4	-	-	0	0		0	-	-	0	0		0.5	842.825	18.4132
171	1.66301e+09	3400.5	20220912 14:33:13	14:33:13	none	1.66301e+09	0.00535022	5.35022	18.3624	386.838	313.968	31.7396	39.1062	0.470782	3.74667	0.440214	0.277715	195.955	23.2593	22.993	2.81853	55.8128	1.61684	2.8969	1.20168	-235.945	91.6835	5.08394	56.7782	0	0	1	0	54025.6	-	-	0	0		0	-	-	0	0		0.5	842.808	18.3624
172	1.66301e+09	3420.5	20220912 14:33:33	14:33:33	none	1.66301e+09	0.00535801	5.35801	18.4295	386.816	313.704	31.7129	39.1039	0.470751	3.7574	0.440269	0.277742	196.026	23.2596	23.0024	2.82013	55.8101	1.61686	2.89708	1.20327	-236.288	90.2443	4.99011	54.9722	0	0	1	0	54242.6	-	-	0	0		0	-	-	0	0		0.5	843.11	18.4295
173	1.66301e+09	3440.5	20220912 14:33:53	14:33:53	none	1.66301e+09	0.00536665	5.36665	18.4561	386.85	313.846	31.7273	39.1074	0.472299	3.74796	0.441551	0.278565	196.027	23.2565	22.9939	2.81868	55.8161	1.61696	2.89694	1.20172	-236.669	91.5735	5.07612	56.0076	0	0	1	0	54051.6	-	-	0	0		0	-	-	0	0		0.5	843.11	18.4561
174	1.66301e+09	3460.5	20220912 14:34:13	14:34:13	none	1.66301e+09	0.00532218	5.32218	18.5153	386.815	313.16	31.6582	39.1042	0.468857	3.75341	0.43858	0.27667	195.959	23.2709	23.0047	2.82052	55.9281	1.62071	2.89784	1.19982	-234.708	90.5735	5.01381	56.8381	0	0	1	0	54161	-	-	0	0		0	-	-	0	0		0.5	842.824	18.5153
175	1.66301e+09	3480.5	20220912 14:34:33	14:34:33	none	1.66301e+09	0.00534667	5.34667	18.4132	386.831	314.022	31.7448	39.1051	0.472425	3.74696	0.441654	0.278631	196.026	23.27	22.9958	2.81901	55.9611	1.62208	2.89858	1.19693	-235.788	93.0643	5.16042	58.4624	0	0	1	0	54029.7	-	-	0	0		0	-	-	0	0		0.5	843.11	18.4132
176	1.66301e+09	3500.5	20220912 14:34:53	14:34:53	none	1.66301e+09	0.00536038	5.36038	18.4674	386.787	313.868	31.7299	39.1014	0.473158	3.74077	0.442246	0.279013	196.026	23.2637	23.0065	2.82083	55.9841	1.62243	2.89802	1.1984	-236.393	90.1072	5.00492	54.7453	0	0	1	0	53905	-	-	0	0		0	-	-	0	0		0.5	843.11	18.4674
177	1.66301e+09	3520.5	20220912 14:35:13	14:35:13	none	1.66301e+09	0.00536911	5.36911	18.4919	386.834	314.082	31.7508	39.1054	0.474918	3.75272	0.443876	0.280042	196.022	23.2646	22.9919	2.81834	55.9758	1.62241	2.8984	1.19593	-236.778	93.7939	5.19278	58.2303	0	0	1	0	54146.4	-	-	0	0		0	-	-	0	0		0.5	843.093	18.4919
178	1.66301e+09	3540.5	20220912 14:35:33	14:35:33	none	1.66301e+09	0.00539681	5.39681	18.5663	386.765	313.963	31.7392	39.0989	0.476696	3.74459	0.445367	0.280997	196.023	23.2573	23.0035	2.82032	55.974	1.62223	2.89819	1.19809	-238	91.0067	5.04967	54.0803	0	0	1	0	53982.1	-	-	0	0		0	-	-	0	0		0.5	843.101	18.5663
179	1.66301e+09	3560.5	20220912 14:35:53	14:35:53	none	1.66301e+09	0.00539793	5.39793	18.5584	386.763	313.977	31.7411	39.0994	0.476547	3.7544	0.445313	0.280956	196.016	23.2624	22.9979	2.81936	55.9096	1.62085	2.89905	1.19852	-238.049	93.3705	5.16727	56.5049	0	0	1	0	54180	-	-	0	0		0	-	-	0	0		0.5	843.075	18.5584
180	1.66301e+09	3580.5	20220912 14:36:13	14:36:13	none	1.66301e+09	0.00539846	5.39846	18.5166	386.787	314.07	31.7508	39.1021	0.476053	3.74755	0.444828	0.280652	196.023	23.2603	23.0058	2.82071	55.9127	1.62077	2.89875	1.19994	-238.072	91.2604	5.05989	54.2716	0	0	1	0	54041.4	-	-	0	0		0	-	-	0	0		0.5	843.101	18.5166
[truncated: 202 more columns]

## Sheet: 2022-09-13-0836-1oe3-6-adaxial
Unnamed: 0	Unnamed: 1	Unnamed: 2	Unnamed: 3	Unnamed: 4	Unnamed: 5	Unnamed: 6	Unnamed: 7	Unnamed: 8	Unnamed: 9	Unnamed: 10	Unnamed: 11	Unnamed: 12	Unnamed: 13	Unnamed: 14	Unnamed: 15	Unnamed: 16	Unnamed: 17	Unnamed: 18	Unnamed: 19	Unnamed: 20	Unnamed: 21	Unnamed: 22	Unnamed: 23	Unnamed: 24	Unnamed: 25	Unnamed: 26	Unnamed: 27	Unnamed: 28	Unnamed: 29	Unnamed: 30	Unnamed: 31	Unnamed: 32	Unnamed: 33	Unnamed: 34	Unnamed: 35	Unnamed: 36	Unnamed: 37	Unnamed: 38	Unnamed: 39	Unnamed: 40	Unnamed: 41	Unnamed: 42	Unnamed: 43	Unnamed: 44	Unnamed: 45	Unnamed: 46	Unnamed: 47	Unnamed: 48	Unnamed: 49
SysConst	AvgTime	Oxygen
	4	21
ChambConst	Chamber	Aperture	blc_a	blc_b	blc_c	blc_d	blc_e	blc_minS	blc_maxS	blc_Po
	6800-01A	6 cm²	0.578	0.522974	0.00374025	-0.0619796	-0.00560859	1	6	96.9
Const	S	K	Geometry	CustomBLC
	3.46	0.5	0: Broadleaf	2
LTConst	deltaTw	fT1	fT2	fTeb
	0	1	0	0
LQConst	Leaf	Ambient	abs_ambient	abs_redLED	abs_greenLED	abs_blueLED	abs_whiteLED	abs_redFlr	abs_blueFlr	k_ambient	k_redLED	k_greenLED	k_blueLED	k_whiteLED	k_redFlr	k_blueFlr
	standard	Sun+Sky	0.49	0.84	0.7	0.87	0.75	0.84	0.87	0.39	0.18	0.23	0.26	0.21	0.19	0.25
QConst	fQ_Amb_in	fQ_Amb_out	fQ_HeadLS	fQ_ConsoleLS	fQ_Flr
	0	0	0	0	1
LeakConst	fan_a	fan_b	fan_c	fan_d	Fs_meas	Fs_true	leak_wt
	-6276	6.6	1.709e-05	3.11	3.53813 93.3557 382.632 620.778 865.993 1072.77 1265.57 1405.77	0.22384 109.673 400.959 602.423 800.64 1001.1 1200.13 1400.7	0
SysObs	SysObs	SysObs	SysObs	SysObs	SysObs	GasEx	GasEx	GasEx	GasEx	GasEx	GasEx	GasEx	GasEx	GasEx	GasEx	GasEx	GasEx	GasEx	GasEx	GasEx	GasEx	GasEx	GasEx	GasEx	GasEx	GasEx	GasEx	GasEx	GasEx	Leak	Leak	Leak	Leak	Leak	FLR	FLR	FLR	FLR	FLR	FLR	FLR	FLR	FLR	FLR	FLR	FLR	FLR	FLR	FLR
obs	time	elapsed	date	hhmmss	averaging	TIME	E	Emm	A	Ca	Ci	Pci	Pca	gsw	gbw	gtw	gtc	Rabs	TleafEB	TleafCnd	SVPleaf	RHcham	VPcham	SVPcham	VPDleaf	LatHFlux	SenHFlux	NetTherm	EBSum	Leak	LeakPct	CorrFact	CorrFactPct	Fan	DarkAdaptedID	Qmax_d	Fo	Fm	Fv/Fm	A_dark	LightAdaptedID	Qmax	Fs	Fm'	PhiPS2	PS2/1	Qabs_fs	A_fs	ETR
	s	s			s	s	mol m⁻² s⁻¹	mmol m⁻² s⁻¹	µmol m⁻² s⁻¹	µmol mol⁻¹	µmol mol⁻¹	Pa	Pa	mol m⁻² s⁻¹	mol m⁻² s⁻¹	mol m⁻² s⁻¹	mol m⁻² s⁻¹	W m⁻²	°C	°C	kPa	%	kPa	kPa	kPa	W m⁻²	W m⁻²	W m⁻²	W m⁻²	µmol s⁻¹	%		%	µmol s⁻¹						µmol m⁻² s⁻¹							µmol m⁻² s⁻¹	µmol m⁻² s⁻¹	µmol m⁻² s⁻¹
1	1.66308e+09	0	20220913 08:59:19	08:59:19	none	1.66308e+09	0.000825528	0.825528	3.9915	397.01	296.997	30.0169	40.1251	0.0690544	3.64778	0.0683363	0.0427741	18.9856	23.2884	23.0166	2.82256	56.4692	1.6285	2.88387	1.19406	-36.4058	69.9319	3.98189	56.4936	0	0	1	0	53987.5	-	-	0	0		0	-	-	0	0		0.5	83.9363	3.9915
2	1.66308e+09	20	20220913 08:59:39	08:59:39	none	1.66308e+09	0.000943496	0.943496	4.09849	396.968	306.276	30.9552	40.1213	0.078962	3.65426	0.0780262	0.0488496	19.0363	23.2488	23.0179	2.82278	56.4874	1.62755	2.88126	1.19523	-41.6082	66.845	3.7991	48.0722	0	0	1	0	54126.7	-	-	0	0		0	-	-	0	0		0.5	84.1604	4.09849
3	1.66308e+09	40	20220913 08:59:59	08:59:59	none	1.66308e+09	0.000883912	0.883912	4.02888	396.952	302.275	30.5509	40.12	0.0740147	3.65168	0.0731912	0.0458177	18.9903	23.2364	22.9731	2.81513	56.3553	1.62133	2.87697	1.19381	-38.9805	70.7548	4.02274	54.7873	0	0	1	0	54076.8	-	-	0	0		0	-	-	0	0		0.5	83.9572	4.02888
4	1.66308e+09	60	20220913 09:00:19	09:00:19	none	1.66308e+09	0.000966071	0.966071	4.1208	396.881	307.468	31.0761	40.1131	0.0806667	3.64985	0.0796892	0.0498926	18.9905	23.1641	22.9928	2.81849	56.5003	1.62012	2.86745	1.19838	-42.6037	56.0403	3.18718	35.6143	0	0	1	0	54048.4	-	-	0	0		0	-	-	0	0		0.5	83.9582	4.1208
5	1.66308e+09	80	20220913 09:00:39	09:00:39	none	1.66308e+09	0.000924306	0.924306	4.17513	396.857	302.273	30.5511	40.1107	0.0768547	3.65076	0.075967	0.0475583	18.9771	23.1659	22.9821	2.81667	56.3063	1.61387	2.86624	1.2028	-40.7619	56.7826	3.2283	38.2261	0	0	1	0	54068.9	-	-	0	0		0	-	-	0	0		0.5	83.8987	4.17513
6	1.66308e+09	100	20220913 09:00:59	09:00:59	none	1.66308e+09	0.000927214	0.927214	4.23603	396.808	301.9	30.5137	40.1062	0.0776513	3.64911	0.0767449	0.0480461	18.9733	23.2288	22.9358	2.80878	56.1079	1.61437	2.87727	1.19441	-40.8901	78.3775	4.45847	60.9191	0	0	1	0	54022.5	-	-	0	0		0	-	-	0	0		0.5	83.882	4.23603
7	1.66308e+09	120	20220913 09:01:19	09:01:19	none	1.66308e+09	0.000949905	0.949905	4.31131	396.737	301.357	30.4594	40.0998	0.0786824	3.65008	0.0777521	0.0486777	18.9702	23.1921	23.008	2.82109	56.1802	1.61334	2.87173	1.20774	-41.8908	57.9132	3.29416	38.2868	0	0	1	0	54048.8	-	-	0	0		0	-	-	0	0		0.5	83.8682	4.31131
8	1.66308e+09	140	20220913 09:01:39	09:01:39	none	1.66308e+09	0.000950282	0.950282	4.45687	396.726	298.979	30.2185	40.098	0.0791726	3.64926	0.0782306	0.0489778	18.9704	23.2289	22.971	2.81478	56.0756	1.61393	2.87813	1.20085	-41.9074	72.4393	4.12134	53.6236	0	0	1	0	54024.8	-	-	0	0		0	-	-	0	0		0.5	83.8693	4.45687
9	1.66308e+09	160	20220913 09:01:59	09:01:59	none	1.66308e+09	0.000961325	0.961325	4.39914	396.67	300.79	30.4022	40.0931	0.0798267	3.64993	0.0788694	0.0493784	19.0177	23.1935	22.9975	2.8193	56.2026	1.61434	2.87235	1.20496	-42.3945	60.6853	3.45187	40.7604	0	0	1	0	54044.9	-	-	0	0		0	-	-	0	0		0.5	84.0781	4.39914
10	1.66308e+09	180	20220913 09:02:19	09:02:19	none	1.66308e+09	0.000939054	0.939054	4.53238	396.673	296.228	29.9409	40.0933	0.0781668	3.64977	0.0772485	0.0483619	18.9685	23.1907	23.0114	2.82167	56.424	1.61998	2.87109	1.20169	-41.4123	56.5114	3.21468	37.2822	0	0	1	0	54043	-	-	0	0		0	-	-	0	0		0.5	83.8606	4.53238
11	1.66308e+09	200	20220913 09:02:39	09:02:39	none	1.66308e+09	0.000966051	0.966051	4.53728	396.629	299.374	30.2586	40.0884	0.0810228	3.64898	0.0800364	0.0501104	18.9679	23.2386	22.9762	2.81566	56.3282	1.62248	2.88041	1.19318	-42.6029	73.9878	4.21015	54.563	0	0	1	0	54016.4	-	-	0	0		0	-	-	0	0		0.5	83.8583	4.53728
12	1.66308e+09	220	20220913 09:02:59	09:02:59	none	1.66308e+09	0.000996679	0.996679	4.54572	396.597	301.47	30.4699	40.0844	0.0832004	3.64985	0.0821609	0.0514429	19.0192	23.2133	23.0097	2.82138	56.3854	1.62226	2.87709	1.19912	-43.9535	63.6554	3.6216	42.3426	0	0	1	0	54038.3	-	-	0	0		0	-	-	0	0		0.5	84.0848	4.54572
13	1.66308e+09	240	20220913 09:03:19	09:03:19	none	1.66308e+09	0.00100222	1.00222	4.58524	396.557	301.097	30.4315	40.0795	0.083612	3.65411	0.0825635	0.0516953	19.0194	23.2122	23.0202	2.82317	56.4221	1.62331	2.87707	1.19987	-44.198	61.6415	3.50312	39.966	0	0	1	0	54128	-	-	0	0		0	-	-	0	0		0.5	84.0857	4.58524
14	1.66308e+09	260	20220913 09:03:39	09:03:39	none	1.66308e+09	0.00101961	1.01961	4.64937	396.504	302.27	30.5508	40.0751	0.0859414	3.65076	0.0848331	0.0531191	18.966	23.2651	22.9619	2.81323	56.2915	1.62513	2.88699	1.1881	-44.9646	84.2783	4.79395	63.0737	0	0	1	0	54047.1	-	-	0	0		0	-	-	0	0		0.5	83.8497	4.64937
15	1.66308e+09	280	20220913 09:03:59	09:03:59	none	1.66308e+09	0.00103895	1.03895	4.71735	396.483	302.206	30.5444	40.073	0.0871983	3.65016	0.0860574	0.0538871	18.9692	23.2717	22.9956	2.81897	56.2711	1.62559	2.88885	1.19338	-45.8177	79.7383	4.53747	57.4272	0	0	1	0	54032.5	-	-	0	0		0	-	-	0	0		0.5	83.8638	4.71735
16	1.66308e+09	300	20220913 09:04:19	09:04:19	none	1.66308e+09	0.00105357	1.05357	4.58381	396.513	305.191	30.8456	40.0755	0.0877781	3.65044	0.0866222	0.0542414	18.9673	23.2424	23.055	2.82912	56.4066	1.62693	2.88429	1.20219	-46.4622	62.8982	3.57951	38.9827	0	0	1	0	54043.2	-	-	0	0		0	-	-	0	0		0.5	83.8554	4.58381
17	1.66308e+09	320	20220913 09:04:39	09:04:39	none	1.66308e+09	0.00108961	1.08961	4.74038	396.47	306.018	30.9296	40.0716	0.0917043	3.65016	0.0904433	0.0566389	18.9677	23.2691	22.9862	2.81737	56.2749	1.6265	2.89027	1.19087	-48.0516	83.1821	4.7334	58.8316	0	0	1	0	54031	-	-	0	0		0	-	-	0	0		0.5	83.8573	4.74038
18	1.66308e+09	340	20220913 09:04:59	09:04:59	none	1.66308e+09	0.00108936	1.08936	4.71116	396.407	306.072	30.9344	40.0645	0.0912923	3.65072	0.0900427	0.0563876	19.0163	23.2521	23.0166	2.82256	56.341	1.62671	2.88725	1.19585	-48.0409	73.8065	4.19954	48.9815	0	0	1	0	54045.8	-	-	0	0		0	-	-	0	0		0.5	84.0722	4.71116
19	1.66308e+09	360	20220913 09:05:19	09:05:19	none	1.66308e+09	0.0011321	1.1321	4.85237	396.377	306.811	31.0091	40.0615	0.0949528	3.64872	0.0936011	0.0586206	19.0188	23.2249	23.02	2.82314	56.4345	1.62763	2.8841	1.19551	-49.9256	69.537	3.95847	42.5886	0	0	1	0	54007.2	-	-	0	0		0	-	-	0	0		0.5	84.0832	4.85237
20	1.66308e+09	380	20220913 09:05:39	09:05:39	none	1.66308e+09	0.00112305	1.12305	4.87513	396.334	305.503	30.8765	40.0567	0.0939529	3.65086	0.0926301	0.0580111	19.0165	23.2574	23.0322	2.82522	56.3042	1.62686	2.88941	1.19836	-49.5264	73.1797	4.16429	46.8341	0	0	1	0	54046.6	-	-	0	0		0	-	-	0	0		0.5	84.0731	4.87513
21	1.66308e+09	400	20220913 09:05:59	09:05:59	none	1.66308e+09	0.00114844	1.14844	4.84404	396.316	308.233	31.1521	40.0544	0.0965374	3.65067	0.0951413	0.0595871	18.9675	23.2517	22.9966	2.81914	56.2745	1.626	2.88941	1.19314	-50.6462	80.1823	4.5622	53.0658	0	0	1	0	54042.4	-	-	0	0		0	-	-	0	0		0.5	83.8561	4.84404
22	1.66308e+09	420	20220913 09:06:19	09:06:19	none	1.66308e+09	0.00121182	1.21182	4.77595	396.327	313.537	31.6883	40.0557	0.101947	3.65067	0.100392	0.0628825	19.0173	23.2266	22.9735	2.8152	56.1763	1.622	2.88734	1.1932	-53.4415	82.3866	4.68679	52.6493	0	0	1	0	54044.6	-	-	0	0		0	-	-	0	0		0.5	84.0764	4.77595
23	1.66308e+09	440	20220913 09:06:39	09:06:39	none	1.66308e+09	0.00120039	1.20039	4.90888	396.279	310.436	31.3757	40.0518	0.100705	3.64983	0.0991863	0.0621259	19.0163	23.2251	22.973	2.81512	56.0774	1.61876	2.88666	1.19635	-52.9372	81.6987	4.64862	52.4265	0	0	1	0	54027.7	-	-	0	0		0	-	-	0	0		0.5	84.0722	4.90888
24	1.66308e+09	460	20220913 09:06:59	09:06:59	none	1.66308e+09	0.00123923	1.23923	4.88959	396.261	312.852	31.6187	40.0485	0.103602	3.65064	0.101996	0.0638895	18.9665	23.1992	22.9769	2.81578	55.9979	1.61476	2.88361	1.20102	-54.6501	77.5051	4.40872	46.2302	0	0	1	0	54048	-	-	0	0		0	-	-	0	0		0.5	83.8517	4.88959
25	1.66308e+09	480	20220913 09:07:19	09:07:19	none	1.66308e+09	0.00124694	1.24694	4.9397	396.249	312.657	31.5992	40.0476	0.104408	3.65269	0.102778	0.0643804	19.0133	23.2762	22.9698	2.81457	55.7511	1.61526	2.89727	1.19931	-54.9902	94.3658	5.36674	63.7556	0	0	1	0	54076.7	-	-	0	0		0	-	-	0	0		0.5	84.0588	4.9397
26	1.66308e+09	500	20220913 09:07:39	09:07:39	none	1.66308e+09	0.00122959	1.22959	4.9458	396.222	310.872	31.4186	40.0446	0.102207	3.64958	0.100643	0.0630405	19.0148	23.3007	23.0128	2.82191	55.6457	1.61425	2.90094	1.20766	-54.2249	89.9569	5.12201	59.8688	0	0	1	0	54007.5	-	-	0	0		0	-	-	0	0		0.5	84.0655	4.9458
27	1.66308e+09	520	20220913 09:07:59	09:07:59	none	1.66308e+09	0.00124055	1.24055	4.95188	396.213	311.4	31.4719	40.0435	0.103063	3.64819	0.101472	0.0635611	18.9651	23.2373	23.043	2.82707	56.003	1.61867	2.89032	1.2084	-54.7083	72.0247	4.1019	40.3834	0	0	1	0	53989.4	-	-	0	0		0	-	-	0	0		0.5	83.8459	4.95188
28	1.66308e+09	540	20220913 09:08:19	09:08:19	none	1.66308e+09	0.00125597	1.25597	4.99454	396.187	312.8	31.6128	40.0402	0.105815	3.64799	0.104139	0.0652353	19.0137	23.2312	22.9698	2.81457	56.1441	1.62245	2.8898	1.19212	-55.3881	85.8269	4.88634	54.3388	0	0	1	0	53985.6	-	-	0	0		0	-	-	0	0		0.5	84.0605	4.99454
29	1.66308e+09	560	20220913 09:08:39	09:08:39	none	1.66308e+09	0.00129936	1.29936	4.97305	396.202	316.069	31.9433	40.0419	0.110091	3.64953	0.108279	0.0678346	19.0154	23.2351	22.9462	2.81055	56.1667	1.62438	2.89206	1.18618	-57.3017	93.0644	5.29587	60.0739	0	0	1	0	54015.7	-	-	0	0		0	-	-	0	0		0.5	84.068	4.97305
30	1.66308e+09	580	20220913 09:08:59	09:08:59	none	1.66308e+09	0.00136265	1.36265	4.96575	396.145	318.238	32.1626	40.0363	0.113636	3.64832	0.111705	0.0699866	19.0141	23.2194	23.0278	2.82447	55.9787	1.61872	2.89168	1.20575	-60.0927	76.5511	4.35937	39.8318	0	0	1	0	53990.7	-	-	0	0		0	-	-	0	0		0.5	84.0622	4.96575
31	1.66308e+09	600	20220913 09:09:19	09:09:19	none	1.66308e+09	0.000490912	0.490912	7.07949	394.792	83.9296	8.48244	39.9001	0.0372224	3.65049	0.0370128	0.0231517	190.038	24.3437	23.7895	2.95731	56.568	1.64738	2.91221	1.30993	-21.6492	-50.2247	-2.8712	115.293	0	0	1	0	54015	-	-	0	0		0	-	-	0	0		0.5	840.168	7.07949
32	1.66308e+09	620	20220913 09:09:39	09:09:39	none	1.66308e+09	0.000702789	0.702789	8.28598	394.089	163.676	16.5421	39.8291	0.0593549	3.6485	0.0588236	0.0368121	190.006	24.0335	23.4246	2.89301	59.7731	1.71304	2.86591	1.17996	-30.993	-30.6652	-1.74841	126.599	0	0	1	0	54021.5	-	-	0	0		0	-	-	0	0		0.5	840.025	8.28598
33	1.66308e+09	640	20220913 09:09:59	09:09:59	none	1.66308e+09	0.000867894	0.867894	8.9254	393.63	198.043	20.0154	39.7826	0.0758562	3.65281	0.0749918	0.0469467	190.017	23.4569	22.9749	2.81544	60.2744	1.67175	2.77357	1.14369	-38.2741	-48.7008	-2.75957	100.283	0	0	1	0	54211.2	-	-	0	0		0	-	-	0	0		0.5	840.076	8.9254
34	1.66308e+09	660	20220913 09:10:19	09:10:19	none	1.66308e+09	0.00248178	2.48178	9.33005	392.985	317.609	32.0994	39.7174	0.223052	3.65035	0.215747	0.135478	190.03	22.8934	22.9225	2.80652	61.0161	1.66969	2.73647	1.13683	-109.447	-82.0055	-4.64341	-6.06504	0	0	1	0	54199.9	-	-	0	0		0	-	-	0	0		0.5	840.134	9.33005
35	1.66308e+09	680	20220913 09:10:39	09:10:39	none	1.66308e+09	0.00175922	1.75922	9.81742	392.776	281.136	28.413	39.6958	0.152149	3.65217	0.148714	0.0932482	190.036	23.1302	22.6935	2.76784	58.1038	1.59811	2.75044	1.16973	-77.5814	-20.4575	-1.15693	90.8403	0	0	1	0	54223	-	-	0	0		0	-	-	0	0		0.5	840.16	9.81742
36	1.66308e+09	700	20220913 09:10:59	09:10:59	none	1.66308e+09	0.00169263	1.69263	10.2627	392.485	267.785	27.064	39.6668	0.141402	3.65158	0.138429	0.0867802	189.994	23.1587	22.8221	2.7895	57.4112	1.58045	2.75286	1.20905	-74.6449	-42.9163	-2.42921	70.0035	0	0	1	0	54207.9	-	-	0	0		0	-	-	0	0		0.5	839.973	10.2627
37	1.66308e+09	720	20220913 09:11:19	09:11:19	none	1.66308e+09	0.00140577	1.40577	10.6696	392.197	235.807	23.8316	39.637	0.115382	3.65014	0.113394	0.0710469	189.997	23.2506	22.9545	2.81197	57.5162	1.58631	2.75803	1.22565	-61.9946	-62.8733	-3.56319	61.5657	0	0	1	0	54171.9	-	-	0	0		0	-	-	0	0		0.5	839.986	10.6696
38	1.66308e+09	740	20220913 09:11:39	09:11:39	none	1.66308e+09	0.00143646	1.43646	11.1777	391.944	234.561	23.7054	39.6111	0.120056	3.6515	0.117906	0.0738811	190.021	23.3933	22.9501	2.81122	57.736	1.60686	2.78312	1.20435	-63.3481	-32.6394	-1.85043	92.183	0	0	1	0	54173.2	-	-	0	0		0	-	-	0	0		0.5	840.092	11.1777
39	1.66308e+09	760	20220913 09:11:59	09:11:59	none	1.66308e+09	0.00155655	1.55655	11.3862	391.693	241.653	24.4224	39.586	0.128801	3.6503	0.126328	0.0791734	189.975	23.3896	23.0834	2.83399	57.9931	1.61615	2.7868	1.21784	-68.6438	-54.5712	-3.09727	63.6628	0	0	1	0	54143.8	-	-	0	0		0	-	-	0	0		0.5	839.89	11.3862
40	1.66308e+09	780	20220913 09:12:19	09:12:19	none	1.66308e+09	0.00136119	1.36119	11.7396	391.446	216.736	21.9041	39.5608	0.11294	3.64873	0.111033	0.0695642	190.004	23.3532	23.0847	2.83421	58.4998	1.62256	2.77362	1.21165	-60.0286	-70.1863	-3.98368	55.8052	0	0	1	0	54125.1	-	-	0	0		0	-	-	0	0		0.5	840.017	11.7396
41	1.66308e+09	800	20220913 09:12:39	09:12:39	none	1.66308e+09	0.00160425	1.60425	12.1502	391.236	243.49	24.6076	39.5391	0.139585	3.64809	0.136685	0.0856835	189.987	23.2727	22.8716	2.79788	59.1518	1.63776	2.76874	1.16012	-70.7476	-33.9659	-1.92583	83.3481	0	0	1	0	54116.9	-	-	0	0		0	-	-	0	0		0.5	839.945	12.1502
42	1.66308e+09	820	20220913 09:12:59	09:12:59	none	1.66308e+09	0.00175742	1.75742	12.361	391.007	250.67	25.3329	39.5156	0.150237	3.65052	0.146885	0.092098	190.021	23.2605	22.8849	2.80014	58.3442	1.61741	2.77219	1.18273	-77.5021	-32.5715	-1.84586	78.1014	0	0	1	0	54164.3	-	-	0	0		0	-	-	0	0		0.5	840.092	12.361
43	1.66308e+09	840	20220913 09:13:19	09:13:19	none	1.66308e+09	0.00177578	1.77578	12.7441	390.739	244.645	24.7243	39.4888	0.148568	3.64963	0.145288	0.0910935	190.008	23.1841	23.0062	2.82078	58.4291	1.61265	2.76	1.20813	-78.3118	-70.7152	-4.00946	36.9712	0	0	1	0	54158.9	-	-	0	0		0	-	-	0	0		0.5	840.034	12.7441
44	1.66308e+09	860	20220913 09:13:39	09:13:39	none	1.66308e+09	0.0017647	1.7647	13.0959	390.454	240.501	24.3061	39.461	0.14849	3.6486	0.145212	0.0910462	189.994	23.2066	22.9586	2.81266	58.3111	1.61135	2.76337	1.20131	-77.8235	-57.3784	-3.25375	51.5381	0	0	1	0	54133.6	-	-	0	0		0	-	-	0	0		0.5	839.972	13.0959
45	1.66308e+09	880	20220913 09:13:59	09:13:59	none	1.66308e+09	0.00182273	1.82273	13.3976	390.269	241.149	24.371	39.4414	0.15291	3.64825	0.149437	0.0937035	190.027	23.2404	22.9994	2.81962	58.2434	1.61397	2.77108	1.20565	-80.3825	-56.3697	-3.19827	50.0761	0	0	1	0	54117.6	-	-	0	0		0	-	-	0	0		0.5	840.118	13.3976
46	1.66308e+09	900	20220913 09:14:19	09:14:19	none	1.66308e+09	0.00189313	1.89313	13.8136	389.949	244.591	24.7186	39.4087	0.162006	3.65037	0.158115	0.0991637	190.015	23.2206	22.8698	2.79758	58.2592	1.61397	2.77032	1.18361	-83.4872	-31.783	-1.80101	72.944	0	0	1	0	54163.2	-	-	0	0		0	-	-	0	0		0.5	840.067	13.8136
47	1.66308e+09	920	20220913 09:14:39	09:14:39	none	1.66308e+09	0.00197721	1.97721	14.0875	389.729	247.031	24.9649	39.386	0.168635	3.64943	0.164422	0.103134	190.002	23.306	22.8665	2.79702	57.6903	1.60824	2.78771	1.18878	-87.195	-10.8211	-0.613657	91.3721	0	0	1	0	54124.5	-	-	0	0		0	-	-	0	0		0.5	840.008	14.0875
48	1.66308e+09	940	20220913 09:14:59	09:14:59	none	1.66308e+09	0.00203086	2.03086	14.3662	389.462	244.625	24.7226	39.3602	0.16947	3.65121	0.165218	0.103634	189.99	23.3335	23.0362	2.82591	57.6488	1.61091	2.79434	1.215	-89.5611	-36.5146	-2.07189	61.8424	0	0	1	0	54154.9	-	-	0	0		0	-	-	0	0		0.5	839.955	14.3662
49	1.66308e+09	960	20220913 09:15:19	09:15:19	none	1.66308e+09	0.00188446	1.88446	14.8982	389.202	228.116	23.0536	39.3331	0.156895	3.64868	0.153241	0.0960968	189.977	23.3511	23.0909	2.83527	58.0183	1.61989	2.79202	1.21539	-83.1045	-49.9441	-2.83645	54.0919	0	0	1	0	54104.1	-	-	0	0		0	-	-	0	0		0.5	839.898	14.8982
50	1.66308e+09	980	20220913 09:15:39	09:15:39	none	1.66308e+09	0.00206907	2.06907	15.1614	388.997	241.578	24.4144	39.3129	0.175554	3.64979	0.170994	0.107271	190.017	23.2926	23.0366	2.82597	58.4512	1.63005	2.78874	1.19592	-91.246	-43.092	-2.44565	53.2334	0	0	1	0	54130.9	-	-	0	0		0	-	-	0	0		0.5	840.076	15.1614
51	1.66308e+09	1000	20220913 09:15:59	09:15:59	none	1.66308e+09	0.00226496	2.26496	15.4736	388.75	253.696	25.6385	39.287	0.196852	3.64974	0.191138	0.119961	190.004	23.3493	22.848	2.79388	57.8351	1.62251	2.8054	1.17138	-99.8849	13.3603	0.757917	104.237	0	0	1	0	54111.8	-	-	0	0		0	-	-	0	0		0.5	840.017	15.4736
52	1.66308e+09	1020	20220913 09:16:19	09:16:19	none	1.66308e+09	0.00239736	2.39736	15.7609	388.482	254.355	25.7052	39.2601	0.202388	3.65404	0.196361	0.123252	189.99	23.3682	22.9665	2.81401	57.1235	1.60716	2.81348	1.20685	-105.723	-0.61069	-0.0346321	83.6211	0	0	1	0	54193.8	-	-	0	0		0	-	-	0	0		0.5	839.955	15.7609
53	1.66308e+09	1040	20220913 09:16:39	09:16:39	none	1.66308e+09	0.0021615	2.1615	15.9166	388.264	235.427	23.7922	39.2379	0.177698	3.64958	0.173027	0.108551	190.032	23.3823	23.1313	2.84221	57.2637	1.60754	2.80725	1.23467	-95.3221	-40.2367	-2.28609	52.1874	0	0	1	0	54106.6	-	-	0	0		0	-	-	0	0		0.5	840.143	15.9166
54	1.66308e+09	1060	20220913 09:16:59	09:16:59	none	1.66308e+09	0.00225817	2.25817	16.3985	388.081	243.229	24.581	39.2199	0.193773	3.64868	0.188232	0.11813	189.967	23.39	22.9869	2.81749	58.0271	1.63177	2.81208	1.18571	-99.5855	-6.23564	-0.354163	83.7917	0	0	1	0	54082.5	-	-	0	0		0	-	-	0	0		0.5	839.854	16.3985
55	1.66308e+09	1080	20220913 09:17:19	09:17:19	none	1.66308e+09	0.00250315	2.50315	16.554	387.882	254.326	25.7026	39.2001	0.213724	3.65054	0.207009	0.129966	189.997	23.3494	23.0094	2.82133	57.7882	1.62618	2.81403	1.19515	-110.389	-8.42339	-0.478259	70.7064	0	0	1	0	54119.6	-	-	0	0		0	-	-	0	0		0.5	839.986	16.554
56	1.66308e+09	1100	20220913 09:17:39	09:17:39	none	1.66308e+09	0.0026443	2.6443	16.8915	387.647	259.143	26.1891	39.1757	0.227499	3.65067	0.219906	0.138102	190.013	23.2643	22.939	2.80933	57.788	1.62074	2.80464	1.18858	-116.614	-5.43209	-0.308213	67.6593	0	0	1	0	54132.3	-	-	0	0		0	-	-	0	0		0.5	840.059	16.8915
57	1.66308e+09	1120	20220913 09:17:59	09:17:59	none	1.66308e+09	0.0026106	2.6106	17.037	387.463	253.384	25.6066	39.1563	0.21937	3.65232	0.212304	0.133306	189.996	23.3213	23.0419	2.82688	57.2845	1.6115	2.81316	1.21538	-115.128	-15.8311	-0.898536	58.1384	0	0	1	0	54157.8	-	-	0	0		0	-	-	0	0		0.5	839.981	17.037
58	1.66308e+09	1140	20220913 09:18:19	09:18:19	none	1.66308e+09	0.00257002	2.57002	17.3069	387.295	249.854	25.2498	39.1393	0.21696	3.65045	0.210043	0.13188	189.964	23.2882	23.0535	2.82887	57.7166	1.61957	2.80606	1.2093	-113.338	-26.3125	-1.49398	48.8193	0	0	1	0	54126	-	-	0	0		0	-	-	0	0		0.5	839.839	17.3069
59	1.66308e+09	1160	20220913 09:18:39	09:18:39	none	1.66308e+09	0.0027321	2.7321	17.7294	387.085	258.384	26.1121	39.1185	0.238549	3.64956	0.230213	0.144608	189.981	23.2962	22.8718	2.79792	57.7562	1.62482	2.81324	1.1731	-120.485	17.7473	1.00719	88.2497	0	0	1	0	54099.6	-	-	0	0		0	-	-	0	0		0.5	839.914	17.7294
60	1.66308e+09	1180	20220913 09:18:59	09:18:59	none	1.66308e+09	0.00286734	2.86734	17.7388	386.916	262.221	26.4995	39.1009	0.247255	3.64907	0.23831	0.14972	189.997	23.2667	22.9232	2.80664	57.4934	1.61733	2.81307	1.18931	-126.45	7.43635	0.422191	71.4063	0	0	1	0	54089.5	-	-	0	0		0	-	-	0	0		0.5	839.988	17.7388
61	1.66308e+09	1200	20220913 09:19:19	09:19:19	none	1.66308e+09	0.00295719	2.95719	18.0117	386.769	263.614	26.641	39.087	0.254659	3.64974	0.245183	0.154061	190.011	23.3523	22.9188	2.80589	56.9999	1.61364	2.83095	1.19225	-130.412	28.9047	1.64157	90.1454	0	0	1	0	54084.4	-	-	0	0		0	-	-	0	0		0.5	840.05	18.0117
62	1.66308e+09	1220	20220913 09:19:39	09:19:39	none	1.66308e+09	0.00299577	2.99577	18.3422	386.553	262.307	26.5081	39.064	0.257034	3.64859	0.247382	0.155451	189.971	23.3685	22.9601	2.81292	56.9965	1.61594	2.83515	1.19698	-132.114	25.591	1.45432	84.9031	0	0	1	0	54055.7	-	-	0	0		0	-	-	0	0		0.5	839.873	18.3422
63	1.66308e+09	1240	20220913 09:19:59	09:19:59	none	1.66308e+09	0.00297443	2.97443	18.3489	386.454	258.386	26.112	39.0543	0.249031	3.64954	0.239961	0.150763	189.985	23.3442	23.1287	2.84176	57.1238	1.61673	2.83022	1.22503	-131.172	-13.2415	-0.752844	44.8184	0	0	1	0	54080.9	-	-	0	0		0	-	-	0	0		0.5	839.934	18.3489
64	1.66308e+09	1260	20220913 09:20:19	09:20:19	none	1.66308e+09	0.00288107	2.88107	18.7446	386.291	255.219	25.7916	39.0373	0.247837	3.64766	0.238848	0.15006	190	23.3466	23.0138	2.82208	57.6525	1.62994	2.82719	1.19213	-127.055	5.87992	0.334249	69.1587	0	0	1	0	54044.7	-	-	0	0		0	-	-	0	0		0.5	839.999	18.7446
65	1.66308e+09	1280	20220913 09:20:39	09:20:39	none	1.66308e+09	0.00340241	3.40241	18.8133	386.222	275.518	27.8428	39.0302	0.299393	3.64856	0.286383	0.180111	190.013	23.2193	22.9171	2.8056	57.7606	1.63135	2.82433	1.17425	-150.046	21.6175	1.22785	62.8126	0	0	1	0	54066.7	-	-	0	0		0	-	-	0	0		0.5	840.059	18.8133
66	1.66308e+09	1300	20220913 09:20:59	09:20:59	none	1.66308e+09	0.00332713	3.32713	18.9213	386.062	268.769	27.161	39.0143	0.283005	3.65042	0.271356	0.170604	190.021	23.1859	23.0201	2.82315	57.2199	1.61127	2.81592	1.21189	-146.726	-8.34439	-0.473841	34.4763	0	0	1	0	54114.9	-	-	0	0		0	-	-	0	0		0.5	840.092	18.9213
67	1.66308e+09	1320	20220913 09:21:19	09:21:19	none	1.66308e+09	0.00327588	3.27588	18.9669	385.927	269.053	27.1894	39.0002	0.284484	3.6504	0.272716	0.171464	189.967	23.2451	22.8661	2.79695	56.9903	1.60953	2.82421	1.18742	-144.466	31.5274	1.78936	78.8169	0	0	1	0	54105.5	-	-	0	0		0	-	-	0	0		0.5	839.852	18.9669
68	1.66308e+09	1340	20220913 09:21:39	09:21:39	none	1.66308e+09	0.00337131	3.37131	19.2163	385.794	270.149	27.3004	38.9872	0.291821	3.65121	0.279455	0.175727	189.994	23.1767	22.9067	2.80384	57.2209	1.61133	2.81599	1.1925	-148.675	14.0547	0.797474	56.1713	0	0	1	0	54131.4	-	-	0	0		0	-	-	0	0		0.5	839.973	19.2163
69	1.66308e+09	1360	20220913 09:21:59	09:21:59	none	1.66308e+09	0.00342376	3.42376	19.2744	385.713	270.021	27.2873	38.9786	0.292821	3.64933	0.280366	0.176304	190.025	23.2193	22.9526	2.81164	56.7954	1.60454	2.82512	1.20711	-150.988	15.5427	0.882804	55.4622	0	0	1	0	54082.1	-	-	0	0		0	-	-	0	0		0.5	840.109	19.2744
70	1.66308e+09	1380	20220913 09:22:19	09:22:19	none	1.66308e+09	0.00345195	3.45195	19.3603	385.621	271.446	27.4314	38.9694	0.29833	3.65104	0.285419	0.1795	190.008	23.2396	22.919	2.80593	56.9127	1.61042	2.82964	1.1955	-152.231	27.36	1.55323	66.6898	0	0	1	0	54113.2	-	-	0	0		0	-	-	0	0		0.5	840.034	19.3603
71	1.66308e+09	1400	20220913 09:22:39	09:22:39	none	1.66308e+09	0.00354967	3.54967	19.7	385.496	272.633	27.5504	38.9555	0.307664	3.64941	0.293946	0.184898	189.993	23.2873	22.9262	2.80715	56.7873	1.61353	2.84137	1.19362	-156.54	39.3888	2.23796	75.0788	0	0	1	0	54066.4	-	-	0	0		0	-	-	0	0		0.5	839.967	19.7
72	1.66308e+09	1420	20220913 09:22:59	09:22:59	none	1.66308e+09	0.00362962	3.62962	19.6356	385.424	274.297	27.7187	38.9486	0.312111	3.65035	0.298007	0.187468	190.025	23.3403	22.9979	2.81936	56.6191	1.61557	2.8534	1.20379	-160.066	39.0446	2.21943	71.2224	0	0	1	0	54073.4	-	-	0	0		0	-	-	0	0		0.5	840.109	19.6356
73	1.66308e+09	1440	20220913 09:23:19	09:23:19	none	1.66308e+09	0.00361386	3.61386	19.889	385.338	272.465	27.5337	38.94	0.310847	3.64959	0.296852	0.186737	189.962	23.4041	23.0192	2.823	56.5601	1.61982	2.86388	1.20318	-159.371	46.7887	2.66129	80.0408	0	0	1	0	54046.3	-	-	0	0		0	-	-	0	0		0.5	839.833	19.889
74	1.66308e+09	1460	20220913 09:23:39	09:23:39	none	1.66308e+09	0.00353742	3.53742	19.9611	385.283	269.717	27.2562	38.9348	0.303953	3.64761	0.29055	0.182749	190.002	23.3806	23.0783	2.83311	57.0516	1.62995	2.85697	1.20317	-156	27.2754	1.55238	62.8295	0	0	1	0	54012	-	-	0	0		0	-	-	0	0		0.5	840.008	19.9611
75	1.66308e+09	1480	20220913 09:23:59	09:23:59	none	1.66308e+09	0.00365674	3.65674	19.9884	385.201	275.69	27.8597	38.9263	0.322665	3.65207	0.307622	0.193557	190.038	23.4	22.9497	2.81115	57.1208	1.63634	2.8647	1.17481	-161.262	61.4298	3.49053	93.6963	0	0	1	0	54097.7	-	-	0	0		0	-	-	0	0		0.5	840.168	19.9884
76	1.66308e+09	1500	20220913 09:24:19	09:24:19	none	1.66308e+09	0.00378221	3.78221	19.951	385.185	277.764	28.0698	38.9254	0.329346	3.65025	0.313683	0.197397	190.025	23.3888	23.0204	2.82321	56.902	1.63158	2.86736	1.19162	-166.795	50.5166	2.87311	76.619	0	0	1	0	54056.6	-	-	0	0		0	-	-	0	0		0.5	840.109	19.951
77	1.66308e+09	1520	20220913 09:24:39	09:24:39	none	1.66308e+09	0.00381631	3.81631	20.2228	385.064	278.417	28.1352	38.9124	0.33648	3.65035	0.32015	0.201495	190.011	23.3749	22.9346	2.80858	56.8844	1.63043	2.86622	1.17815	-168.299	66.1043	3.7578	91.5742	0	0	1	0	54059.8	-	-	0	0		0	-	-	0	0		0.5	840.05	20.2228
78	1.66308e+09	1540	20220913 09:24:59	09:24:59	none	1.66308e+09	0.00393035	3.93035	20.2954	384.994	279.024	28.197	38.9059	0.340565	3.64856	0.323839	0.203834	189.998	23.3204	23.0214	2.82338	56.7595	1.62388	2.86098	1.1995	-173.328	43.0382	2.44847	62.156	0	0	1	0	54027.8	-	-	0	0		0	-	-	0	0		0.5	839.99	20.2954
79	1.66308e+09	1560	20220913 09:25:19	09:25:19	none	1.66308e+09	0.00395652	3.95652	20.2386	384.954	280.024	28.2973	38.9008	0.343337	3.64572	0.326332	0.205415	189.986	23.3265	23.0017	2.82001	56.6451	1.62175	2.863	1.19826	-174.482	49.1763	2.79974	67.4797	0	0	1	0	53965.7	-	-	0	0		0	-	-	0	0		0.5	839.939	20.2386
80	1.66308e+09	1580	20220913 09:25:39	09:25:39	none	1.66308e+09	0.00395247	3.95247	20.2628	384.892	279.093	28.2038	38.8952	0.340717	3.65037	0.323984	0.203925	190.027	23.316	23.028	2.8245	56.5807	1.61878	2.86101	1.20572	-174.304	41.8001	2.37693	59.8997	0	0	1	0	54065.8	-	-	0	0		0	-	-	0	0		0.5	840.118	20.2628
81	1.66308e+09	1600	20220913 09:25:59	09:25:59	none	1.66308e+09	0.00398682	3.98682	20.4026	384.798	280.368	28.3323	38.8854	0.347957	3.64944	0.33052	0.208069	189.962	23.3311	22.9515	2.81146	56.5192	1.61924	2.86494	1.19222	-175.819	61.3068	3.48611	78.9367	0	0	1	0	54042	-	-	0	0		0	-	-	0	0		0.5	839.834	20.4026
82	1.66308e+09	1620	20220913 09:26:19	09:26:19	none	1.66308e+09	0.00404328	4.04328	20.6401	384.681	280.602	28.356	38.8735	0.353481	3.65222	0.335515	0.211235	190.013	23.3154	22.9532	2.81174	56.5818	1.62065	2.86426	1.19109	-178.309	60.2509	3.42342	75.3788	0	0	1	0	54101.3	-	-	0	0		0	-	-	0	0		0.5	840.059	20.6401
83	1.66308e+09	1640	20220913 09:26:39	09:26:39	none	1.66308e+09	0.0040416	4.0416	20.5209	384.767	280.492	28.3446	38.8819	0.350783	3.65064	0.333075	0.209688	189.972	23.3692	22.97	2.81461	56.2121	1.61528	2.87355	1.19932	-178.235	67.4677	3.8365	83.042	0	0	1	0	54058.3	-	-	0	0		0	-	-	0	0		0.5	839.878	20.5209
84	1.66308e+09	1660	20220913 09:26:59	09:26:59	none	1.66308e+09	0.00405264	4.05264	20.4868	384.703	280.629	28.3577	38.8744	0.350987	3.64952	0.333254	0.209802	189.999	23.32	23.0204	2.82321	56.5845	1.62137	2.86541	1.20183	-178.722	48.2831	2.74648	62.3067	0	0	1	0	54043.1	-	-	0	0		0	-	-	0	0		0.5	839.994	20.4868
85	1.66308e+09	1680	20220913 09:27:19	09:27:19	none	1.66308e+09	0.00408686	4.08686	20.6113	384.659	280.175	28.3122	38.8705	0.35181	3.64846	0.333991	0.21027	190.019	23.2846	23.0634	2.83056	56.6782	1.62129	2.86051	1.20927	-180.23	34.2448	1.94864	45.9821	0	0	1	0	54026.1	-	-	0	0		0	-	-	0	0		0.5	840.084	20.6113
86	1.66308e+09	1700	20220913 09:27:39	09:27:39	none	1.66308e+09	0.0041514	4.1514	20.6918	384.577	283.497	28.6479	38.8622	0.366098	3.64939	0.34685	0.218426	189.988	23.3435	22.9202	2.80613	56.4948	1.62316	2.87312	1.18297	-183.077	76.7506	4.36471	88.0263	0	0	1	0	54032.3	-	-	0	0		0	-	-	0	0		0.5	839.946	20.6918
87	1663079280	1720.4	20220913 09:28:00	09:28:00	none	1663079280	0.00424519	4.24519	20.8196	384.551	283.019	28.5995	38.8595	0.367111	3.652	0.347772	0.21901	190.01	23.2924	23.0267	2.82428	56.4174	1.61788	2.86769	1.20641	-187.213	49.6745	2.82398	55.2949	0	0	1	0	54093	-	-	0	0		0	-	-	0	0		0.5	840.042	20.8196
88	1663079300	1740.4	20220913 09:28:20	09:28:20	none	1663079300	0.00422656	4.22656	20.6402	384.543	283.325	28.6302	38.8584	0.365104	3.65013	0.345961	0.217862	190.025	23.3239	23.0199	2.82312	56.2487	1.61571	2.87244	1.20741	-186.391	56.3791	3.20711	63.2198	0	0	1	0	54048.6	-	-	0	0		0	-	-	0	0		0.5	840.109	20.6402
89	1663079320	1760.4	20220913 09:28:40	09:28:40	none	1663079320	0.00417372	4.17372	20.7602	384.494	280.863	28.3809	38.8527	0.35785	3.65087	0.339443	0.213727	189.984	23.2928	23.0799	2.83339	56.4815	1.61828	2.86515	1.21511	-184.061	36.2946	2.06438	44.2818	0	0	1	0	54071.7	-	-	0	0		0	-	-	0	0		0.5	839.929	20.7602
90	1663079340	1780.4	20220913 09:29:00	09:29:00	none	1663079340	0.00421565	4.21565	20.7575	384.447	283.263	28.624	38.8488	0.367206	3.6486	0.347841	0.219055	190.042	23.3175	22.9949	2.81885	56.4653	1.62107	2.87091	1.19778	-185.91	59.542	3.38788	67.0617	0	0	1	0	54017.9	-	-	0	0		0	-	-	0	0		0.5	840.185	20.7575
91	1663079360	1800.4	20220913 09:29:20	09:29:20	none	1663079360	0.00427825	4.27825	21.0212	384.364	284.33	28.7309	38.8391	0.376677	3.64744	0.356324	0.224439	190	23.2918	22.9422	2.80987	56.5826	1.62324	2.8688	1.18663	-188.671	67.4872	3.8399	72.6564	0	0	1	0	53995.8	-	-	0	0		0	-	-	0	0		0.5	840	21.0212
92	1663079380	1820.4	20220913 09:29:40	09:29:40	none	1663079380	0.00435556	4.35556	21.0045	384.354	285.11	28.8104	38.839	0.380003	3.6501	0.359313	0.226336	190.013	23.2447	22.9779	2.81595	56.5016	1.6179	2.86347	1.19805	-192.08	54.4502	3.09594	55.4791	0	0	1	0	54057.5	-	-	0	0		0	-	-	0	0		0.5	840.059	21.0045
93	1663079400	1840.4	20220913 09:30:00	09:30:00	none	1663079400	0.00435865	4.35865	20.8966	384.366	286.087	28.9087	38.8396	0.382036	3.65114	0.361136	0.227492	190	23.284	22.9376	2.80909	56.3059	1.61621	2.87041	1.19288	-192.217	70.2916	3.99552	72.0705	0	0	1	0	54071.9	-	-	0	0		0	-	-	0	0		0.5	840	20.8966
94	1663079420	1860.4	20220913 09:30:20	09:30:20	none	1663079420	0.00435675	4.35675	20.9853	384.316	284.08	28.7052	38.8336	0.375692	3.6494	0.355452	0.223885	190	23.2291	23.0335	2.82544	56.4219	1.61414	2.86084	1.21131	-192.133	40.51	2.30424	40.6815	0	0	1	0	54045.2	-	-	0	0		0	-	-	0	0		0.5	840	20.9853
95	1663079440	1880.4	20220913 09:30:40	09:30:40	none	1663079440	0.00431777	4.31777	20.9773	384.305	284.735	28.771	38.8321	0.377983	3.64907	0.3575	0.225186	190.03	23.2841	22.9605	2.81299	56.4459	1.61937	2.86889	1.19362	-190.414	64.0154	3.64109	67.2734	0	0	1	0	54029.8	-	-	0	0		0	-	-	0	0		0.5	840.134	20.9773
96	1663079460	1900.4	20220913 09:31:00	09:31:00	none	1663079460	0.00431727	4.31727	21.0773	384.294	283.648	28.6612	38.831	0.375456	3.64752	0.35523	0.223745	190.015	23.242	23.0147	2.82223	56.6532	1.62119	2.8616	1.20104	-190.391	45.0514	2.56369	47.2388	0	0	1	0	54005	-	-	0	0		0	-	-	0	0		0.5	840.067	21.0773
97	1663079480	1920.4	20220913 09:31:20	09:31:20	none	1663079480	0.00436668	4.36668	21.0024	384.245	285.69	28.8676	38.8261	0.382845	3.64922	0.361849	0.227946	189.997	23.2476	22.9764	2.8157	56.6645	1.6231	2.8644	1.1926	-192.571	55.7945	3.17321	56.3939	0	0	1	0	54037.7	-	-	0	0		0	-	-	0	0		0.5	839.986	21.0024
98	1663079500	1940.4	20220913 09:31:40	09:31:40	none	1663079500	0.0043697	4.3697	21.0252	384.239	285.722	28.8703	38.8247	0.383418	3.65087	0.36237	0.228276	190.032	23.2745	22.9615	2.81316	56.5137	1.62145	2.86913	1.19171	-192.704	64.1258	3.64561	65.1002	0	0	1	0	54067.4	-	-	0	0		0	-	-	0	0		0.5	840.143	21.0252
99	1663079520	1960.4	20220913 09:32:00	09:32:00	none	1663079520	0.00444219	4.44219	21.1473	384.178	288.115	29.1122	38.8187	0.396514	3.64825	0.374033	0.235684	190.021	23.2737	22.8726	2.79805	56.5619	1.62427	2.87168	1.17378	-195.9	84.4562	4.80306	83.3797	0	0	1	0	54009.6	-	-	0	0		0	-	-	0	0		0.5	840.092	21.1473
100	1663079540	1980.4	20220913 09:32:20	09:32:20	none	1663079540	0.00451437	4.51437	21.0953	384.224	288.421	29.143	38.8233	0.397145	3.64902	0.3746	0.236044	190.008	23.2863	22.9234	2.80668	56.1662	1.61563	2.87652	1.19104	-199.084	79.969	4.54873	75.4417	0	0	1	0	54020.7	-	-	0	0		0	-	-	0	0		0.5	840.034	21.0953
101	1663079560	2000.4	20220913 09:32:40	09:32:40	none	1663079560	0.00457247	4.57247	21.1614	384.152	289.347	29.2362	38.8155	0.403177	3.64914	0.379964	0.239451	189.99	23.2822	22.9051	2.80357	56.0883	1.61421	2.87798	1.18936	-201.646	85.2246	4.84726	78.4157	0	0	1	0	54021.8	-	-	0	0		0	-	-	0	0		0.5	839.955	21.1614
102	1663079580	2020.4	20220913 09:33:00	09:33:00	none	1663079580	0.0045099	4.5099	21.1791	384.13	286.553	28.9539	38.8132	0.390978	3.6473	0.369097	0.232549	189.977	23.3474	22.9758	2.81559	55.6979	1.60801	2.88703	1.20758	-198.887	81.5044	4.6409	77.2356	0	0	1	0	53973.5	-	-	0	0		0	-	-	0	0		0.5	839.898	21.1791
103	1663079600	2040.4	20220913 09:33:20	09:33:20	none	1663079600	0.00449314	4.49314	21.2518	384.156	285.329	28.8299	38.8154	0.386918	3.65097	0.365496	0.230261	190.015	23.3674	23.0579	2.82962	55.8789	1.61481	2.88985	1.2148	-198.147	68.6153	3.905	64.388	0	0	1	0	54047.7	-	-	0	0		0	-	-	0	0		0.5	840.067	21.2518
104	1663079620	2060.4	20220913 09:33:40	09:33:40	none	1663079620	0.0044744	4.4744	21.3103	384.083	285.738	28.8719	38.809	0.389872	3.64825	0.368117	0.231926	190.002	23.4009	23.0132	2.82198	55.9864	1.62081	2.89501	1.20116	-197.321	83.1777	4.73694	80.5956	0	0	1	0	53985.1	-	-	0	0		0	-	-	0	0		0.5	840.008	21.3103
105	1663079640	2080.4	20220913 09:34:00	09:34:00	none	1663079640	0.00457303	4.57303	21.3321	384.038	287.85	29.0852	38.8043	0.400152	3.65008	0.37728	0.237746	189.99	23.3616	23.0265	2.82425	56.2441	1.62648	2.89182	1.19777	-201.67	77.0012	4.38288	69.7034	0	0	1	0	54027.1	-	-	0	0		0	-	-	0	0		0.5	839.955	21.3321
106	1663079660	2100.4	20220913 09:34:20	09:34:20	none	1663079660	0.0045038	4.5038	21.3075	384.089	284.938	28.7905	38.8089	0.386628	3.65003	0.365231	0.230093	190.03	23.3697	23.1245	2.84104	56.1325	1.62258	2.89063	1.21846	-198.618	56.3776	3.21051	51.001	0	0	1	0	54027.2	-	-	0	0		0	-	-	0	0		0.5	840.134	21.3075
107	1663079680	2120.4	20220913 09:34:40	09:34:40	none	1663079680	0.00450295	4.50295	21.4514	384.05	285.854	28.8829	38.8048	0.393198	3.65003	0.371091	0.233814	189.968	23.3332	23.0653	2.83089	56.5787	1.63189	2.88429	1.19899	-198.58	60.8642	3.46433	55.7168	0	0	1	0	54033.9	-	-	0	0		0	-	-	0	0		0.5	839.861	21.4514
108	1663079700	2140.4	20220913 09:35:00	09:35:00	none	1663079700	0.00456973	4.56973	21.2653	384.034	289.535	29.2552	38.8036	0.406483	3.64914	0.382899	0.241317	189.987	23.3648	22.9352	2.80868	56.3323	1.62927	2.89226	1.17941	-201.525	95.435	5.43107	89.328	0	0	1	0	54006.9	-	-	0	0		0	-	-	0	0		0.5	839.942	21.2653
109	1663079720	2160.4	20220913 09:35:20	09:35:20	none	1663079720	0.00464704	4.64704	21.2976	384.053	289.255	29.2266	38.8051	0.406208	3.65003	0.38266	0.241165	190.008	23.3382	23.0238	2.82379	56.1761	1.62375	2.89046	1.20004	-204.934	75.9966	4.32552	65.3954	0	0	1	0	54027.4	-	-	0	0		0	-	-	0	0		0.5	840.034	21.2976
110	1663079740	2180.4	20220913 09:35:40	09:35:40	none	1663079740	0.00465264	4.65264	21.3545	384.018	289.007	29.2023	38.8026	0.406323	3.65198	0.382775	0.241236	190.042	23.4037	23.0068	2.82088	55.8114	1.61968	2.90206	1.2012	-205.181	92.4574	5.26094	82.5786	0	0	1	0	54056.3	-	-	0	0		0	-	-	0	0		0.5	840.185	21.3545
111	1663079760	2200.4	20220913 09:36:00	09:36:00	none	1663079760	0.00467165	4.67165	21.3281	383.977	289.496	29.2517	38.7984	0.408374	3.65104	0.384589	0.24239	189.968	23.3831	23.0034	2.8203	55.8729	1.61988	2.89923	1.20042	-206.02	89.9142	5.11703	78.9793	0	0	1	0	54039.6	-	-	0	0		0	-	-	0	0		0.5	839.858	21.3281
112	1663079780	2220.4	20220913 09:36:20	09:36:20	none	1663079780	0.00466843	4.66843	21.3457	384.006	288.924	29.1941	38.8015	0.405948	3.65011	0.38243	0.241018	189.983	23.3665	23.022	2.82348	55.8355	1.61711	2.8962	1.20637	-205.878	82.8266	4.71491	71.6465	0	0	1	0	54023	-	-	0	0		0	-	-	0	0		0.5	839.924	21.3457
113	1663079800	2240.4	20220913 09:36:40	09:36:40	none	1663079800	0.0046759	4.6759	21.4553	383.941	288.211	29.1224	38.7954	0.405098	3.6503	0.381677	0.240539	189.997	23.3104	23.0434	2.82714	55.9972	1.61646	2.88668	1.21068	-206.207	67.8746	3.86291	55.5274	0	0	1	0	54037.1	-	-	0	0		0	-	-	0	0		0.5	839.987	21.4553
114	1663079820	2260.4	20220913 09:37:00	09:37:00	none	1663079820	0.00457087	4.57087	21.349	383.952	287.368	29.0371	38.7964	0.398705	3.64922	0.375989	0.236926	190.01	23.3195	23.022	2.82348	56.2376	1.6221	2.88438	1.20137	-201.575	69.4677	3.95406	61.8559	0	0	1	0	54016.7	-	-	0	0		0	-	-	0	0		0.5	840.042	21.349
115	1663079840	2280.4	20220913 09:37:20	09:37:20	none	1663079840	0.00464648	4.64648	21.4515	383.905	289.836	29.2868	38.7922	0.412437	3.65109	0.388191	0.244679	190.023	23.3541	22.9361	2.80883	56.1972	1.6259	2.8932	1.18294	-204.91	96.3717	5.48163	86.9665	0	0	1	0	54046.9	-	-	0	0		0	-	-	0	0		0.5	840.101	21.4515
116	1663079860	2300.4	20220913 09:37:40	09:37:40	none	1663079860	0.00470721	4.70721	21.4577	383.955	289.177	29.2196	38.7964	0.409678	3.64811	0.385727	0.243115	190.038	23.2529	23.0349	2.82568	56.2831	1.61972	2.8778	1.20597	-207.588	59.4752	3.38589	45.3111	0	0	1	0	54000.4	-	-	0	0		0	-	-	0	0		0.5	840.168	21.4577
117	1663079880	2320.4	20220913 09:38:00	09:38:00	none	1663079880	0.00468096	4.68096	21.4031	383.953	289.047	29.2063	38.796	0.407903	3.64827	0.384154	0.242115	189.995	23.2778	23.0017	2.82001	56.0809	1.61581	2.88121	1.2042	-206.43	69.8627	3.9768	57.4043	0	0	1	0	54000.1	-	-	0	0		0	-	-	0	0		0.5	839.978	21.4031
118	1663079900	2340.4	20220913 09:38:20	09:38:20	none	1663079900	0.00472681	4.72681	21.5149	383.889	289.823	29.2849	38.7897	0.414168	3.64981	0.389717	0.24565	190.004	23.2613	22.9779	2.81595	56.1557	1.61729	2.88001	1.19866	-208.452	73.2176	4.16537	58.9345	0	0	1	0	54033.7	-	-	0	0		0	-	-	0	0		0.5	840.017	21.5149
119	1663079920	2360.4	20220913 09:38:40	09:38:40	none	1663079920	0.00470537	4.70537	21.3697	383.918	288.885	29.1902	38.7928	0.406856	3.64735	0.383219	0.241521	190.017	23.2699	23.0495	2.82818	56.055	1.61478	2.88071	1.2134	-207.507	59.8756	3.40994	45.7958	0	0	1	0	53981.2	-	-	0	0		0	-	-	0	0		0.5	840.076	21.3697
120	1663079940	2380.4	20220913 09:39:00	09:39:00	none	1663079940	0.0046964	4.6964	21.5875	383.881	287.708	29.0721	38.7901	0.405677	3.64927	0.382185	0.240863	190.03	23.264	23.0517	2.82856	56.0601	1.61416	2.87933	1.2144	-207.111	57.92	3.29674	44.136	0	0	1	0	54023.1	-	-	0	0		0	-	-	0	0		0.5	840.134	21.5875
121	1663079960	2400.4	20220913 09:39:20	09:39:20	none	1663079960	0.0046779	4.6779	21.5441	383.895	289.646	29.2667	38.7899	0.413538	3.65195	0.389172	0.245302	189.996	23.3159	22.9276	2.80739	56.0807	1.61945	2.8877	1.18794	-206.295	91.8661	5.22306	80.79	0	0	1	0	54070.7	-	-	0	0		0	-	-	0	0		0.5	839.983	21.5441
122	1663079980	2420.4	20220913 09:39:40	09:39:40	none	1663079980	0.00477152	4.77152	21.419	383.897	290.949	29.3982	38.7899	0.417889	3.65518	0.393045	0.247762	190.027	23.2448	22.9885	2.81776	56.2066	1.61804	2.87874	1.19972	-210.424	69.7979	3.96505	53.3655	0	0	1	0	54148	-	-	0	0		0	-	-	0	0		0.5	840.118	21.419
123	1663080000	2440.4	20220913 09:40:00	09:40:00	none	1663080000	0.00475477	4.75477	21.5652	383.851	289.806	29.282	38.7843	0.415385	3.6508	0.390801	0.246338	190.01	23.2878	22.9839	2.81698	55.953	1.61461	2.88565	1.20237	-209.686	78.4334	4.46176	63.2192	0	0	1	0	54048.5	-	-	0	0		0	-	-	0	0		0.5	840.042	21.5652
124	1663080020	2460.4	20220913 09:40:20	09:40:20	none	1663080020	0.00471242	4.71242	21.467	383.872	288.759	29.1763	38.7865	0.408338	3.64894	0.384544	0.242362	189.994	23.2825	23.0169	2.82261	55.8957	1.61157	2.88318	1.21103	-207.818	69.1084	3.93366	55.2186	0	0	1	0	54012.1	-	-	0	0		0	-	-	0	0		0.5	839.975	21.467
125	1663080040	2480.4	20220913 09:40:40	09:40:40	none	1663080040	0.00472086	4.72086	21.5505	383.86	289.142	29.2146	38.7848	0.411777	3.64722	0.387582	0.244294	190.027	23.3029	23.0185	2.82288	56.0872	1.61925	2.88703	1.20363	-208.19	73.1067	4.16371	59.1072	0	0	1	0	53971.9	-	-	0	0		0	-	-	0	0		0.5	840.118	21.5505
126	1663080060	2500.4	20220913 09:41:00	09:41:00	none	1663080060	0.00478506	4.78506	21.6398	383.807	289.969	29.2984	38.7798	0.417964	3.65001	0.393078	0.247786	189.965	23.2832	23.0265	2.82425	56.1788	1.62132	2.886	1.20293	-211.021	70.4273	4.00809	53.379	0	0	1	0	54031.5	-	-	0	0		0	-	-	0	0		0.5	839.844	21.6398
127	1663080080	2520.4	20220913 09:41:20	09:41:20	none	1663080080	0.00476734	4.76734	21.5046	383.814	289.494	29.2505	38.7806	0.413028	3.65094	0.388714	0.245012	189.952	23.3415	23.0573	2.82952	55.8653	1.61759	2.89552	1.21192	-210.24	75.1299	4.27647	59.119	0	0	1	0	54041.3	-	-	0	0		0	-	-	0	0		0.5	839.79	21.5046
128	1663080100	2540.4	20220913 09:41:40	09:41:40	none	1663080100	0.00481261	4.81261	21.5948	383.803	290.26	29.3271	38.7784	0.418692	3.64918	0.393718	0.248193	189.986	23.335	23.0374	2.82611	55.8777	1.61824	2.89604	1.20787	-212.236	79.5987	4.53265	61.8816	0	0	1	0	54003.5	-	-	0	0		0	-	-	0	0		0.5	839.939	21.5948
129	1663080120	2560.4	20220913 09:42:00	09:42:00	none	1663080120	0.0047664	4.7664	21.6413	383.778	289.802	29.2816	38.7769	0.417208	3.65188	0.392422	0.247368	190.025	23.38	22.9927	2.81848	55.7579	1.61818	2.90215	1.2003	-210.198	95.3293	5.42413	80.5798	0	0	1	0	54054.1	-	-	0	0		0	-	-	0	0		0.5	840.109	21.6413
130	1663080140	2580.4	20220913 09:42:20	09:42:20	none	1663080140	0.0048196	4.8196	21.6365	383.776	290.967	29.3979	38.7749	0.423057	3.64989	0.397581	0.250649	189.96	23.3388	22.9888	2.81781	55.9176	1.61993	2.89699	1.19788	-212.545	90.2399	5.13648	72.792	0	0	1	0	54017.4	-	-	0	0		0	-	-	0	0		0.5	839.824	21.6365
131	1663080160	2600.4	20220913 09:42:40	09:42:40	none	1663080160	0.00486501	4.86501	21.5919	383.784	292.35	29.5381	38.7764	0.429268	3.64993	0.403063	0.254135	190	23.3752	22.9652	2.81379	55.8012	1.62103	2.905	1.19276	-214.547	103.897	5.91445	85.2645	0	0	1	0	54010.1	-	-	0	0		0	-	-	0	0		0.5	839.998	21.5919
132	1663080180	2620.4	20220913 09:43:00	09:43:00	none	1663080180	0.00494634	4.94634	21.6006	383.735	293.729	29.6769	38.7706	0.437252	3.64897	0.41009	0.258606	189.986	23.3939	22.9688	2.8144	55.7312	1.62252	2.91133	1.19188	-218.133	110.264	6.27977	88.3956	0	0	1	0	53983.3	-	-	0	0		0	-	-	0	0		0.5	839.937	21.6006
133	1663080200	2640.4	20220913 09:43:20	09:43:20	none	1663080200	0.00491766	4.91766	21.6244	383.736	292.292	29.5327	38.7719	0.430209	3.64782	0.403879	0.254655	189.974	23.4256	23.006	2.82075	55.4734	1.61752	2.91584	1.20323	-216.869	107.967	6.15288	87.2248	0	0	1	0	53954.3	-	-	0	0		0	-	-	0	0		0.5	839.884	21.6244
134	1663080220	2660.4	20220913 09:43:40	09:43:40	none	1663080220	0.00489292	4.89292	21.6912	383.725	290.152	29.3152	38.7693	0.420905	3.6471	0.395661	0.24943	189.963	23.3739	23.1075	2.83812	55.6197	1.61623	2.90586	1.22189	-215.778	76.8008	4.37861	55.3644	0	0	1	0	53949.6	-	-	0	0		0	-	-	0	0		0.5	839.836	21.6912
135	1663080240	2680.4	20220913 09:44:00	09:44:00	none	1663080240	0.00475542	4.75542	21.7446	383.732	289.432	29.2428	38.7704	0.417567	3.64989	0.392727	0.247563	190.011	23.4781	23.0359	2.82585	55.8217	1.62942	2.91897	1.19643	-209.714	105.647	6.01872	91.9632	0	0	1	0	53994.5	-	-	0	0		0	-	-	0	0		0.5	840.05	21.7446
136	1663080260	2700.4	20220913 09:44:20	09:44:20	none	1663080260	0.00483283	4.83283	21.6563	383.758	290.567	29.3571	38.7726	0.421673	3.64986	0.396357	0.249871	190.017	23.3466	23.0921	2.83548	56.2576	1.63079	2.89879	1.20469	-213.128	71.9396	4.0972	52.9262	0	0	1	0	54015	-	-	0	0		0	-	-	0	0		0.5	840.076	21.6563
137	1663080280	2720.4	20220913 09:44:40	09:44:40	none	1663080280	0.00484895	4.84895	21.5761	383.755	292.559	29.5581	38.7719	0.430049	3.64893	0.403745	0.25457	189.995	23.4032	22.9734	2.81519	55.974	1.62847	2.90933	1.18672	-213.839	107.115	6.1003	89.3717	0	0	1	0	53984.3	-	-	0	0		0	-	-	0	0		0.5	839.98	21.5761
138	1663080300	2740.4	20220913 09:45:00	09:45:00	none	1663080300	0.00497851	4.97851	21.719	383.716	293.138	29.617	38.7685	0.436873	3.64618	0.409737	0.258383	190.011	23.2776	23.0191	2.82298	56.0953	1.62237	2.89217	1.20061	-219.552	78.7667	4.48804	53.7139	0	0	1	0	53944.4	-	-	0	0		0	-	-	0	0		0.5	840.05	21.719
139	1663080320	2760.4	20220913 09:45:20	09:45:20	none	1663080320	0.00484634	4.84634	21.8125	383.682	291.071	29.4089	38.7661	0.427573	3.64902	0.401562	0.253181	189.979	23.3627	22.9389	2.80931	55.7047	1.61663	2.90215	1.19268	-213.724	105.839	6.02517	88.1191	0	0	1	0	53993.9	-	-	0	0		0	-	-	0	0		0.5	839.907	21.8125
140	1663080340	2780.4	20220913 09:45:40	09:45:40	none	1663080340	0.00497335	4.97335	21.6019	383.696	294.042	29.7083	38.7663	0.439279	3.6508	0.411885	0.259747	190.046	23.2983	22.9625	2.81333	55.9537	1.62015	2.89552	1.19318	-219.325	93.7856	5.33603	69.8426	0	0	1	0	54038.1	-	-	0	0		0	-	-	0	0		0.5	840.202	21.6019
141	1663080360	2800.4	20220913 09:46:00	09:46:00	none	1663080360	0.00490268	4.90268	21.6375	383.732	291.729	29.4748	38.7704	0.427556	3.65097	0.40156	0.253179	190.011	23.3279	23.0052	2.82061	55.6962	1.61414	2.89811	1.20647	-216.208	88.2984	5.02506	67.1266	0	0	1	0	54039	-	-	0	0		0	-	-	0	0		0.5	840.05	21.6375
142	1663080380	2820.4	20220913 09:46:20	09:46:20	none	1663080380	0.0048938	4.8938	21.5905	383.754	291.852	29.4871	38.7723	0.427119	3.64695	0.401147	0.252919	190.029	23.2687	22.9865	2.81742	55.8231	1.61187	2.88746	1.20555	-215.816	79.8844	4.54939	58.6459	0	0	1	0	53965.6	-	-	0	0		0	-	-	0	0		0.5	840.126	21.5905
143	1663080400	2840.4	20220913 09:46:40	09:46:40	none	1663080400	0.00490902	4.90902	21.6676	383.692	292.143	29.5167	38.7664	0.430463	3.64805	0.404104	0.254799	190.044	23.2793	22.9588	2.8127	55.7886	1.61221	2.88985	1.20049	-216.488	88.0508	5.0126	66.6192	0	0	1	0	53986.2	-	-	0	0		0	-	-	0	0		0.5	840.193	21.6676
144	1663080420	2860.4	20220913 09:47:00	09:47:00	none	1663080420	0.00490645	4.90645	21.666	383.705	291.369	29.4379	38.7668	0.426488	3.65077	0.400616	0.252579	190.049	23.2387	23.0192	2.823	55.948	1.61279	2.88265	1.21021	-216.374	68.0999	3.8743	45.6493	0	0	1	0	54051	-	-	0	0		0	-	-	0	0		0.5	840.218	21.666
145	1663080440	2880.4	20220913 09:47:20	09:47:20	none	1663080440	0.00492417	4.92417	21.8274	383.657	292.25	29.5267	38.7617	0.434385	3.6489	0.407566	0.257	190.01	23.278	22.9605	2.81299	56.0204	1.6191	2.8902	1.19389	-217.156	88.1304	5.01605	66.0002	0	0	1	0	54003.7	-	-	0	0		0	-	-	0	0		0.5	840.042	21.8274
146	1663080460	2900.4	20220913 09:47:40	09:47:40	none	1663080460	0.00501467	5.01467	21.6637	383.656	294.456	29.7494	38.7614	0.44319	3.6489	0.41531	0.261927	190.021	23.3115	22.9434	2.81008	55.7664	1.61689	2.8994	1.19318	-221.147	101.861	5.79862	76.5338	0	0	1	0	53994.1	-	-	0	0		0	-	-	0	0		0.5	840.092	21.6637
[truncated: 34 more rows]
[truncated: 202 more columns]

## Sheet: 2022-09-13-0837-1oe3-8-adaxial
Unnamed: 0	Unnamed: 1	Unnamed: 2	Unnamed: 3	Unnamed: 4	Unnamed: 5	Unnamed: 6	Unnamed: 7	Unnamed: 8	Unnamed: 9	Unnamed: 10	Unnamed: 11	Unnamed: 12	Unnamed: 13	Unnamed: 14	Unnamed: 15	Unnamed: 16	Unnamed: 17	Unnamed: 18	Unnamed: 19	Unnamed: 20	Unnamed: 21	Unnamed: 22	Unnamed: 23	Unnamed: 24	Unnamed: 25	Unnamed: 26	Unnamed: 27	Unnamed: 28	Unnamed: 29	Unnamed: 30	Unnamed: 31	Unnamed: 32	Unnamed: 33	Unnamed: 34	Unnamed: 35	Unnamed: 36	Unnamed: 37	Unnamed: 38	Unnamed: 39	Unnamed: 40	Unnamed: 41	Unnamed: 42	Unnamed: 43	Unnamed: 44	Unnamed: 45	Unnamed: 46	Unnamed: 47	Unnamed: 48	Unnamed: 49
[truncated: 197 more rows]
[truncated: 202 more columns]

[truncated: 45 more sheets: 2022-09-13-1205-1oe4-5-adaxial, 2022-09-13-1206-1oe4-8-adaxial, 2022-09-13-1408-wt-8-adaxial, 2022-09-13-1409-wt-6-adaxial, 2022-09-14-0815-wt-4-adaxial, 2022-09-14-0817-wt-5-adaxial, 2022-09-14-1058-1oe3-3-adaxial, 2022-09-14-1059-1oe3-5-adaxial, 2022-09-15-0853-wt-2-adaxial, 2022-09-15-0853-wt-3-adaxial, 2022-09-15-1123-1oe3-3-adaxial, 2022-09-15-1124-1oe3-4-adaxial, 2022-09-16-0835-wt-1-adaxial, 2022-09-16-0835-wt-7-adaxial, 2022-09-16-1047-1oe4-6-adaxial, 2022-09-16-1048-1oe3-7-adaxial, 2022-09-17-1402-wt-2-adaxial, 2022-09-21-0911-1oe4-7-adaxial, 2022-09-21-1415-1oe3-1-abaxial, 2022-09-21-1415-1oe3-3-abaxial …]
